# Supplementary material for: Proteomic Studies on the Effects of Lipo-Chitooligosaccharide and Thuricin 17 under Unstressed and Salt Stressed Conditions in Arabidopsis thaliana
Source: Front Plant Sci. 2016 Aug 30;7:1314. doi: 10.3389/fpls.2016.01314 (PMC5003918; doi:10.3389/fpls.2016.01314)
Supplement: Supplementary file 1 [file Data_Sheet_1.XLSX]

## Sheet: Control Vs LCO
Fold change of spectral count in Arabidopsis thaliana rosette Contrast 1 - Control Vs LCO
	Fold change for Contrast 1 - Control Vs LCO
	Identified Proteins Arabidopsis thaliana rosettes	NCBI Accession	MW	Control	LCO
1	[acyl-carrier-protein] S-malonyltransferase/ binding / catalytic/ transferase	gi|18402286	42 kDa	2.1	0.5
2	40S ribosomal protein S3 (RPS3B)	gi|15232352	27 kDa	0.3	3.4
3	40S ribosomal protein S3A (RPS3aB)	gi|15236171 (+1)	30 kDa	0.1	7
4	4-alpha-hydroxytetrahydrobiopterin dehydratase	gi|15241386	24 kDa	3.6	0.3
5	50S ribosomal protein L21, chloroplast / CL21 (RPL21)	gi|15219695	24 kDa	2.5	0.4
6	60S ribosomal protein L10 (RPL10B)	gi|15223382 (+3)	25 kDa	0.3	3.9
7	60S ribosomal protein L17 (RPL17B)	gi|15220431 (+2)	20 kDa	0.3	3.8
8	60S ribosomal protein L18 (RPL18C)	gi|15241061	21 kDa	0.4	2.3
9	60S ribosomal protein L30 (RPL30C)	gi|15230183	12 kDa	0.3	3.9
10	60S ribosomal protein L6 (RPL6C)	gi|15221126 (+1)	26 kDa	0.1	7.3
11	AAC1 (ADP/ATP CARRIER 1); ATP:ADP antiporter/ binding	gi|15231937	41 kDa	0.4	2.3
12	AILP1	gi|15239658 (+1)	25 kDa	2.7	0.4
13	AKR2 (ANKYRIN REPEAT-CONTAINING PROTEIN 2); protein binding	gi|15237008 (+1)	37 kDa	0.4	2.3
14	AOS (ALLENE OXIDE SYNTHASE); allene oxide synthase/ hydro-lyase/ oxygen binding	gi|15239032 (+2)	58 kDa	0.5	2.1
15	ASP1 (ASPARTATE AMINOTRANSFERASE 1); L-aspartate:2-oxoglutarate aminotransferase	gi|15224592	48 kDa	2.2	0.5
16	ASP2 (ASPARTATE AMINOTRANSFERASE 2); L-aspartate:2-oxoglutarate aminotransferase	gi|15239772 (+1)	44 kDa	2.1	0.5
17	AT103	gi|1033195	44 kDa	0.3	3.4
18	At2g34460/T31E10.20	gi|15912295 (+2)	27 kDa	0.4	2.9
19	AT3g52500/F22O6_120	gi|16209647 (+1)	51 kDa	4.1	0.2
20	AT4G38220	gi|227202560 (+3)	44 kDa	0.5	2
21	AtMAPR2 (Arabidopsis thaliana membrane-associated progesterone binding protein 2); heme binding	gi|15224648 (+2)	11 kDa	2.2	0.5
22	ATOMT1 (O-METHYLTRANSFERASE 1); caffeate O-methyltransferase/ myricetin 3'-O-methyltransferase/ quercetin 3-O-methyltransferase	gi|15239571 (+1)	40 kDa	2.8	0.4
23	ATPPC1 (PHOSPHOENOLPYRUVATE CARBOXYLASE 1); catalytic/ phosphoenolpyruvate carboxylase	gi|15219272 (+1)	110 kDa	0.4	2.7
24	ATPPC2 (PHOSPHOENOLPYRUVATE CARBOXYLASE 2); catalytic/ phosphoenolpyruvate carboxylase	gi|240254631	110 kDa	0.3	3.1
25	ATRP1 (PPDK REGULATORY PROTEIN); phosphoprotein phosphatase/ protein kinase	gi|15233554 (+2)	44 kDa	3.1	0.3
26	CaS (Calcium sensing receptor)	gi|15237201	41 kDa	0.4	2.5
27	CDSP32 (CHLOROPLASTIC DROUGHT-INDUCED STRESS PROTEIN OF 32 KD)	gi|15222954 (+1)	34 kDa	3.3	0.3
28	COR15A (COLD-REGULATED 15A)	gi|15227963 (+1)	15 kDa	7	0.1
29	COR15B (COLD REGULATED 15B)	gi|15227952 (+1)	15 kDa	2.9	0.3
30	COS1 (COI1 SUPPRESSOR1); 6,7-dimethyl-8-ribityllumazine synthase	gi|15224809	24 kDa	0.3	3.8
31	DEGP1 (DegP protease 1); serine-type endopeptidase/ serine-type peptidase	gi|22331378	47 kDa	2.4	0.4
32	diaminopimelate epimerase family protein	gi|15231841 (+1)	39 kDa	0.3	2.9
33	dicarboxylate/tricarboxylate carrier (DTC)	gi|15241167	32 kDa	0.4	2.4
34	dihydrolipoamide acetyltransferase	gi|11994364 (+2)	60 kDa	2.1	0.5
35	DNA-binding family protein / remorin family protein	gi|15233068	23 kDa	0.3	3
36	ELI3-1 (ELICITOR-ACTIVATED GENE 3-1); binding / catalytic/ oxidoreductase/ zinc ion binding	gi|15233642 (+1)	38 kDa	3.3	0.3
37	elongation factor 1-beta / EF-1-beta	gi|145324076 (+3)	29 kDa	0.4	2.5
38	emb1138 (embryo defective 1138); ATP binding / ATP-dependent helicase/ RNA binding / helicase/ nucleic acid binding / zinc ion binding	gi|30690260 (+2)	81 kDa	0.4	2.2
39	emb2386 (embryo defective 2386); structural constituent of ribosome	gi|15218602	25 kDa	0.3	3.9
40	emb2726 (embryo defective 2726); RNA binding / translation elongation factor	gi|18417320	104 kDa	0.4	2.3
41	FQR1 (FLAVODOXIN-LIKE QUINONE REDUCTASE 1); FMN binding / oxidoreductase, acting on NADH or NADPH, quinone or similar compound as acceptor	gi|15239652	22 kDa	2.4	0.4
42	FSD1 (FE SUPEROXIDE DISMUTASE 1); copper ion binding / superoxide dismutase	gi|15234913 (+3)	24 kDa	2.6	0.4
43	FTSZ2-1; protein binding / structural molecule	gi|18404086	51 kDa	2.1	0.5
44	GDCH; glycine dehydrogenase (decarboxylating)	gi|15226973	18 kDa	2.7	0.4
45	Glu-tRNA(Gln) amidotransferase subunit A	gi|11078533 (+1)	57 kDa	2.1	0.5
46	glycine-rich RNA-binding protein	gi|829254 (+4)	14 kDa	4.3	0.2
47	GRF10 (GENERAL REGULATORY FACTOR 10); ATP binding / protein binding / protein phosphorylated amino acid binding	gi|18395103 (+2)	29 kDa	0.4	2.3
48	GUN5 (GENOMES UNCOUPLED 5); magnesium chelatase	gi|15240675 (+2)	154 kDa	0.2	4.7
49	late embryogenesis abundant family protein / LEA family protein	gi|15224810 (+1)	36 kDa	0.5	2
50	legume lectin family protein	gi|15228229	31 kDa	10.5	0.1
51	LTPG1 (GLYCOSYLPHOSPHATIDYLINOSITOL-ANCHORED LIPID PROTEIN TRANSFER 1)	gi|15217777 (+1)	20 kDa	0.4	2.5
52	mitochondrial elongation factor Tu	gi|1149571 (+1)	51 kDa	2.5	0.4
53	MLP43 (MLP-LIKE PROTEIN 43)	gi|15223275	18 kDa	3.7	0.3
54	MST1 (MERCAPTOPYRUVATE SULFURTRANSFERASE 1); 3-mercaptopyruvate sulfurtransferase/ sulfurtransferase/ thiosulfate sulfurtransferase	gi|18412307 (+1)	42 kDa	4.3	0.2
55	MTHSC70-2 (MITOCHONDRIAL HSP70 2); ATP binding	gi|15242459	73 kDa	3.6	0.3
56	NADH-ubiquinone oxidoreductase-related	gi|18423437	19 kDa	0.4	2.8
57	NPQ4 (NONPHOTOCHEMICAL QUENCHING); chlorophyll binding / xanthophyll binding	gi|15219418 (+1)	28 kDa	0.3	3.7
58	NTF2A (NUCLEAR TRANSPORT FACTOR 2A); Ran GTPase binding / protein transporter	gi|15223491	14 kDa	3	0.3
59	NTF2B (NUCLEAR TRANSPORT FACTOR 2B); Ran GTPase binding / protein transporter	gi|145324046 (+2)	15 kDa	2	0.5
60	oxygen-evolving complex-related	gi|18411110 (+1)	27 kDa	5.1	0.2
61	PAB1 (PROTEASOME SUBUNIT PAB1); endopeptidase/ peptidase/ threonine-type endopeptidase	gi|15219257 (+1)	26 kDa	2	0.5
62	PAC1; endopeptidase/ peptidase/ threonine-type endopeptidase	gi|15233268 (+1)	27 kDa	2	0.5
63	PAE1; endopeptidase/ peptidase/ threonine-type endopeptidase	gi|15220961	26 kDa	3.1	0.3
64	PBF1; peptidase/ threonine-type endopeptidase	gi|15232965 (+2)	25 kDa	2.5	0.4
65	PBP1 (PYK10-BINDING PROTEIN 1); copper ion binding	gi|15228198 (+1)	32 kDa	2	0.5
66	pfkB-type carbohydrate kinase family protein	gi|15224669	35 kDa	2.8	0.4
67	PGY1 (PIGGYBACK1); RNA binding / structural constituent of ribosome	gi|18401451	24 kDa	0.4	2.6
68	phosphoprotein phosphatase (EC 3.1.3.16) 2A-4 (version 2) [similarity]	gi|11262975 (+4)	34 kDa	2	0.5
69	photosystem II 47 kDa protein	gi|7525059 (+1)	56 kDa	0.3	3.8
70	photosystem II D2 protein	gi|27435857 (+1)	35 kDa	0.4	2.6
71	photosystem II family protein	gi|18379115	19 kDa	2.1	0.5
72	photosystem II protein D1	gi|7525013	39 kDa	0.4	2.7
73	PKT3 (PEROXISOMAL 3-KETOACYL-COA THIOLASE 3); acetyl-CoA C-acyltransferase	gi|15225798 (+1)	49 kDa	2.1	0.5
74	PLDALPHA1 (PHOSPHOLIPASE D ALPHA 1); phospholipase D	gi|15232671	92 kDa	0.4	2.6
75	PP2AA3 (PROTEIN PHOSPHATASE 2A SUBUNIT A3); binding / protein phosphatase type 2A regulator	gi|22329534 (+5)	66 kDa	0.5	2.1
76	PSAL (photosystem I subunit L)	gi|15235490 (+1)	23 kDa	0.3	4
77	PYK10; beta-glucosidase/ copper ion binding / fucosidase/ hydrolase, hydrolyzing O-glycosyl compounds	gi|15232626 (+3)	60 kDa	6.1	0.2
78	RecName: Full=Aconitate hydratase 3, mitochondrial; Short=Aconitase 3; AltName: Full=Citrate hydro-lyase 3; Flags: Precursor	gi|118572817 (+2)	108 kDa	4.6	0.2
79	RecName: Full=ATP-dependent Clp protease proteolytic subunit 1; AltName: Full=Endopeptidase ClpP1; Short=pClpP	gi|160332321 (+1)	22 kDa	0.3	2.9
80	RecName: Full=DEAD-box ATP-dependent RNA helicase 15	gi|110283023 (+6)	48 kDa	0.1	8.3
81	RecName: Full=Photosystem II CP43 chlorophyll apoprotein; AltName: Full=PSII 43 kDa protein; AltName: Full=Photosystem II 44 kDa reaction center protein; AltName: Full=Protein CP-43; AltName: Full=Protein P6; Flags: Precursor	gi|172045852 (+1)	50 kDa	0.4	2.4
82	RHM1 (RHAMNOSE BIOSYNTHESIS 1); UDP-L-rhamnose synthase/ UDP-glucose 4,6-dehydratase/ catalytic	gi|15218420	75 kDa	2.5	0.4
83	ribosomal protein S11 (probable start codon at bp 67)	gi|166867 (+1)	20 kDa	0.2	4.5
84	RPL23AB (RIBOSOMAL PROTEIN L23AB); RNA binding / nucleotide binding / structural constituent of ribosome	gi|145332857 (+4)	17 kDa	0.3	3.6
85	RPL27AB; structural constituent of ribosome	gi|15220698 (+1)	16 kDa	0.3	3.6
86	RPS6 (RIBOSOMAL PROTEIN S6); structural constituent of ribosome	gi|15236042	28 kDa	0.4	2.5
87	RPT1A (REGULATORY PARTICLE TRIPLE-A 1A); ATPase	gi|15220930 (+1)	48 kDa	4.5	0.2
88	SOUL heme-binding family protein	gi|15220033	25 kDa	2.5	0.4
89	SQD1; UDPsulfoquinovose synthase/ sulfotransferase	gi|15234041 (+4)	53 kDa	0.4	2.8
90	THIC (ThiaminC); ADP-ribose pyrophosphohydrolase/ catalytic/ iron-sulfur cluster binding	gi|15227584	72 kDa	2.2	0.5
91	thylakoid lumenal 15 kDa protein, chloroplast	gi|18406661 (+1)	24 kDa	3.1	0.3
92	TIC110 (TRANSLOCON AT THE INNER ENVELOPE MEMBRANE OF CHLOROPLASTS 110)	gi|15221009 (+2)	112 kDa	0.2	6.2
93	TIC40	gi|15237382	49 kDa	7.5	0.1
94	TSB1 (TRYPTOPHAN SYNTHASE BETA-SUBUNIT 1); tryptophan synthase	gi|15239755	51 kDa	2.8	0.4
95	universal stress protein (USP) family protein	gi|18401345	18 kDa	2.3	0.4
96	UXS3 (UDP-GLUCURONIC ACID DECARBOXYLASE 3); UDP-glucuronate decarboxylase/ catalytic	gi|145334845 (+2)	40 kDa	4.8	0.2
97	vestitone reductase-related	gi|15236930	44 kDa	0.3	3.4
	Putative protein
1	26S proteasome regulatory subunit, putative	gi|145334543 (+2)	29 kDa	3	0.3
2	adenylosuccinate lyase, putative / adenylosuccinase, putative	gi|22328773	60 kDa	0.4	2.6
3	ATP-dependent Clp protease proteolytic subunit, putative	gi|18414804 (+1)	33 kDa	2.5	0.4
4	beta-hydroxyacyl-ACP dehydratase, putative	gi|18399910	24 kDa	0.3	3
5	caffeoyl-CoA 3-O-methyltransferase, putative	gi|15235213	29 kDa	2.1	0.5
6	calmodulin, putative	gi|15221284 (+1)	17 kDa	2.2	0.4
7	fructose-bisphosphate aldolase, putative	gi|15226185	42 kDa	2.3	0.4
8	nuclear RNA-binding protein, putative	gi|145334757 (+2)	32 kDa	0.2	5.1
9	phosphoethanolamine N-methyltransferase 2, putative (NMT2)	gi|15221909 (+1)	54 kDa	3.8	0.3
10	thiol methyltransferase, putative	gi|145331123 (+2)	27 kDa	2.7	0.4
	Hypothetical protein
1	hypothetical protein	gi|10998936 (+1)	56 kDa	0.4	2.6
2	hypothetical protein	gi|110736982 (+1)	25 kDa	2.2	0.5
3	hypothetical protein	gi|110740330 (+1)	63 kDa	0.1	8.5
	Unknown protein
1	unknown protein	gi|18398135 (+1)	39 kDa	2.1	0.5
2	unknown protein	gi|18411555 (+1)	18 kDa	0.2	6
3	unknown protein	gi|15239049 (+7)	40 kDa	0.3	3.9
4	unknown protein	gi|18410256 (+2)	40 kDa	2	0.5

## Sheet: Control Vs Th17
Fold change of spectral count in Arabidopsis thaliana rosette Contrast 2 - Control Vs Th17
	Fold change for Contrast 2 - Control Vs Th17
	Identified Proteins Arabidopsis thaliana rosette	NCBI Accession	MW	Control	Th17
1	2-oxoacid dehydrogenase family protein	gi|15240454	50 kDa	5.9	0.2
2	4-alpha-hydroxytetrahydrobiopterin dehydratase	gi|15241386	24 kDa	2.7	0.4
3	60S ribosomal protein L30 (RPL30C)	gi|15230183	12 kDa	0.3	2.9
4	AILP1	gi|15239658 (+1)	25 kDa	3.3	0.3
5	AKR2 (ANKYRIN REPEAT-CONTAINING PROTEIN 2); protein binding	gi|15237008 (+1)	37 kDa	0.3	3.1
6	ALDH2C4; 3-chloroallyl aldehyde dehydrogenase/ aldehyde dehydrogenase (NAD)/ coniferyl-aldehyde dehydrogenase	gi|18404212	54 kDa	5.8	0.2
7	aldose 1-epimerase family protein	gi|15228261	40 kDa	3	0.3
8	At2g34460/T31E10.20	gi|15912295 (+2)	27 kDa	0.2	4.8
9	AT3g06720/F3E22_14	gi|13605661 (+2)	59 kDa	2.3	0.4
10	AT3g07390/F21O3_10	gi|18426884 (+2)	16 kDa	0.5	2
11	AT3g52500/F22O6_120	gi|16209647 (+1)	51 kDa	2.6	0.4
12	ATCAP1 (ARABIDOPSIS THALIANA CYCLASE ASSOCIATED PROTEIN 1); actin binding	gi|15236128	51 kDa	0.3	3
13	ATNAP6 (NON-INTRINSIC ABC PROTEIN 6); protein binding / transporter	gi|18398463 (+1)	53 kDa	3.2	0.3
14	ATPPC1 (PHOSPHOENOLPYRUVATE CARBOXYLASE 1); catalytic/ phosphoenolpyruvate carboxylase	gi|15219272 (+1)	110 kDa	0.4	2.7
15	ATPPC2 (PHOSPHOENOLPYRUVATE CARBOXYLASE 2); catalytic/ phosphoenolpyruvate carboxylase	gi|240254631	110 kDa	0.3	3
16	ATSAR1B (SECRETION-ASSOCIATED RAS 1 B); GTP binding	gi|15223516	22 kDa	2.7	0.4
17	CaS (Calcium sensing receptor)	gi|15237201	41 kDa	0.4	2.3
18	CB5-E (CYTOCHROME B5 ISOFORM E); heme binding	gi|15238776	15 kDa	2	0.5
19	CDSP32 (CHLOROPLASTIC DROUGHT-INDUCED STRESS PROTEIN OF 32 KD)	gi|15222954 (+1)	34 kDa	2.4	0.4
20	Clp amino terminal domain-containing protein	gi|18416540 (+1)	26 kDa	0.3	2.9
21	COR15A (COLD-REGULATED 15A)	gi|15227963 (+1)	15 kDa	4.9	0.2
22	CORI3 (CORONATINE INDUCED 1); cystathionine beta-lyase/ transaminase	gi|15236533	47 kDa	0.4	2.4
23	CP12-1	gi|30690673	13 kDa	0.5	2.1
24	CP29; RNA binding / poly(U) binding	gi|15231817 (+2)	36 kDa	7.5	0.1
25	curculin-like (mannose-binding) lectin family protein	gi|15219200 (+1)	49 kDa	0.4	2.6
26	cytochrome b6	gi|7525063	24 kDa	0.5	2
27	diaminopimelate epimerase family protein	gi|15231841 (+1)	39 kDa	0.4	2.6
28	dihydrolipoamide acetyltransferase	gi|11994364 (+2)	60 kDa	2.2	0.4
29	DNA-binding family protein / remorin family protein	gi|15233068	23 kDa	0.2	6.4
30	ECT2; protein binding	gi|30682679 (+3)	72 kDa	4.2	0.2
31	FTSZ2-1; protein binding / structural molecule	gi|18404086	51 kDa	2.1	0.5
32	Glu-tRNA(Gln) amidotransferase subunit A	gi|11078533 (+1)	57 kDa	2.1	0.5
33	GUN5 (GENOMES UNCOUPLED 5); magnesium chelatase	gi|15240675 (+2)	154 kDa	0.4	2.9
34	hydroxyproline-rich glycoprotein family protein	gi|18411523 (+2)	49 kDa	0.4	2.8
35	KAS I (3-KETOACYL-ACYL CARRIER PROTEIN SYNTHASE I); catalytic/ fatty-acid synthase/ transferase, transferring acyl groups other than amino-acyl groups	gi|15237422 (+2)	50 kDa	0.4	2.6
36	legume lectin family protein	gi|15228229	31 kDa	10.9	0.1
37	leucine-rich repeat family protein	gi|15222811	54 kDa	2.1	0.5
38	LTPG1 (GLYCOSYLPHOSPHATIDYLINOSITOL-ANCHORED LIPID PROTEIN TRANSFER 1)	gi|15217777 (+1)	20 kDa	0.4	2.5
39	major latex protein-related / MLP-related	gi|15231561 (+1)	18 kDa	0.5	2
40	MAM1 (METHYLTHIOALKYLMALATE SYNTHASE 1); 2-isopropylmalate synthase/ methylthioalkylmalate synthase	gi|15237194 (+2)	55 kDa	2.5	0.4
41	mitochondrial elongation factor Tu	gi|1149571 (+1)	51 kDa	3.3	0.3
42	MLP43 (MLP-LIKE PROTEIN 43)	gi|15223275	18 kDa	2.7	0.4
43	MTHSC70-2 (MITOCHONDRIAL HSP70 2); ATP binding	gi|15242459	73 kDa	7.4	0.1
44	myo-inositol-1-phosphate synthase	gi|1161312 (+5)	56 kDa	3.9	0.3
45	nodulin-related	gi|15227642	20 kDa	0.5	2.1
46	NPQ4 (NONPHOTOCHEMICAL QUENCHING); chlorophyll binding / xanthophyll binding	gi|15219418 (+1)	28 kDa	0.3	3.6
47	NTF2A (NUCLEAR TRANSPORT FACTOR 2A); Ran GTPase binding / protein transporter	gi|15223491	14 kDa	2.8	0.4
48	NTF2B (NUCLEAR TRANSPORT FACTOR 2B); Ran GTPase binding / protein transporter	gi|145324046 (+2)	15 kDa	4.3	0.2
49	oxidoreductase, zinc-binding dehydrogenase family protein	gi|15235549	34 kDa	4.5	0.2
50	oxygen-evolving complex-related	gi|18411110 (+1)	27 kDa	2.6	0.4
51	PAB1 (PROTEASOME SUBUNIT PAB1); endopeptidase/ peptidase/ threonine-type endopeptidase	gi|15219257 (+1)	26 kDa	4.2	0.2
52	PAE1; endopeptidase/ peptidase/ threonine-type endopeptidase	gi|15220961	26 kDa	3	0.3
53	PBF1; peptidase/ threonine-type endopeptidase	gi|15232965 (+2)	25 kDa	2.6	0.4
54	PBP1 (PYK10-BINDING PROTEIN 1); copper ion binding	gi|15228198 (+1)	32 kDa	2.1	0.5
55	pfkB-type carbohydrate kinase family protein	gi|15224669	35 kDa	2.8	0.4
56	phosphoprotein phosphatase (EC 3.1.3.16) 2A-4 (version 2) [similarity]	gi|11262975 (+4)	34 kDa	2.1	0.5
57	photosystem II 47 kDa protein	gi|7525059 (+1)	56 kDa	0.3	3.2
58	photosystem II D2 protein	gi|27435857 (+1)	35 kDa	0.4	2.5
59	photosystem II protein D1	gi|7525013	39 kDa	0.4	2.7
60	plastid-lipid associated protein PAP / fibrillin family protein	gi|30688146	27 kDa	2	0.5
61	PRF1 (PROFILIN 1); actin binding	gi|15224838	14 kDa	3.2	0.3
62	PSAL (photosystem I subunit L)	gi|15235490 (+1)	23 kDa	0.4	2.6
63	PYK10; beta-glucosidase/ copper ion binding / fucosidase/ hydrolase, hydrolyzing O-glycosyl compounds	gi|15232626 (+3)	60 kDa	2.9	0.3
64	RecName: Full=ATP-dependent Clp protease proteolytic subunit 1; AltName: Full=Endopeptidase ClpP1; Short=pClpP	gi|160332321 (+1)	22 kDa	0.4	2.2
65	RecName: Full=DEAD-box ATP-dependent RNA helicase 15	gi|110283023 (+6)	48 kDa	0.3	3.3
66	RecName: Full=Spermidine synthase 1; Short=SPDSY 1; AltName: Full=Putrescine aminopropyltransferase 1	gi|12230014 (+1)	37 kDa	2	0.5
67	RHM1 (RHAMNOSE BIOSYNTHESIS 1); UDP-L-rhamnose synthase/ UDP-glucose 4,6-dehydratase/ catalytic	gi|15218420	75 kDa	2.4	0.4
68	ribosomal protein L1 family protein	gi|15229443 (+1)	38 kDa	0.4	2.3
69	RPT1A (REGULATORY PARTICLE TRIPLE-A 1A); ATPase	gi|15220930 (+1)	48 kDa	4.5	0.2
70	SAL1; 3'(2'),5'-bisphosphate nucleotidase/ inositol or phosphatidylinositol phosphatase	gi|145359623 (+1)	44 kDa	5.1	0.2
71	SBP1 (selenium-binding protein 1); selenium binding	gi|15236385	54 kDa	2.1	0.5
72	SPR1 (SPIRAL1)	gi|15227691	12 kDa	3.1	0.3
73	Strong similarity to S. pombe leucyl-tRNA synthetase (gb|Z73100)	gi|2160156 (+1)	123 kDa	0.2	4.1
74	SWIB complex BAF60b domain-containing protein	gi|18397658 (+2)	16 kDa	0.4	2.5
75	THIC (ThiaminC); ADP-ribose pyrophosphohydrolase/ catalytic/ iron-sulfur cluster binding	gi|15227584	72 kDa	2.3	0.4
76	thylakoid lumenal 15 kDa protein, chloroplast	gi|18406661 (+1)	24 kDa	2.3	0.4
77	TIC40	gi|15237382	49 kDa	2.4	0.4
78	universal stress protein (USP) family protein	gi|18401345	18 kDa	2.4	0.4
79	UXS3 (UDP-GLUCURONIC ACID DECARBOXYLASE 3); UDP-glucuronate decarboxylase/ catalytic	gi|145334845 (+2)	40 kDa	2.1	0.5
80	vestitone reductase-related	gi|15236930	44 kDa	0.3	3.1
	Putative proteins
1	30S ribosomal protein S10, chloroplast, putative	gi|15231154	21 kDa	2.6	0.4
2	adenylosuccinate lyase, putative / adenylosuccinase, putative	gi|22328773	60 kDa	0.4	2.8
3	beta-hydroxyacyl-ACP dehydratase, putative	gi|18399910	24 kDa	0.3	2.9
4	chaperonin, putative	gi|15240317 (+1)	60 kDa	2.3	0.4
5	cysteine protease inhibitor, putative / cystatin, putative	gi|18399630 (+2)	22 kDa	10	0.1
6	fructose-bisphosphate aldolase, putative	gi|15226185	42 kDa	4.7	0.2
7	NADH-cytochrome b5 reductase, putative	gi|18420117	36 kDa	3	0.3
8	tetrahydrofolate dehydrogenase/cyclohydrolase, putative	gi|15230449 (+1)	32 kDa	2.2	0.5
	Hypothetical protein
1	hypothetical protein	gi|10998936 (+1)	56 kDa	0.4	2.7
	Unknown proteins
1	unknown protein	gi|18398135 (+1)	39 kDa	2.3	0.4
2	unknown protein	gi|18411555 (+1)	18 kDa	0.2	5
3	unknown protein	gi|15230039	10 kDa	0.3	3.1
4	unknown protein	gi|15239049 (+7)	40 kDa	0.2	4.9

## Sheet: LCO Vs Th17
Fold change of spectral count in Arabidopsis thaliana rosette Contrast 3 - LCO Vs Th17
	Fold change for Contrast 3 - LCO Vs Th17
	Identified Proteins Arabidopsis thaliana rosette	NCBI Accession	MW	LCO	Th17
1	2-oxoacid dehydrogenase family protein	gi|15240454	50 kDa	3.4	0.3
2	40S ribosomal protein S3A (RPS3aB)	gi|15236171 (+1)	30 kDa	7.3	0.1
3	50S ribosomal protein L21, chloroplast / CL21 (RPL21)	gi|15219695	24 kDa	0.4	2.5
4	60S ribosomal protein L10 (RPL10B)	gi|15223382 (+3)	25 kDa	3.8	0.3
5	60S ribosomal protein L17 (RPL17B)	gi|15220431 (+2)	20 kDa	3.7	0.3
6	60S ribosomal protein L4/L1 (RPL4A)	gi|15232723 (+1)	45 kDa	4.9	0.2
7	60S ribosomal protein L6 (RPL6C)	gi|15221126 (+1)	26 kDa	7.6	0.1
8	adenylate kinase family protein	gi|22327339 (+1)	66 kDa	3.1	0.3
9	ALDH2C4; 3-chloroallyl aldehyde dehydrogenase/ aldehyde dehydrogenase (NAD)/ coniferyl-aldehyde dehydrogenase	gi|18404212	54 kDa	3	0.3
10	APM1 (AMINOPEPTIDASE M1); aminopeptidase	gi|22329112	98 kDa	3.1	0.3
11	AT103	gi|1033195	44 kDa	3	0.3
12	AT3g06720/F3E22_14	gi|13605661 (+2)	59 kDa	2.4	0.4
13	AT3g14930/K15M2_7	gi|16323119 (+2)	46 kDa	0.5	2
14	ATKRS-1 (ARABIDOPSIS THALIANA LYSYL-TRNA SYNTHETASE 1); ATP binding / aminoacyl-tRNA ligase/ lysine-tRNA ligase/ nucleic acid binding / nucleotide binding	gi|15229833	71 kDa	3.9	0.3
15	AtMAPR2 (Arabidopsis thaliana membrane-associated progesterone binding protein 2); heme binding	gi|15224648 (+2)	11 kDa	0.5	2.2
16	ATRAB1C; GTP binding	gi|15236555 (+2)	22 kDa	2.9	0.3
17	ATRP1 (PPDK REGULATORY PROTEIN); phosphoprotein phosphatase/ protein kinase	gi|15233554 (+2)	44 kDa	0.3	2.9
18	BIP1; ATP binding	gi|15241844	74 kDa	4	0.2
20	CB5-E (CYTOCHROME B5 ISOFORM E); heme binding	gi|15238776	15 kDa	4	0.3
22	CP29; RNA binding / poly(U) binding	gi|15231817 (+2)	36 kDa	5.4	0.2
23	CR88; ATP binding	gi|15228059 (+2)	89 kDa	6.3	0.2
24	DEGP1 (DegP protease 1); serine-type endopeptidase/ serine-type peptidase	gi|22331378	47 kDa	0.4	2.5
25	DEGP2; serine-type endopeptidase/ serine-type peptidase	gi|18407488 (+1)	67 kDa	0.4	2.3
26	dicarboxylate/tricarboxylate carrier (DTC)	gi|15241167	32 kDa	2.2	0.4
27	DNA-binding family protein / remorin family protein	gi|15233068	23 kDa	0.5	2.2
28	ECT2; protein binding	gi|30682679 (+3)	72 kDa	3.6	0.3
29	ELI3-1 (ELICITOR-ACTIVATED GENE 3-1); binding / catalytic/ oxidoreductase/ zinc ion binding	gi|15233642 (+1)	38 kDa	0.4	2.7
30	EMB2296 (embryo defective 2296); structural constituent of ribosome	gi|15227954	28 kDa	3.2	0.3
31	emb2386 (embryo defective 2386); structural constituent of ribosome	gi|15218602	25 kDa	3.9	0.3
32	FDH (FORMATE DEHYDROGENASE); NAD or NADH binding / binding / catalytic/ cofactor binding / oxidoreductase, acting on the CH-OH group of donors, NAD or NADP as acceptor	gi|15241492 (+2)	42 kDa	0.5	2.1
33	FSD1 (FE SUPEROXIDE DISMUTASE 1); copper ion binding / superoxide dismutase	gi|15234913 (+3)	24 kDa	0.2	4
34	GDCH; glycine dehydrogenase (decarboxylating)	gi|15226973	18 kDa	0.5	2.2
35	glycine-rich RNA-binding protein	gi|829254 (+4)	14 kDa	0.5	2.2
36	HSP81-2 (HEAT SHOCK PROTEIN 81-2); ATP binding	gi|15241115 (+4)	80 kDa	2.3	0.4
38	leucine-rich repeat family protein	gi|15222811	54 kDa	2.1	0.5
39	MAM1 (METHYLTHIOALKYLMALATE SYNTHASE 1); 2-isopropylmalate synthase/ methylthioalkylmalate synthase	gi|15237194 (+2)	55 kDa	2.1	0.5
40	MST1 (MERCAPTOPYRUVATE SULFURTRANSFERASE 1); 3-mercaptopyruvate sulfurtransferase/ sulfurtransferase/ thiosulfate sulfurtransferase	gi|18412307 (+1)	42 kDa	0.3	2.9
41	MTHSC70-2 (MITOCHONDRIAL HSP70 2); ATP binding	gi|15242459	73 kDa	2	0.5
42	NTF2B (NUCLEAR TRANSPORT FACTOR 2B); Ran GTPase binding / protein transporter	gi|145324046 (+2)	15 kDa	2.1	0.5
43	oxidoreductase, zinc-binding dehydrogenase family protein	gi|15235549	34 kDa	4.4	0.2
44	PAB1 (PROTEASOME SUBUNIT PAB1); endopeptidase/ peptidase/ threonine-type endopeptidase	gi|15219257 (+1)	26 kDa	2.1	0.5
45	PAB8 (POLY(A) BINDING PROTEIN 8); RNA binding / translation initiation factor	gi|18402769	73 kDa	2.1	0.5
46	plastid-lipid associated protein PAP / fibrillin family protein	gi|30688146	27 kDa	2	0.5
47	PP2AA3 (PROTEIN PHOSPHATASE 2A SUBUNIT A3); binding / protein phosphatase type 2A regulator	gi|22329534 (+5)	66 kDa	2.9	0.3
48	PRF1 (PROFILIN 1); actin binding	gi|15224838	14 kDa	4.1	0.2
49	PTAC4 (PLASTID TRANSCRIPTIONALLY ACTIVE4)	gi|18408237	36 kDa	0.4	2.2
50	PYK10; beta-glucosidase/ copper ion binding / fucosidase/ hydrolase, hydrolyzing O-glycosyl compounds	gi|15232626 (+3)	60 kDa	0.5	2.1
51	RecName: Full=Aconitate hydratase 3, mitochondrial; Short=Aconitase 3; AltName: Full=Citrate hydro-lyase 3; Flags: Precursor	gi|118572817 (+2)	108 kDa	0.3	3.1
52	RecName: Full=DEAD-box ATP-dependent RNA helicase 15	gi|110283023 (+6)	48 kDa	2.5	0.4
53	ribosomal protein S11 (probable start codon at bp 67)	gi|166867 (+1)	20 kDa	2.6	0.4
55	RPS6 (RIBOSOMAL PROTEIN S6); structural constituent of ribosome	gi|15236042	28 kDa	2.1	0.5
57	TIC110 (TRANSLOCON AT THE INNER ENVELOPE MEMBRANE OF CHLOROPLASTS 110)	gi|15221009 (+2)	112 kDa	6.4	0.2
58	TIC40	gi|15237382	49 kDa	0.3	3.1
59	TOC75-III (TRANSLOCON AT THE OUTER ENVELOPE MEMBRANE OF CHLOROPLASTS 75-III); P-P-bond-hydrolysis-driven protein transmembrane transporter	gi|15232625	89 kDa	2.6	0.4
60	TSB1 (TRYPTOPHAN SYNTHASE BETA-SUBUNIT 1); tryptophan synthase	gi|15239755	51 kDa	0.5	2.2
62	UXS3 (UDP-GLUCURONIC ACID DECARBOXYLASE 3); UDP-glucuronate decarboxylase/ catalytic	gi|145334845 (+2)	40 kDa	0.4	2.3
	Putative protein
1	2,3-biphosphoglycerate-independent phosphoglycerate mutase, putative / phosphoglyceromutase, putative	gi|15231939	61 kDa	0.5	2
2	ATP-dependent Clp protease proteolytic subunit, putative	gi|18414804 (+1)	33 kDa	0.4	2.6
3	caffeoyl-CoA 3-O-methyltransferase, putative	gi|15235213	29 kDa	0.4	2.6
4	chaperonin, putative	gi|15240317 (+1)	60 kDa	4	0.3
5	cysteine protease inhibitor, putative / cystatin, putative	gi|18399630 (+2)	22 kDa	7.5	0.1
6	diaminopimelate decarboxylase, putative / DAP carboxylase, putative	gi|18416698	54 kDa	0.4	2.4
7	fructose-bisphosphate aldolase, putative	gi|15226185	42 kDa	2	0.5
8	phosphoethanolamine N-methyltransferase 2, putative (NMT2)	gi|15221909 (+1)	54 kDa	0.5	2.2
	Hypothetical protein
1	hypothetical protein	gi|110736982 (+1)	25 kDa	0.4	2.8
2	hypothetical protein	gi|110740330 (+1)	63 kDa	5.5	0.2
	Unknown protein
1	Unknown protein	gi|13899087 (+1)	25 kDa	0.3	3.2
2	unknown protein	gi|15230039	10 kDa	0.3	3.4

## Sheet: Control salt Vs LCO Salt
Fold change of spectral count in Arabidopsis thaliana rosette Contrast 4 - Control 250 mM NaCl Vs LCO + 250 mM NaCl
	Fold change for Contrast 4 - Control 250 mM NaCl Vs LCO + 250 mM NaCl
	Identified Proteins in Arabidopsis thaliana rosette	NCBI Accession	MW	250 mM NaCl Control	LCO + 250 mM NaCl
1	[acyl-carrier-protein] S-malonyltransferase/ binding / catalytic/ transferase	gi|18402286 (+1)	42 kDa	0.5	2.1
2	40S ribosomal protein S7 (RPS7C)	gi|15237278 (+1)	22 kDa	2.8	0.4
3	50S ribosomal protein L21, chloroplast / CL21 (RPL21)	gi|15219695	24 kDa	6.6	0.2
4	60S acidic ribosomal protein P0 (RPP0B)	gi|15232603 (+1)	34 kDa	0.4	2.3
5	60S acidic ribosomal protein P1-like protein	gi|21553441	11 kDa	0.4	2.3
6	60S ribosomal protein L4/L1 (RPL4D)	gi|15242558 (+2)	45 kDa	2.9	0.3
7	6-phosphogluconate dehydrogenase family protein	gi|15232888	54 kDa	2.2	0.4
8	ACL (ACETONE-CYANOHYDRIN LYASE); hydrolase/ hydrolase, acting on ester bonds / methyl indole-3-acetate esterase/ methyl jasmonate esterase/ methyl salicylate esterase	gi|15227863 (+1)	30 kDa	2.8	0.4
9	aconitate hydratase, cytoplasmic / citrate hydro-lyase / aconitase (ACO)	gi|15233349	98 kDa	0.3	3.9
10	ADK2 (ADENOSINE KINASE 2); adenosine kinase/ copper ion binding / kinase	gi|15242717	38 kDa	2.4	0.4
11	AILP1	gi|15239658 (+1)	25 kDa	2.3	0.4
12	aldo/keto reductase family protein	gi|18404526 (+1)	35 kDa	11.8	0.1
13	aldose 1-epimerase family protein	gi|15228261	40 kDa	2	0.5
14	ASN2 (ASPARAGINE SYNTHETASE 2); asparagine synthase (glutamine-hydrolyzing)	gi|30698086 (+2)	65 kDa	3.1	0.3
15	ASP2 (ASPARTATE AMINOTRANSFERASE 2); L-aspartate:2-oxoglutarate aminotransferase	gi|15239772	44 kDa	2	0.5
16	AT3g52500/F22O6_120	gi|16209647 (+1)	51 kDa	2.1	0.5
17	At3g63410	gi|108385436 (+4)	38 kDa	2.1	0.5
18	ATGCN1; transporter	gi|15239436	67 kDa	0.3	3.8
19	ATRBP45C; RNA binding	gi|18416906 (+1)	45 kDa	0.3	3
20	avirulence-responsive protein-related / avirulence induced gene (AIG) protein-related	gi|15242451	20 kDa	4.1	0.2
21	BCAT3 (BRANCHED-CHAIN AMINOTRANSFERASE 3); branched-chain-amino-acid transaminase/ catalytic	gi|18408919 (+3)	45 kDa	0.4	2.6
22	binding / catalytic/ coenzyme binding	gi|30685117	68 kDa	4.5	0.2
23	binding / catalytic/ coenzyme binding	gi|18398333	32 kDa	0.3	3.8
24	CAD1 (CADMIUM SENSITIVE 1); cadmium ion binding / copper ion binding / glutathione gamma-glutamylcysteinyltransferase	gi|15240084 (+4)	54 kDa	2.1	0.5
25	calcium-binding EF hand family protein	gi|18406507	16 kDa	2	0.5
26	CaS (Calcium sensing receptor)	gi|15237201	41 kDa	2	0.5
27	CB5-E (CYTOCHROME B5 ISOFORM E); heme binding	gi|15238776	15 kDa	0.3	3.7
28	COR15A (COLD-REGULATED 15A)	gi|15227963 (+1)	15 kDa	0.4	2.7
29	CP29; RNA binding / poly(U) binding	gi|15231817 (+2)	36 kDa	12.2	0.1
30	DPE2 (DISPROPORTIONATING ENZYME 2); 4-alpha-glucanotransferase/ heteroglycan binding	gi|42569818	110 kDa	0.5	2.2
31	DXR (1-DEOXY-D-XYLULOSE 5-PHOSPHATE REDUCTOISOMERASE); 1-deoxy-D-xylulose-5-phosphate reductoisomerase	gi|15241970	52 kDa	2.2	0.5
32	emb2394 (embryo defective 2394); structural constituent of ribosome	gi|15220443 (+1)	25 kDa	2.9	0.4
33	FED A; 2 iron, 2 sulfur cluster binding / electron carrier/ iron-sulfur cluster binding	gi|15219837	16 kDa	4.2	0.2
34	GAMMA CAL2 (GAMMA CARBONIC ANHYDRASE-LIKE 2); transferase	gi|15228424 (+2)	28 kDa	0.4	2.7
35	HSP60-2 (HEAT SHOCK PROTEIN 60-2); ATP binding	gi|30685604	62 kDa	0.5	2
36	immunophilin / FKBP-type peptidyl-prolyl cis-trans isomerase family protein	gi|15224305	24 kDa	6	0.2
37	LHCB4.2 (light harvesting complex PSII); chlorophyll binding	gi|15231990	31 kDa	0.2	5.5
38	LTI78 (LOW-TEMPERATURE-INDUCED 78)	gi|15242967 (+1)	78 kDa	0.4	2.7
39	LTPG1 (GLYCOSYLPHOSPHATIDYLINOSITOL-ANCHORED LIPID PROTEIN TRANSFER 1)	gi|15217777 (+1)	20 kDa	2.1	0.5
40	mitochondrial phosphate transporter	gi|15241291 (+1)	40 kDa	2	0.5
42	nodulin-related	gi|15227642	20 kDa	0.2	4.2
43	oxidoreductase, zinc-binding dehydrogenase family protein	gi|15235549	34 kDa	2.2	0.5
44	PATL2 (PATELLIN 2); transporter	gi|15219901	76 kDa	0.3	3
45	peptidyl-prolyl cis-trans isomerase cyclophilin-type family protein	gi|15240008 (+2)	28 kDa	2.3	0.4
47	peptidyl-prolyl cis-trans isomerase TLP38, chloroplast / thylakoid lumen PPIase of 38 kDa / cyclophilin / rotamase	gi|42564190	50 kDa	2.6	0.4
48	pfkB-type carbohydrate kinase family protein	gi|22330456 (+1)	41 kDa	0.3	3.8
49	PGR5-LIKE A	gi|145333783 (+2)	35 kDa	0.3	3.3
51	photosystem I P700 chlorophyll a apoprotein A1	gi|7525033	83 kDa	0.4	2.4
52	photosystem II protein D1	gi|7525013	39 kDa	0.5	2
53	PIP1B (NAMED PLASMA MEMBRANE INTRINSIC PROTEIN 1B); water channel	gi|145331415 (+3)	29 kDa	0.5	2
54	plastid-lipid associated protein PAP-related / fibrillin-related	gi|15241221 (+1)	26 kDa	0.3	3
55	pyruvate decarboxylase family protein	gi|15237954	61 kDa	3	0.3
56	RecName: Full=ATP-dependent Clp protease proteolytic subunit 1; AltName: Full=Endopeptidase ClpP1; Short=pClpP	gi|160332321 (+1)	22 kDa	2.1	0.5
57	RecName: Full=DEAD-box ATP-dependent RNA helicase 15	gi|110283023 (+6)	48 kDa	3.6	0.3
58	RGP1 (REVERSIBLY GLYCOSYLATED POLYPEPTIDE 1); cellulose synthase (UDP-forming)	gi|15232865	41 kDa	0.3	2.9
59	RPS6 (RIBOSOMAL PROTEIN S6); structural constituent of ribosome	gi|15236042 (+3)	28 kDa	2.4	0.4
61	RPT5B (26S proteasome AAA-ATPase subunit RPT5B); ATPase/ calmodulin binding	gi|15217431 (+4)	47 kDa	3.2	0.3
62	SAM-2 (S-ADENOSYLMETHIONINE SYNTHETASE 2); copper ion binding / methionine adenosyltransferase	gi|15234354	43 kDa	2.2	0.5
63	seed maturation protein	gi|110739182 (+2)	67 kDa	4.5	0.2
64	serine/threonine protein phosphatase type 2A regulatory subunit A	gi|1254996 (+2)	66 kDa	0.5	2.2
65	SIR; sulfite reductase (ferredoxin)/ sulfite reductase	gi|15238217 (+2)	72 kDa	2.2	0.4
66	stromal ascorbate peroxidase	gi|1419388	40 kDa	2.4	0.4
67	Strong similarity to S. pombe leucyl-tRNA synthetase (gb|Z73100)	gi|2160156 (+1)	123 kDa	2.1	0.5
68	TIC40	gi|15237382	49 kDa	4.5	0.2
69	TUA3; structural constituent of cytoskeleton	gi|15241168	50 kDa	0.2	5.6
70	TUB4; structural constituent of cytoskeleton	gi|15241472	50 kDa	0.1	8.4
71	universal stress protein (USP) family protein	gi|18407428	17 kDa	0.4	2.5
72	universal stress protein (USP) family protein	gi|18399413 (+4)	21 kDa	0.4	2.6
	Putative protein
1	26S proteasome regulatory subunit, putative	gi|145334543 (+1)	29 kDa	6.9	0.1
2	ATP-dependent Clp protease proteolytic subunit, putative	gi|18414804 (+1)	33 kDa	2.6	0.4
3	chaperonin, putative	gi|18396719 (+1)	59 kDa	2.2	0.4
4	cinnamyl-alcohol dehydrogenase, putative (CAD)	gi|15239741 (+1)	36 kDa	3.6	0.3
5	lactoylglutathione lyase, putative / glyoxalase I, putative	gi|15220397	39 kDa	3	0.3
6	mannose 6-phosphate reductase (NADPH-dependent), putative	gi|15226489	35 kDa	0.3	2.9
7	NADH-cytochrome b5 reductase, putative	gi|18420117	36 kDa	0.2	5.9
8	NADH-ubiquinone oxidoreductase B8 subunit, putative	gi|15238831	11 kDa	2.2	0.4
9	NADPH oxidoreductase, putative; 14094-12769	gi|10092264 (+1)	34 kDa	0.2	4.5
10	nascent polypeptide-associated complex (NAC) domain-containing protein / BTF3b-like transcription factor, putative	gi|15220876 (+1)	18 kDa	2.7	0.4
11	putative glycyl tRNA synthetase	gi|15292923 (+2)	82 kDa	2.1	0.5
12	pyruvate kinase, putative	gi|145332819 (+4)	52 kDa	2.2	0.5
13	UTP--glucose-1-phosphate uridylyltransferase, putative / UDP-glucose pyrophosphorylase, putative / UGPase, putative	gi|15237947	52 kDa	3.1	0.3
	Hypothetical protein
1	hypothetical protein	gi|110740330 (+2)	63 kDa	2.7	0.4
	Unknown protein
1	unknown	gi|24417262 (+1)	44 kDa	0.3	3.7
2	Unknown protein	gi|17065226 (+1)	25 kDa	2.1	0.5
3	unknown protein	gi|30689549	32 kDa	0.3	3.8
4	unknown protein	gi|15239993	28 kDa	2.9	0.3
5	unknown protein	gi|18411555 (+1)	18 kDa	0.5	2.1
6	unknown protein	gi|15241839	48 kDa	0.4	2.8
7	unknown protein	gi|15235021 (+1)	15 kDa	0.3	3.3

## Sheet: Control salt Vs Th17 Salt
Fold change of spectral count in Arabidopsis thaliana rosette Contrast 5 - Control 250 mM NaCl Vs Th17 + 250 mM NaCl
	Fold change for Contrast 5 - Control 250 mM NaCl Vs Th17 + 250 mM NaCl
	Identified Proteins Arabidopsis thaliana rosette	NCBI Accession	MW	Control 250 mM NaCl	TH + 250 mM NaCl
1	[acyl-carrier-protein] S-malonyltransferase/ binding / catalytic/ transferase	gi|18402286 (+1)	42 kDa	0.3	2.9
2	40S ribosomal protein S2 (RPS2C)	gi|15227443 (+1)	31 kDa	2.6	0.4
3	50S ribosomal protein L21, chloroplast / CL21 (RPL21)	gi|15219695	24 kDa	2.3	0.4
4	60S acidic ribosomal protein P2 (RPP2B)	gi|15226230	11 kDa	2	0.5
5	ACLB-1; ATP citrate synthase	gi|15230764 (+1)	66 kDa	0.2	5.5
6	aconitate hydratase, cytoplasmic / citrate hydro-lyase / aconitase (ACO)	gi|15233349	98 kDa	0.4	2.7
7	ALDH10A8; 3-chloroallyl aldehyde dehydrogenase/ oxidoreductase	gi|18410730	54 kDa	0.3	3
8	aldo/keto reductase family protein	gi|18404526 (+1)	35 kDa	2.2	0.5
9	aldose 1-epimerase family protein	gi|15228261	40 kDa	2.1	0.5
10	AOC4 (ALLENE OXIDE CYCLASE 4); allene-oxide cyclase	gi|15222241	28 kDa	4.7	0.2
11	ASP2 (ASPARTATE AMINOTRANSFERASE 2); L-aspartate:2-oxoglutarate aminotransferase	gi|15239772	44 kDa	2.1	0.5
12	At1g35160/T32G9_30	gi|14532442 (+1)	30 kDa	0.5	2.1
13	At1g69410/F10D13.8	gi|13937159 (+1)	17 kDa	0.4	2.6
14	At3g55410	gi|28416717 (+2)	115 kDa	0.4	2.6
15	AT4G38220	gi|227202560 (+3)	44 kDa	0.3	3.6
16	AT5g26830/F2P16_90	gi|15081626 (+3)	77 kDa	0.3	3.2
17	ATCAD4; cinnamyl-alcohol dehydrogenase	gi|15230382 (+2)	39 kDa	0.3	3.5
18	ATCAD5 (CINNAMYL ALCOHOL DEHYDROGENASE 5); cinnamyl-alcohol dehydrogenase	gi|15235295 (+1)	39 kDa	0.2	4.1
19	ATCAP1 (ARABIDOPSIS THALIANA CYCLASE ASSOCIATED PROTEIN 1); actin binding	gi|15236128	51 kDa	2.8	0.4
20	ATGCN1; transporter	gi|15239436	67 kDa	0.3	3.8
21	avirulence-responsive protein-related / avirulence induced gene (AIG) protein-related	gi|15242451	20 kDa	2	0.5
22	BCAT3 (BRANCHED-CHAIN AMINOTRANSFERASE 3); branched-chain-amino-acid transaminase/ catalytic	gi|18408919 (+3)	45 kDa	0.4	2.6
23	binding / catalytic/ coenzyme binding	gi|18398333	32 kDa	0.4	2.7
24	CAC1 (CHLOROPLASTIC ACETYLCOENZYME A CARBOXYLASE 1); acetyl-CoA carboxylase/ biotin binding	gi|42573385 (+3)	27 kDa	3	0.3
25	CaS (Calcium sensing receptor)	gi|15237201	41 kDa	2.8	0.4
26	CB5-E (CYTOCHROME B5 ISOFORM E); heme binding	gi|15238776	15 kDa	0.3	3.6
27	CHLM (magnesium-protoporphyrin IX methyltransferase); magnesium protoporphyrin IX methyltransferase	gi|15234905 (+2)	34 kDa	0.5	2
28	Clp amino terminal domain-containing protein	gi|18416540 (+1)	26 kDa	4.8	0.2
29	CLPB3 (CASEIN LYTIC PROTEINASE B3); ATP binding / ATPase/ nucleoside-triphosphatase/ nucleotide binding / protein binding	gi|18417676	109 kDa	3.6	0.3
30	COR15A (COLD-REGULATED 15A)	gi|15227963 (+1)	15 kDa	0.4	2.3
31	CP29; RNA binding / poly(U) binding	gi|15231817 (+2)	36 kDa	7.4	0.1
32	CXIP2 (CAX-INTERACTING PROTEIN 2); electron carrier/ protein disulfide oxidoreductase	gi|18404699	32 kDa	6.2	0.2
33	CYN (CYANASE); DNA binding / cyanate hydratase/ hydro-lyase	gi|15229458 (+1)	19 kDa	2.4	0.4
34	DXR (1-DEOXY-D-XYLULOSE 5-PHOSPHATE REDUCTOISOMERASE); 1-deoxy-D-xylulose-5-phosphate reductoisomerase	gi|15241970	52 kDa	2.2	0.5
35	emb2386 (embryo defective 2386); structural constituent of ribosome	gi|15218602	25 kDa	0.4	2.2
36	FSD1 (FE SUPEROXIDE DISMUTASE 1); copper ion binding / superoxide dismutase	gi|15234913 (+3)	24 kDa	2.3	0.4
37	GAMMA CA2 (GAMMA CARBONIC ANHYDRASE 2); carbonate dehydratase	gi|15220153	30 kDa	0.4	2.5
38	GER1 (GERMIN-LIKE PROTEIN 1); oxalate oxidase	gi|15218535 (+3)	22 kDa	2.1	0.5
39	glutathione S-transferase	gi|15375408 (+2)	25 kDa	0.5	2.2
40	GRP-3 (GLYCINE-RICH PROTEIN 3)	gi|15224548 (+1)	14 kDa	2.3	0.4
41	GTP binding	gi|15221444 (+1)	44 kDa	2.2	0.5
42	HSP70 (heat shock protein 70); ATP binding	gi|15230534	71 kDa	0.5	2.1
43	immunophilin / FKBP-type peptidyl-prolyl cis-trans isomerase family protein	gi|15224305	24 kDa	2.1	0.5
44	IMPL1 (MYO-INOSITOL MONOPHOSPHATASE LIKE 1); 3'(2'),5'-bisphosphate nucleotidase/ inositol or phosphatidylinositol phosphatase/ inositol-1(or 4)-monophosphatase	gi|18397837 (+2)	40 kDa	0.4	2.5
46	late embryogenesis abundant domain-containing protein / LEA domain-containing protein	gi|15229066 (+2)	33 kDa	0.3	3.2
47	LHCB4.2 (light harvesting complex PSII); chlorophyll binding	gi|15231990	31 kDa	0.2	4.3
48	LTI78 (LOW-TEMPERATURE-INDUCED 78)	gi|15242967 (+1)	78 kDa	0.4	2.7
49	mitochondrial phosphate transporter	gi|15241291 (+1)	40 kDa	0.2	4.5
50	nodulin-related	gi|15227642	20 kDa	0.2	4.8
51	PAD1 (20s proteasome alpha subunit pad1); endopeptidase/ peptidase/ threonine-type endopeptidase	gi|15230435	27 kDa	2.4	0.4
52	PATL1 (PATELLIN 1); transporter	gi|15218382	64 kDa	0.5	2.1
53	PATL2 (PATELLIN 2); transporter	gi|15219901	76 kDa	0.1	9.9
54	PBC1 (PROTEASOME BETA SUBUNIT C1); peptidase/ threonine-type endopeptidase	gi|18395025 (+2)	23 kDa	0.5	2.2
55	peroxidase	gi|1402914 (+1)	40 kDa	7.8	0.1
56	PETE1 (PLASTOCYANIN 1); copper ion binding / electron carrier	gi|15222956 (+2)	18 kDa	2	0.5
58	PGR5-LIKE A	gi|145333783 (+2)	35 kDa	0.3	3.9
59	phospholipid hydroperoxide glutathione peroxidase-like protein	gi|2760606 (+1)	19 kDa	2.4	0.4
60	photosystem I P700 chlorophyll a apoprotein A1	gi|7525033	83 kDa	0.5	2.1
61	photosystem II protein D1	gi|7525013	39 kDa	0.4	2.3
62	PIP1B (NAMED PLASMA MEMBRANE INTRINSIC PROTEIN 1B); water channel	gi|145331415 (+3)	29 kDa	0.4	2.7
63	plastid-lipid associated protein PAP-related / fibrillin-related	gi|15241221 (+1)	26 kDa	0.2	6.1
64	PRF1 (PROFILIN 1); actin binding	gi|15224838	14 kDa	2.3	0.4
65	PSAG (PHOTOSYSTEM I SUBUNIT G)	gi|15222757	17 kDa	3.4	0.3
66	RecName: Full=ATP-dependent Clp protease proteolytic subunit 1; AltName: Full=Endopeptidase ClpP1; Short=pClpP	gi|160332321 (+1)	22 kDa	0.3	3.1
67	RGP1 (REVERSIBLY GLYCOSYLATED POLYPEPTIDE 1); cellulose synthase (UDP-forming)	gi|15232865	41 kDa	4	0.2
68	ROC2 (ROTAMASE CYCLOPHILIN 2); cyclosporin A binding / peptidyl-prolyl cis-trans isomerase	gi|15228814	19 kDa	2.4	0.4
69	RPL18 (RIBOSOMAL PROTEIN L18); structural constituent of ribosome	gi|15230011 (+2)	21 kDa	0.5	2.2
70	RPL23AB (RIBOSOMAL PROTEIN L23AB); RNA binding / nucleotide binding / structural constituent of ribosome	gi|145332857 (+4)	17 kDa	2.8	0.4
73	SAM1 (S-ADENOSYLMETHIONINE SYNTHETASE 1); methionine adenosyltransferase	gi|15217781 (+1)	43 kDa	0.4	2.4
74	serine/threonine protein phosphatase type 2A regulatory subunit A	gi|1254996 (+2)	66 kDa	0.2	4.1
76	SUS1 (SUCROSE SYNTHASE 1); UDP-glycosyltransferase/ sucrose synthase	gi|15242073	93 kDa	0.3	2.9
77	threonine synthase	gi|1448917 (+1)	58 kDa	0.4	2.7
78	TIC40	gi|15237382	49 kDa	4.6	0.2
79	TUB4; structural constituent of cytoskeleton	gi|15241472	50 kDa	0.2	4.2
80	xylose isomerase	gi|21537178	54 kDa	0.2	5.2
	Putative protein
1	3-isopropylmalate dehydrogenase, chloroplast, putative	gi|15221631 (+1)	44 kDa	2.3	0.4
2	chaperonin, putative	gi|18396719 (+1)	59 kDa	0.4	2.7
3	chitinase, putative	gi|15224308	30 kDa	2.4	0.4
4	fructose-bisphosphate aldolase, putative	gi|15236768	38 kDa	0.5	2.2
5	importin beta-2, putative	gi|15238758 (+1)	96 kDa	0.4	2.6
6	mannose 6-phosphate reductase (NADPH-dependent), putative	gi|15226489	35 kDa	0.4	2.6
7	NADPH oxidoreductase, putative; 14094-12769	gi|10092264 (+1)	34 kDa	0.2	4.4
8	phosphoglycerate kinase, putative	gi|15223484 (+1)	50 kDa	2.1	0.5
9	putative dihydroxyacid dehydratase	gi|14532594 (+1)	65 kDa	0.3	3.6
10	putative elongation factor P (EF-P); 66839-65711	gi|12322730 (+1)	21 kDa	2.3	0.4
11	putative glycyl tRNA synthetase	gi|15292923 (+2)	82 kDa	3	0.3
12	putative methylenetetrahydrofolate reductase	gi|13877629 (+2)	67 kDa	0.5	2.1
13	succinyl-CoA ligase (GDP-forming) alpha-chain, mitochondrial, putative / succinyl-CoA synthetase, alpha chain, putative / SCS-alpha, putative	gi|15241592	36 kDa	0.5	2.1
14	thiol methyltransferase, putative	gi|145331123 (+2)	27 kDa	2.5	0.4
15	ubiquitin-conjugating enzyme, putative	gi|18394416	17 kDa	2.7	0.4
	Unknown protein
1	unknown protein	gi|24417262 (+1)	44 kDa	0.2	4.6
2	unknown protein	gi|116831573 (+3)	23 kDa	4.7	0.2
3	unknown protein	gi|20465634 (+2)	149 kDa	0.3	3.8
4	unknown protein	gi|30689549	32 kDa	0.2	6.6
5	unknown protein	gi|18411555 (+1)	18 kDa	0.2	5.2
6	unknown protein	gi|15241839	48 kDa	0.4	2.7
7	unknown protein	gi|15236659 (+1)	28 kDa	0.3	2.9

## Sheet: LCO Salt Vs Th17 Salt
Fold change of spectral count in Arabidopsis thaliana rosette Contrast 6 – LCO + 250 mM NaCl Vs Th17 + 250 mM NaCl
	Fold change for Contrast 6 - LCO + 250 mM NaCl Vs Th17 + 250 mM NaCl
	Identified Proteins Arabidopsis thaliana rosette	NCBI Accession	MW	LCO + 250 mM NaCl	TH + 250 mM NaCl
1	50S ribosomal protein L21, chloroplast / CL21 (RPL21)	gi|15219695	24 kDa	0.4	2.8
2	60S ribosomal protein L4/L1 (RPL4D)	gi|15242558 (+2)	45 kDa	0.3	3.1
3	ACL (ACETONE-CYANOHYDRIN LYASE); hydrolase/ hydrolase, acting on ester bonds / methyl indole-3-acetate esterase/ methyl jasmonate esterase/ methyl salicylate esterase	gi|15227863 (+1)	30 kDa	0.3	2.9
4	ACLB-1; ATP citrate synthase	gi|15230764 (+1)	66 kDa	0.3	3.7
5	ADH1 (ALCOHOL DEHYDROGENASE 1); alcohol dehydrogenase	gi|15223838 (+1)	41 kDa	0.4	2.3
6	aldo/keto reductase family protein	gi|18404526 (+1)	35 kDa	0.2	5.3
7	allene oxide synthase	gi|1890152	59 kDa	2.3	0.4
8	AOC4 (ALLENE OXIDE CYCLASE 4); allene-oxide cyclase	gi|15222241	28 kDa	4	0.3
9	APE2 (ACCLIMATION OF PHOTOSYNTHESIS TO ENVIRONMENT 2); antiporter/ triose-phosphate transmembrane transporter	gi|145334749 (+5)	45 kDa	0.3	3
10	ASN2 (ASPARAGINE SYNTHETASE 2); asparagine synthase (glutamine-hydrolyzing)	gi|30698086 (+2)	65 kDa	0.4	2.8
11	At3g63410	gi|108385436 (+4)	38 kDa	0.3	4
12	AT5g26830/F2P16_90	gi|15081626 (+3)	77 kDa	0.3	2.9
13	ATCAD5 (CINNAMYL ALCOHOL DEHYDROGENASE 5); cinnamyl-alcohol dehydrogenase	gi|15235295 (+1)	39 kDa	0.4	2.7
14	ATCAP1 (ARABIDOPSIS THALIANA CYCLASE ASSOCIATED PROTEIN 1); actin binding	gi|15236128	51 kDa	2	0.5
15	ATJ3; protein binding	gi|15229874 (+1)	46 kDa	0.5	2.1
16	ATRBP45C; RNA binding	gi|18416906 (+1)	45 kDa	3.1	0.3
17	avirulence-responsive protein-related / avirulence induced gene (AIG) protein-related	gi|15242451	20 kDa	0.5	2
18	binding / catalytic/ coenzyme binding	gi|30685117	68 kDa	0.2	5.1
19	CAD1 (CADMIUM SENSITIVE 1); cadmium ion binding / copper ion binding / glutathione gamma-glutamylcysteinyltransferase	gi|15240084 (+4)	54 kDa	0.3	3.8
20	CARB (CARBAMOYL PHOSPHATE SYNTHETASE B); ATP binding / carbamoyl-phosphate synthase/ catalytic	gi|18397283	130 kDa	0.4	2.3
21	Clp amino terminal domain-containing protein	gi|18416540 (+1)	26 kDa	3.6	0.3
22	CLPB3 (CASEIN LYTIC PROTEINASE B3); ATP binding / ATPase/ nucleoside-triphosphatase/ nucleotide binding / protein binding	gi|18417676	109 kDa	2.6	0.4
23	CXIP2 (CAX-INTERACTING PROTEIN 2); electron carrier/ protein disulfide oxidoreductase	gi|18404699	32 kDa	3.4	0.3
24	CYN (CYANASE); DNA binding / cyanate hydratase/ hydro-lyase	gi|15229458 (+1)	19 kDa	3.3	0.3
25	emb2386 (embryo defective 2386); structural constituent of ribosome	gi|15218602	25 kDa	0.3	3.3
26	emb2394 (embryo defective 2394); structural constituent of ribosome	gi|15220443 (+1)	25 kDa	0.4	2.8
27	FED A; 2 iron, 2 sulfur cluster binding / electron carrier/ iron-sulfur cluster binding	gi|15219837	16 kDa	0.2	4.6
28	glutathione S-transferase	gi|15375408 (+2)	25 kDa	0.4	2.4
29	GRP-3 (GLYCINE-RICH PROTEIN 3)	gi|15224548 (+1)	14 kDa	2.5	0.4
30	GTP binding	gi|15221444 (+1)	44 kDa	2.1	0.5
31	HSP70 (heat shock protein 70); ATP binding	gi|15230534	71 kDa	0.4	2.2
32	immunophilin / FKBP-type peptidyl-prolyl cis-trans isomerase family protein	gi|15224305	24 kDa	0.4	2.8
33	mitochondrial phosphate transporter	gi|15241291 (+1)	40 kDa	0.1	9.1
34	MLP43 (MLP-LIKE PROTEIN 43)	gi|15223275	18 kDa	0.4	2.4
35	MSRB2 (methionine sulfoxide reductase B 2); peptide-methionine-(S)-S-oxide reductase	gi|18415779	22 kDa	2.7	0.4
36	PAA2 (20S PROTEASOME SUBUNIT PAA2); endopeptidase/ peptidase/ threonine-type endopeptidase	gi|15224993 (+1)	27 kDa	2	0.5
37	PATL2 (PATELLIN 2); transporter	gi|15219901	76 kDa	0.3	3.3
38	PBC1 (PROTEASOME BETA SUBUNIT C1); peptidase/ threonine-type endopeptidase	gi|18395025 (+2)	23 kDa	0.4	2.8
39	peptidyl-prolyl cis-trans isomerase TLP38, chloroplast / thylakoid lumen PPIase of 38 kDa / cyclophilin / rotamase	gi|42564190	50 kDa	0.4	2.6
40	peroxidase	gi|1402914 (+1)	40 kDa	4.9	0.2
41	pfkB-type carbohydrate kinase family protein	gi|22330456 (+1)	41 kDa	3.7	0.3
42	PGI1 (PHOSPHOGLUCOSE ISOMERASE 1); glucose-6-phosphate isomerase	gi|30686602 (+2)	67 kDa	2	0.5
43	phospholipid hydroperoxide glutathione peroxidase-like protein	gi|2760606 (+1)	19 kDa	2.5	0.4
44	plastid-lipid associated protein PAP-related / fibrillin-related	gi|15241221 (+1)	26 kDa	0.5	2
45	POR C (PROTOCHLOROPHYLLIDE OXIDOREDUCTASE); NADPH dehydrogenase/ oxidoreductase/ protochlorophyllide reductase	gi|15218860 (+2)	44 kDa	0.5	2
46	PRF1 (PROFILIN 1); actin binding	gi|15224838	14 kDa	3.2	0.3
47	PSAG (PHOTOSYSTEM I SUBUNIT G)	gi|15222757	17 kDa	2.5	0.4
48	pyruvate decarboxylase family protein	gi|15237954	61 kDa	0.5	2.1
49	RecName: Full=Aconitate hydratase 3, mitochondrial; Short=Aconitase 3; AltName: Full=Citrate hydro-lyase 3; Flags: Precursor	gi|118572817 (+2)	108 kDa	0.4	2.5
50	RecName: Full=ATP-dependent Clp protease proteolytic subunit 1; AltName: Full=Endopeptidase ClpP1; Short=pClpP	gi|160332321 (+1)	22 kDa	0.2	6.5
51	RGP1 (REVERSIBLY GLYCOSYLATED POLYPEPTIDE 1); cellulose synthase (UDP-forming)	gi|15232865	41 kDa	11.7	0.1
52	ROC2 (ROTAMASE CYCLOPHILIN 2); cyclosporin A binding / peptidyl-prolyl cis-trans isomerase	gi|15228814	19 kDa	2.1	0.5
53	RPT5B (26S proteasome AAA-ATPase subunit RPT5B); ATPase/ calmodulin binding	gi|15217431 (+4)	47 kDa	0.2	4.2
54	SAM1 (S-ADENOSYLMETHIONINE SYNTHETASE 1); methionine adenosyltransferase	gi|15217781 (+1)	43 kDa	0.3	3.7
55	seed maturation protein	gi|110739182 (+2)	67 kDa	0.1	6.8
56	SEX1 (STARCH EXCESS 1); alpha-glucan, water dikinase	gi|18391200 (+1)	157 kDa	0.2	5.1
57	SIR; sulfite reductase (ferredoxin)/ sulfite reductase	gi|15238217 (+2)	72 kDa	0.3	3.5
58	Strong similarity to S. pombe leucyl-tRNA synthetase (gb|Z73100)	gi|2160156 (+1)	123 kDa	0.3	3.7
59	SUS1 (SUCROSE SYNTHASE 1); UDP-glycosyltransferase/ sucrose synthase	gi|15242073	93 kDa	0.4	2.3
60	thioredoxin reductase like protein	gi|110739775 (+2)	30 kDa	0.4	2.8
61	TUA3; structural constituent of cytoskeleton	gi|15241168	50 kDa	3.2	0.3
62	vestitone reductase-related	gi|15236930	44 kDa	0.4	2.5
63	XYL1 (ALPHA-XYLOSIDASE 1); alpha-N-arabinofuranosidase/ hydrolase, hydrolyzing O-glycosyl compounds / xylan 1,4-beta-xylosidase	gi|15221437 (+1)	102 kDa	0.5	2.1
64	xylose isomerase	gi|21537178	54 kDa	0.3	3.1
	Putative protein
1	3-isopropylmalate dehydrogenase, chloroplast, putative	gi|15221631 (+1)	44 kDa	3.3	0.3
2	ATP-dependent Clp protease proteolytic subunit, putative	gi|18414804 (+1)	33 kDa	0.4	2.5
3	caffeoyl-CoA 3-O-methyltransferase, putative	gi|15235213	29 kDa	0.5	2.1
4	chaperonin, putative	gi|18396719 (+1)	59 kDa	0.2	6
5	cinnamyl-alcohol dehydrogenase, putative (CAD)	gi|15239741 (+1)	36 kDa	0.2	4.2
6	fructose-bisphosphate aldolase, putative	gi|15236768	38 kDa	0.5	2.1
7	isocitrate dehydrogenase, putative / NADP+ isocitrate dehydrogenase, putative	gi|22326811 (+1)	54 kDa	0	22.6
8	lactoylglutathione lyase, putative / glyoxalase I, putative	gi|15220397	39 kDa	0.3	3.4
9	NADH-cytochrome b5 reductase, putative	gi|18420117	36 kDa	6.9	0.1
10	ubiquitin-conjugating enzyme, putative	gi|18394416	17 kDa	2.4	0.4
11	UTP--glucose-1-phosphate uridylyltransferase, putative / UDP-glucose pyrophosphorylase, putative / UGPase, putative	gi|15237947	52 kDa	0.3	3.6
	Hypothetical protein
1	hypothetical protein	gi|110740330 (+2)	63 kDa	0.4	2.7
	Unknown protein
1	unknown protein	gi|20465634 (+2)	149 kDa	0.4	2.7
2	unknown protein	gi|15239993	28 kDa	0.5	2.1
3	unknown protein	gi|18411555 (+1)	18 kDa	0.4	2.5
4	unknown protein	gi|15235021 (+1)	15 kDa	3	0.3
