# Supplementary material for: Proteomic Studies on the Effects of Lipo-Chitooligosaccharide and Thuricin 17 under Unstressed and Salt Stressed Conditions in Arabidopsis thaliana
Source: Front Plant Sci. 2016 Aug 30;7:1314. doi: 10.3389/fpls.2016.01314 (PMC5003918; doi:10.3389/fpls.2016.01314)
Supplement: Supplementary file 2 [file Data_Sheet_2.XLSX]

## Sheet: Control Vs LCO
Fisher’s Exact test (P-value) (Spectral counts) for Arabidopsis thaliana rosette Contrast 1. Control Vs LCO
	Fisher’s exact test for Contrast 1. Control Vs. LCO
	Identified Proteins Arabidopsis thaliana rosette	NCBI Accession Number	MW	Control	LCO	Fisher's Exact Test (P-Value)
1	40S ribosomal protein S3 (RPS3B)	gi|15232352	27 kDa	5	17	95% (0.0097)
2	40S ribosomal protein S3A (RPS3aA)	gi|15229364	30 kDa	0	6	95% (0.017)
3	40S ribosomal protein S3A (RPS3aB)	gi|15236171 (+1)	30 kDa	1	8	95% (0.021)
4	4-alpha-hydroxytetrahydrobiopterin dehydratase	gi|15241386	24 kDa	10	3	95% (0.042)
5	60S ribosomal protein L15 (RPL15A)	gi|15235851 (+2)	24 kDa	0	5	95% (0.033)
6	60S ribosomal protein L4/L1 (RPL4A)	gi|15232723 (+1)	45 kDa	0	14	95% (0.000071)
7	60S ribosomal protein L6 (RPL6C)	gi|15221126 (+1)	26 kDa	1	8	95% (0.021)
8	60S ribosomal protein L9 (RPL90B)	gi|18398753 (+1)	22 kDa	13	25	95% (0.042)
9	AAC1 (ADP/ATP CARRIER 1); ATP:ADP antiporter/ binding	gi|15231937	41 kDa	9	21	95% (0.025)
10	ACT7 (ACTIN 7); structural constituent of cytoskeleton	gi|15242516	42 kDa	127	97	95% (0.018)
11	AGT (ALANINE:GLYOXYLATE AMINOTRANSFERASE); alanine-glyoxylate transaminase/ serine-glyoxylate transaminase/ serine-pyruvate transaminase	gi|15225026	44 kDa	42	74	95% (0.0027)
12	At1g07930/T6D22_3	gi|13605682 (+4)	50 kDa	72	98	95% (0.037)
13	At3g63410	gi|108385436 (+4)	38 kDa	0	5	95% (0.033)
14	ATKRS-1 (ARABIDOPSIS THALIANA LYSYL-TRNA SYNTHETASE 1); ATP binding / aminoacyl-tRNA ligase/ lysine-tRNA ligase/ nucleic acid binding / nucleotide binding	gi|15229833	71 kDa	0	5	95% (0.033)
15	ATOMT1 (O-METHYLTRANSFERASE 1); caffeate O-methyltransferase/ myricetin 3'-O-methyltransferase/ quercetin 3-O-methyltransferase	gi|15239571 (+1)	40 kDa	12	4	95% (0.035)
16	AtPPa6 (Arabidopsis thaliana pyrophosphorylase 6); inorganic diphosphatase/ pyrophosphatase	gi|15242465	33 kDa	27	15	95% (0.038)
17	ATPPC1 (PHOSPHOENOLPYRUVATE CARBOXYLASE 1); catalytic/ phosphoenolpyruvate carboxylase	gi|15219272 (+1)	110 kDa	7	20	95% (0.011)
18	ATPPC2 (PHOSPHOENOLPYRUVATE CARBOXYLASE 2); catalytic/ phosphoenolpyruvate carboxylase	gi|240254631	110 kDa	19	60	95% (0.0000032)
19	ATRAB1C; GTP binding	gi|15236555 (+2)	22 kDa	0	6	95% (0.017)
20	BIP1; ATP binding	gi|15241844	74 kDa	0	16	95% (0.000018)
21	CAC3; acetyl-CoA carboxylase	gi|18404621 (+1)	85 kDa	0	5	95% (0.033)
22	COR15A (COLD-REGULATED 15A)	gi|15227963 (+1)	15 kDa	29	4	95% (0.0000041)
23	COR15B (COLD REGULATED 15B)	gi|15227952 (+1)	15 kDa	37	13	95% (0.00035)
24	CP29; RNA binding / poly(U) binding	gi|15231817 (+2)	36 kDa	76	56	95% (0.037)
25	CR88; ATP binding	gi|15228059 (+2)	89 kDa	0	12	95% (0.00028)
26	ELI3-1 (ELICITOR-ACTIVATED GENE 3-1); binding / catalytic/ oxidoreductase/ zinc ion binding	gi|15233642 (+1)	38 kDa	12	4	95% (0.035)
27	emb2726 (embryo defective 2726); RNA binding / translation elongation factor	gi|18417320	104 kDa	9	21	95% (0.025)
28	GDCH; glycine dehydrogenase (decarboxylating)	gi|15226973	18 kDa	29	12	95% (0.0047)
29	GLU1 (GLUTAMATE SYNTHASE 1); glutamate synthase (ferredoxin)	gi|18414469 (+1)	177 kDa	92	121	95% (0.038)
30	glyceraldehyde 3-phosphate dehydrogenase A subunit	gi|166702 (+3)	38 kDa	199	267	95% (0.0019)
31	GRF2 (GENERAL REGULATORY FACTOR 2); protein binding / protein phosphorylated amino acid binding	gi|18411901 (+1)	29 kDa	14	27	95% (0.035)
32	GS2 (GLUTAMINE SYNTHETASE 2); glutamate-ammonia ligase	gi|15238559	47 kDa	207	173	95% (0.028)
33	heat shock cognate 70 kDa protein 3 (HSC70-3) (HSP70-3)	gi|15232682	71 kDa	55	92	95% (0.0021)
34	HSC70-1 (HEAT SHOCK COGNATE PROTEIN 70-1); ATP binding	gi|15241849 (+1)	71 kDa	108	141	95% (0.031)
35	legume lectin family protein	gi|15228229	31 kDa	9	1	95% (0.0098)
36	LOX2 (LIPOXYGENASE 2); lipoxygenase	gi|18407921	102 kDa	116	175	95% (0.00060)
37	mitochondrial elongation factor Tu	gi|1149571 (+1)	51 kDa	20	8	95% (0.015)
38	MLP43 (MLP-LIKE PROTEIN 43)	gi|15223275	18 kDa	15	4	95% (0.0085)
39	NPQ4 (NONPHOTOCHEMICAL QUENCHING); chlorophyll binding / xanthophyll binding	gi|15219418 (+1)	28 kDa	4	14	95% (0.017)
40	PAE1; endopeptidase/ peptidase/ threonine-type endopeptidase	gi|15220961	26 kDa	12	4	95% (0.035)
41	photosystem II 47 kDa protein	gi|7525059 (+1)	56 kDa	3	11	95% (0.031)
42	PLDALPHA1 (PHOSPHOLIPASE D ALPHA 1); phospholipase D	gi|15232671	92 kDa	7	19	95% (0.017)
43	PSAL (photosystem I subunit L)	gi|15235490 (+1)	23 kDa	5	19	95% (0.0039)
44	RBP31 (31-KDA RNA BINDING PROTEIN); RNA binding / poly(U) binding	gi|15233980 (+5)	36 kDa	0	11	95% (0.00055)
45	RecName: Full=ATP synthase subunit alpha, mitochondrial	gi|14916970	55 kDa	42	62	95% (0.039)
46	RecName: Full=DEAD-box ATP-dependent RNA helicase 15	gi|110283023 (+6)	48 kDa	1	8	95% (0.021)
47	RecName: Full=Phosphoglycerate kinase, chloroplastic; Flags: Precursor	gi|12644295	50 kDa	172	129	95% (0.0044)
48	RHM1 (RHAMNOSE BIOSYNTHESIS 1); UDP-L-rhamnose synthase/ UDP-glucose 4,6-dehydratase/ catalytic	gi|15218420	75 kDa	22	9	95% (0.013)
49	ribulose-1,5-bisphosphate carboxylase/oxygenase large subunit	gi|7525041	53 kDa	1374	1560	95% (0.0016)
50	SAL1; 3'(2'),5'-bisphosphate nucleotidase/ inositol or phosphatidylinositol phosphatase	gi|145359623 (+1)	44 kDa	5	0	95% (0.030)
51	SHM4 (serine hydroxymethyltransferase 4); catalytic/ glycine hydroxymethyltransferase/ pyridoxal phosphate binding	gi|15236375	52 kDa	35	22	95% (0.047)
52	SUR1 (SUPERROOT 1); S-alkylthiohydroximate lyase/ carbon-sulfur lyase/ transaminase	gi|15225387 (+1)	51 kDa	6	0	95% (0.015)
53	TIC40	gi|15237382	49 kDa	7	1	95% (0.033)
54	TUB7; structural constituent of cytoskeleton	gi|15227559	51 kDa	0	7	95% (0.0084)
55	vestitone reductase-related	gi|15236930	44 kDa	3	10	95% (0.050)
	Putative protein
1	(S)-2-hydroxy-acid oxidase, peroxisomal, putative / glycolate oxidase, putative / short chain alpha-hydroxy acid oxidase, putative	gi|15231850	40 kDa	74	102	95% (0.029)
2	adenylosuccinate lyase, putative / adenylosuccinase, putative	gi|22328773	60 kDa	7	19	95% (0.017)
3	elongation factor 1B-gamma, putative / eEF-1B gamma, putative	gi|18391048	47 kDa	20	35	95% (0.035)
4	lactoylglutathione lyase, putative / glyoxalase I, putative	gi|15220397 (+1)	39 kDa	20	10	95% (0.044)
5	phosphoglycerate kinase, putative	gi|15223484 (+1)	50 kDa	43	27	95% (0.029)
6	monodehydroascorbate reductase, putative	gi|18407925 (+3)	53 kDa	37	23	95% (0.039)
7	putative jasmonate inducible protein	gi|110738521 (+3)	52 kDa	5	0	95% (0.030)
	Hypothetical protein
1	hypothetical protein	gi|110740330 (+1)	63 kDa	1	10	95% (0.0065)

## Sheet: Control Vs Th17
Fisher Exact test (P-value) (Spectral counts) for Arabidopsis thaliana rosette Contrast 2 - Control Vs Th17
	Fisher’s Exact test Contrast 2 - Control Vs. Th17
	Identified Proteins Arabidopsis thaliana rosette	NCBI Accession Number	M W	Control	Th17	Fisher's Exact Test (P-Value)
1	2-oxoacid dehydrogenase family protein	gi|15240454	50 kDa	10	2	95% (0.018)
2	ACT7 (ACTIN 7); structural constituent of cytoskeleton	gi|15242516	42 kDa	127	95	95% (0.013)
3	AGT (ALANINE:GLYOXYLATE AMINOTRANSFERASE); alanine-glyoxylate transaminase/ serine-glyoxylate transaminase/ serine-pyruvate transaminase	gi|15225026	44 kDa	42	72	95% (0.0043)
4	At3g63410	gi|108385436 (+4)	38 kDa	0	5	95% (0.033)
5	ATPPC1 (PHOSPHOENOLPYRUVATE CARBOXYLASE 1); catalytic/ phosphoenolpyruvate carboxylase	gi|15219272 (+1)	110 kDa	7	19	95% (0.016)
6	ATPPC2 (PHOSPHOENOLPYRUVATE CARBOXYLASE 2); catalytic/ phosphoenolpyruvate carboxylase	gi|240254631	110 kDa	19	57	95% (0.000011)
7	binding / catalytic/ coenzyme binding	gi|18404496	35 kDa	54	34	95% (0.017)
8	catalase	gi|1246399 (+1)	57 kDa	75	101	95% (0.039)
9	chlorophyll A-B-binding protein 2 precursor, 5' partial; 1-750	gi|12324161 (+3)	27 kDa	59	89	95% (0.012)
10	COR15A (COLD-REGULATED 15A)	gi|15227963 (+1)	15 kDa	29	6	95% (0.000046)
11	COR15B (COLD REGULATED 15B)	gi|15227952 (+1)	15 kDa	37	19	95% (0.0091)
12	CORI3 (CORONATINE INDUCED 1); cystathionine beta-lyase/ transaminase	gi|15236533	47 kDa	12	29	95% (0.0069)
13	CP29; RNA binding / poly(U) binding	gi|15231817 (+2)	36 kDa	76	12	95% (0.00000000000039)
14	ESM1 (epithiospecifier modifier 1); carboxylesterase/ hydrolase, acting on ester bonds	gi|15231805 (+2)	44 kDa	77	47	95% (0.0032)
15	F5M15.5	gi|8778617	117 kDa	103	138	95% (0.020)
16	GLU1 (GLUTAMATE SYNTHASE 1); glutamate synthase (ferredoxin)	gi|18414469 (+1)	177 kDa	92	131	95% (0.0080)
17	heat shock cognate 70 kDa protein 3 (HSC70-3) (HSP70-3)	gi|15232682	71 kDa	55	82	95% (0.017)
18	HPR; glycerate dehydrogenase/ poly(U) binding	gi|15220620	42 kDa	59	81	95% (0.048)
19	KAS I (3-KETOACYL-ACYL CARRIER PROTEIN SYNTHASE I); catalytic/ fatty-acid synthase/ transferase, transferring acyl groups other than amino-acyl groups	gi|15237422 (+2)	50 kDa	8	21	95% (0.014)
20	legume lectin family protein	gi|15228229	31 kDa	9	1	95% (0.0099)
21	LHB1B1; chlorophyll binding	gi|18403549	28 kDa	51	83	95% (0.0050)
22	LHCA2; chlorophyll binding	gi|186511289 (+1)	28 kDa	27	44	95% (0.034)
23	LHCB5 (LIGHT HARVESTING COMPLEX OF PHOTOSYSTEM II 5); chlorophyll binding	gi|15235029 (+1)	30 kDa	49	69	95% (0.050)
24	LHCB6 (LIGHT HARVESTING COMPLEX PSII SUBUNIT 6); chlorophyll binding	gi|15218330 (+1)	28 kDa	14	27	95% (0.034)
25	LOX2 (LIPOXYGENASE 2); lipoxygenase	gi|18407921	102 kDa	116	180	95% (0.00022)
26	mitochondrial elongation factor Tu	gi|1149571 (+1)	51 kDa	20	6	95% (0.0040)
27	MLP43 (MLP-LIKE PROTEIN 43)	gi|15223275	18 kDa	15	6	95% (0.035)
28	MTHSC70-2 (MITOCHONDRIAL HSP70 2); ATP binding	gi|15242459	73 kDa	7	1	95% (0.033)
29	NPQ4 (NONPHOTOCHEMICAL QUENCHING); chlorophyll binding / xanthophyll binding	gi|15219418 (+1)	28 kDa	4	13	95% (0.027)
30	PAE1; endopeptidase/ peptidase/ threonine-type endopeptidase	gi|15220961	26 kDa	12	4	95% (0.035)
31	RHM1 (RHAMNOSE BIOSYNTHESIS 1); UDP-L-rhamnose synthase/ UDP-glucose 4,6-dehydratase/ catalytic	gi|15218420	75 kDa	22	9	95% (0.013)
32	ribosomal protein L1 family protein	gi|15229443 (+1)	38 kDa	8	19	95% (0.029)
33	ribulose-1,5-bisphosphate carboxylase/oxygenase large subunit	gi|7525041	53 kDa	1374	1630	95% (0.0000090)
	Putative protein
1	3-isopropylmalate dehydrogenase, chloroplast, putative	gi|15241338	44 kDa	37	20	95% (0.014)
2	adenylosuccinate lyase, putative / adenylosuccinase, putative	gi|22328773	60 kDa	7	20	95% (0.011)
3	chaperonin, putative	gi|15231255	63 kDa	114	86	95% (0.020)
4	cysteine protease inhibitor, putative / cystatin, putative	gi|18399630 (+2)	22 kDa	9	1	95% (0.0099)
5	fructose-bisphosphate aldolase, putative	gi|18420348	43 kDa	196	167	95% (0.048)
6	fructose-bisphosphate aldolase, putative	gi|15226185	42 kDa	9	2	95% (0.030)
7	putative jasmonate inducible protein	gi|110738521 (+3)	52 kDa	5	0	95% (0.030)
8	ubiquitin-conjugating enzyme, putative	gi|18394416	17 kDa	6	0	95% (0.015)
	Unknown protein
1	Unknown protein	gi|14423536 (+1)	34 kDa	8	0	95% (0.0036)

## Sheet: LCO Vs Th17
Fisher’s Exact test (P-value) (Spectral counts) for Arabidopsis thaliana rosette Contrast 3 - LCO Vs Th17
	Fishers’s Exact test for Contrast 3 - LCO Vs Th17
	Identified Proteins Arabidopsis thaliana rosette	NCBI Accession	MW	LCO	Th17	Fisher's Exact Test (P-Value)
1	40S ribosomal protein S3A (RPS3aA)	gi|15229364	30 kDa	6	0	95% (0.016)
2	40S ribosomal protein S3A (RPS3aB)	gi|15236171 (+1)	30 kDa	8	1	95% (0.020)
3	60S ribosomal protein L15 (RPL15A)	gi|15235851 (+2)	24 kDa	5	0	95% (0.031)
4	60S ribosomal protein L4/L1 (RPL4A)	gi|15232723 (+1)	45 kDa	14	3	95% (0.0064)
5	60S ribosomal protein L6 (RPL6C)	gi|15221126 (+1)	26 kDa	8	1	95% (0.020)
6	60S ribosomal protein L9 (RPL90B)	gi|18398753 (+1)	22 kDa	25	12	95% (0.024)
7	AT5g52920/MXC20_15	gi|15081612 (+2)	64 kDa	5	0	95% (0.031)
8	BIP1; ATP binding	gi|15241844	74 kDa	16	4	95% (0.0060)
9	CAC3; acetyl-CoA carboxylase	gi|18404621 (+1)	85 kDa	5	0	95% (0.031)
10	CAD1 (CADMIUM SENSITIVE 1); cadmium ion binding / copper ion binding / glutathione gamma-glutamylcysteinyltransferase	gi|15240084 (+4)	54 kDa	5	0	95% (0.031)
11	CDC48 (CELL DIVISION CYCLE 48); ATPase/ identical protein binding	gi|15232776	89 kDa	22	11	95% (0.040)
12	CP29; RNA binding / poly(U) binding	gi|15231817 (+2)	36 kDa	56	12	95% (0.000000031)
13	CR88; ATP binding	gi|15228059 (+2)	89 kDa	12	2	95% (0.0065)
14	elongation factor 1-beta / EF-1-beta	gi|145324076 (+3)	29 kDa	5	0	95% (0.031)
15	ESM1 (epithiospecifier modifier 1); carboxylesterase/ hydrolase, acting on ester bonds	gi|15231805 (+2)	44 kDa	75	47	95% (0.0072)
16	FIB (FIBRILLIN); structural molecule	gi|15233357	35 kDa	0	5	95% (0.031)
17	GAPB (GLYCERALDEHYDE-3-PHOSPHATE DEHYDROGENASE B SUBUNIT); glyceraldehyde-3-phosphate dehydrogenase (NADP+)/ glyceraldehyde-3-phosphate dehydrogenase	gi|15217555 (+1)	48 kDa	184	149	95% (0.032)
18	GDCH; glycine dehydrogenase (decarboxylating)	gi|15226973	18 kDa	12	24	95% (0.032)
19	oxidoreductase, zinc-binding dehydrogenase family protein	gi|15220854 (+1)	41 kDa	18	33	95% (0.024)
20	RBP31 (31-KDA RNA BINDING PROTEIN); RNA binding / poly(U) binding	gi|15233980 (+5)	36 kDa	11	0	95% (0.00049)
21	SHM1 (SERINE TRANSHYDROXYMETHYLTRANSFERASE 1); glycine hydroxymethyltransferase/ poly(U) binding	gi|15235745 (+1)	57 kDa	86	119	95% (0.012)
22	TUB7; structural constituent of cytoskeleton	gi|15227559	51 kDa	7	0	95% (0.0078)
	Putative protein
1	cysteine protease inhibitor, putative / cystatin, putative	gi|18399630 (+2)	22 kDa	7	1	95% (0.035)
2	nuclear RNA-binding protein, putative	gi|145334757 (+2)	32 kDa	5	0	95% (0.031)
	Hypothetical protein
1	hypothetical protein	gi|110740330 (+1)	63 kDa	10	2	95% (0.019)
	Unknown protein
1	Unknown protein	gi|14423536 (+1)	34 kDa	5	0	95% (0.031)

## Sheet: Control Salt Vs LCO Salt
Fisher Exact test (P-value) (Spectral counts) for contrasts 4. Control 250 mM NaCl Vs LCO + 250 mM NaCl
	Fisher’s Exact test for Contrast 4 - Control 250 mM NaCl Vs LCO + 250 mM NaCl
	Identified Proteins Arabidopsis thaliana rosette	Accession number	MW	Control 250 mM NaCl	LCO + 250 mM NaCl	Fisher's Exact Test (P-Value)
1	ribulose-1,5-bisphosphate carboxylase/oxygenase large subunit	gi|7525041	53 kDa	858	1126	95% (0.000000018)
2	aconitate hydratase, cytoplasmic / citrate hydro-lyase / aconitase (ACO)	gi|15233349	98 kDa	5	21	95% (0.0016)
3	ADK2 (ADENOSINE KINASE 2); adenosine kinase/ copper ion binding / kinase	gi|15242717	38 kDa	33	15	95% (0.0050)
4	aldo/keto reductase family protein	gi|18404526 (+1)	35 kDa	10	1	95% (0.0051)
5	COR15A (COLD-REGULATED 15A)	gi|15227963 (+1)	15 kDa	142	376	95% (0.0000000000000000000000014)
6	CP29; RNA binding / poly(U) binding	gi|15231817 (+2)	36 kDa	32	3	95% (0.00000014)
7	EIF4A1 (EUKARYOTIC TRANSLATION INITIATION FACTOR 4A1); ATP-dependent helicase/ translation initiation factor	gi|145332383 (+2)	46 kDa	63	45	95% (0.037)
8	ESM1 (epithiospecifier modifier 1); carboxylesterase/ hydrolase, acting on ester bonds	gi|15231805 (+1)	44 kDa	92	138	95% (0.0028)
9	GAPA-2 (GLYCERALDEHYDE 3-PHOSPHATE DEHYDROGENASE A SUBUNIT 2); NAD or NADH binding / binding / catalytic/ glyceraldehyde-3-phosphate dehydrogenase (phosphorylating)/ glyceraldehyde-3-phosphate dehydrogenase	gi|15222111 (+1)	43 kDa	92	51	95% (0.00020)
10	GAPB (GLYCERALDEHYDE-3-PHOSPHATE DEHYDROGENASE B SUBUNIT); glyceraldehyde-3-phosphate dehydrogenase (NADP+)/ glyceraldehyde-3-phosphate dehydrogenase	gi|15217555 (+1)	48 kDa	112	146	95% (0.033)
11	GER3 (GERMIN 3); oxalate oxidase	gi|15242028 (+2)	22 kDa	55	34	95% (0.012)
12	HSP60-2 (HEAT SHOCK PROTEIN 60-2); ATP binding	gi|30685604	62 kDa	12	25	95% (0.029)
13	KIN1	gi|15237228 (+1)	6 kDa	40	62	95% (0.026)
14	KIN2	gi|15237236	7 kDa	52	86	95% (0.0039)
15	LTI78 (LOW-TEMPERATURE-INDUCED 78)	gi|15242967 (+1)	78 kDa	11	32	95% (0.0013)
16	photosystem I P700 chlorophyll a apoprotein A1	gi|7525033	83 kDa	8	18	95% (0.044)
17	RecName: Full=DEAD-box ATP-dependent RNA helicase 15	gi|110283023 (+6)	48 kDa	10	3	95% (0.041)
18	RGP1 (REVERSIBLY GLYCOSYLATED POLYPEPTIDE 1); cellulose synthase (UDP-forming)	gi|15232865	41 kDa	7	20	95% (0.012)
19	SAM-2 (S-ADENOSYLMETHIONINE SYNTHETASE 2); copper ion binding / methionine adenosyltransferase	gi|15234354	43 kDa	49	25	95% (0.0024)
20	TUA3; structural constituent of cytoskeleton	gi|15241168	50 kDa	3	17	95% (0.0016)
21	TUB4; structural constituent of cytoskeleton	gi|15241472	50 kDa	4	32	95% (0.0000014)
	Putative proteins
1	fructose-bisphosphate aldolase, putative	gi|18399660	43 kDa	101	136	95% (0.023)
2	lactoylglutathione lyase, putative / glyoxalase I, putative	gi|15220397	39 kDa	16	6	95% (0.022)
3	phosphoglycerate kinase, putative	gi|15223484 (+1)	50 kDa	53	34	95% (0.019)
4	UTP--glucose-1-phosphate uridylyltransferase, putative / UDP-glucose pyrophosphorylase, putative / UGPase, putative	gi|15237947	52 kDa	13	5	95% (0.042)

## Sheet: Control Salt Vs Th17 Salt
Fisher Exact test (P-value) (Spectral counts) for Arabidopsis thaliana rosette contrasts 5. Control 250 mM NaCl Vs Th17 + 250 mM NaCl
	Fisher’s Exact test for Contrast 5 - Control 250 mM NaCl Vs Th17 + 250 mM NaCl
	Identified Proteins Arabidopsis thaliana rosette	Accession Number	MW	Control 250 mM NaCl	Th17 + 250 mM NaCl	Fisher's Exact Test (P-Value)
1	ribulose-1,5-bisphosphate carboxylase/oxygenase large subunit	gi|7525041	53 kDa	858	1213	95% (0.000000000041)
2	aconitate hydratase, cytoplasmic / citrate hydro-lyase / aconitase (ACO)	gi|15233349	98 kDa	5	16	95% (0.019)
3	ADK2 (ADENOSINE KINASE 2); adenosine kinase/ copper ion binding / kinase	gi|15242717	38 kDa	33	21	95% (0.041)
4	AT5g26000/T1N24_7	gi|15809938 (+3)	61 kDa	120	98	95% (0.028)
5	ATS9 (ARABIDOPSIS NON-ATPASE SUBUNIT 9)	gi|15218845 (+3)	47 kDa	0	6	95% (0.019)
6	CLPP4 (CLP PROTEASE P4); serine-type endopeptidase	gi|18422548 (+3)	32 kDa	18	33	95% (0.041)
7	COR15A (COLD-REGULATED 15A)	gi|15227963 (+1)	15 kDa	142	324	95% (0.0000000000000021)
8	COR47 (COLD-REGULATED 47)	gi|15217937 (+1)	30 kDa	22	46	95% (0.0054)
9	CP29; RNA binding / poly(U) binding	gi|15231817 (+2)	36 kDa	32	5	95% (0.0000015)
10	F1O19.10/F1O19.10	gi|13926229	15 kDa	145	205	95% (0.0051)
11	F3F9.11	gi|8052534	77 kDa	66	43	95% (0.0071)
12	FDH (FORMATE DEHYDROGENASE); NAD or NADH binding / binding / catalytic/ cofactor binding / oxidoreductase, acting on the CH-OH group of donors, NAD or NADP as acceptor	gi|15241492 (+2)	42 kDa	59	42	95% (0.027)
13	GAPA-2 (GLYCERALDEHYDE 3-PHOSPHATE DEHYDROGENASE A SUBUNIT 2); NAD or NADH binding / binding / catalytic/ glyceraldehyde-3-phosphate dehydrogenase (phosphorylating)/ glyceraldehyde-3-phosphate dehydrogenase	gi|15222111 (+1)	43 kDa	92	56	95% (0.00050)
14	GAPC1 (GLYCERALDEHYDE-3-PHOSPHATE DEHYDROGENASE C SUBUNIT 1); glyceraldehyde-3-phosphate dehydrogenase (phosphorylating)/ glyceraldehyde-3-phosphate dehydrogenase	gi|15229231	37 kDa	105	63	95% (0.00016)
15	HEMC (HYDROXYMETHYLBILANE SYNTHASE); hydroxymethylbilane synthase	gi|15241573 (+1)	41 kDa	31	18	95% (0.026)
16	HSP70 (heat shock protein 70); ATP binding	gi|15230534	71 kDa	14	31	95% (0.014)
17	KIN2	gi|15237236	7 kDa	52	82	95% (0.016)
18	LHB1B1; chlorophyll binding	gi|18403549	28 kDa	55	80	95% (0.045)
19	LHCB3 (LIGHT-HARVESTING CHLOROPHYLL B-BINDING PROTEIN 3); structural molecule	gi|15239602	29 kDa	16	31	95% (0.033)
20	LTI30 (LOW TEMPERATURE-INDUCED 30)	gi|15230361	21 kDa	12	25	95% (0.037)
21	LTI78 (LOW-TEMPERATURE-INDUCED 78)	gi|15242967 (+1)	78 kDa	11	33	95% (0.0013)
22	mitochondrial phosphate transporter	gi|15241291 (+1)	40 kDa	2	10	95% (0.025)
23	PATL2 (PATELLIN 2); transporter	gi|15219901	76 kDa	1	10	95% (0.0078)
24	peroxidase	gi|1402914 (+1)	40 kDa	8	1	95% (0.015)
25	photosystem II 47 kDa protein	gi|7525059	56 kDa	24	42	95% (0.033)
26	photosystem II protein D1	gi|7525013	39 kDa	9	22	95% (0.023)
27	ROC3; peptidyl-prolyl cis-trans isomerase	gi|15227259	18 kDa	47	33	95% (0.040)
28	SAM1 (S-ADENOSYLMETHIONINE SYNTHETASE 1); methionine adenosyltransferase	gi|15217781 (+1)	43 kDa	9	24	95% (0.011)
29	SAM-2 (S-ADENOSYLMETHIONINE SYNTHETASE 2); copper ion binding / methionine adenosyltransferase	gi|15234354	43 kDa	49	29	95% (0.0072)
30	SEX1 (STARCH EXCESS 1); alpha-glucan, water dikinase	gi|18391200 (+1)	157 kDa	0	5	95% (0.037)
31	threonine synthase	gi|1448917 (+1)	58 kDa	5	14	95% (0.043)
32	translational inhibitor protein like	gi|110739384 (+2)	28 kDa	29	18	95% (0.046)
33	TUB4; structural constituent of cytoskeleton	gi|15241472	50 kDa	4	17	95% (0.0055)
34	VDAC2 (VOLTAGE DEPENDENT ANION CHANNEL 2); voltage-gated anion channel	gi|15240765	30 kDa	29	17	95% (0.032)
	Putative proteins
1	26S proteasome regulatory subunit, putative	gi|145334543 (+1)	29 kDa	6	0	95% (0.013)
2	ACLB-1; ATP citrate synthase	gi|15230764 (+1)	66 kDa	2	12	95% (0.0090)
3	isocitrate dehydrogenase, putative / NADP+ isocitrate dehydrogenase, putative	gi|22326811 (+1)	54 kDa	0	19	95% (0.0000035)
4	phosphoglycerate kinase, putative	gi|15223484 (+1)	50 kDa	53	29	95% (0.0022)
5	putative elongation factor P (EF-P); 66839-65711	gi|12322730 (+1)	21 kDa	14	6	95% (0.043)
	Unknown proteins
1	unknown protein	gi|30689549	32 kDa	1	7	95% (0.043)

## Sheet: LCO Salt Vs Th17 Salt
Fisher Exact test (P-value) (Spectral counts) for Arabidopsis thaliana rosette contrasts 6. LCO + 250 mM NaCl Vs Th17 + 250 mM NaCl
	Fisher’s Exact test for Contrast 6 - LCO + 250 mM NaCl Vs Th17 + 250 mM NaCl
	Identified Proteins Arabidopsis thaliana rosette	Accession number	MW	LCO + 250 mM NaCl	Th17 + 250 mM NaCl	Fisher's Exact Test (P-Value)
1	ACLB-1; ATP citrate synthase	gi|15230764 (+1)	66 kDa	3	12	95% (0.021)
2	ADH1 (ALCOHOL DEHYDROGENASE 1); alcohol dehydrogenase	gi|15223838 (+1)	41 kDa	8	20	95% (0.022)
3	aspartic proteinase	gi|1354272 (+1)	52 kDa	26	46	95% (0.018)
4	ATS9 (ARABIDOPSIS NON-ATPASE SUBUNIT 9)	gi|15218845 (+3)	47 kDa	0	6	95% (0.017)
5	beta-glucosidase homolog	gi|6651430	60 kDa	92	70	95% (0.030)
6	COR15A (COLD-REGULATED 15A)	gi|15227963 (+1)	15 kDa	376	324	95% (0.0076)
7	CORI3 (CORONATINE INDUCED 1); cystathionine beta-lyase/ transaminase	gi|15236533	47 kDa	99	78	95% (0.040)
8	DHAR1 (dehydroascorbate reductase); copper ion binding / glutathione dehydrogenase (ascorbate)	gi|15223576	24 kDa	87	68	95% (0.047)
9	F1O19.10/F1O19.10	gi|13926229	15 kDa	163	205	95% (0.036)
10	GAPC1 (GLYCERALDEHYDE-3-PHOSPHATE DEHYDROGENASE C SUBUNIT 1); glyceraldehyde-3-phosphate dehydrogenase (phosphorylating)/ glyceraldehyde-3-phosphate dehydrogenase	gi|15229231	37 kDa	93	63	95% (0.0053)
11	HEMC (HYDROXYMETHYLBILANE SYNTHASE); hydroxymethylbilane synthase	gi|15241573 (+1)	41 kDa	31	18	95% (0.032)
12	HSP70 (heat shock protein 70); ATP binding	gi|15230534	71 kDa	14	31	95% (0.011)
13	mitochondrial phosphate transporter	gi|15241291 (+1)	40 kDa	1	10	95% (0.0069)
14	PR5 (PATHOGENESIS-RELATED GENE 5)	gi|15222089	25 kDa	23	38	95% (0.049)
15	RecName: Full=ATP-dependent Clp protease proteolytic subunit 1; AltName: Full=Endopeptidase ClpP1; Short=pClpP	gi|160332321 (+1)	22 kDa	1	7	95% (0.039)
16	RGP1 (REVERSIBLY GLYCOSYLATED POLYPEPTIDE 1); cellulose synthase (UDP-forming)	gi|15232865	41 kDa	20	2	95% (0.000043)
17	SAM1 (S-ADENOSYLMETHIONINE SYNTHETASE 1); methionine adenosyltransferase	gi|15217781 (+1)	43 kDa	6	24	95% (0.00099)
18	seed maturation protein	gi|110739182 (+2)	67 kDa	1	7	95% (0.039)
19	TUA3; structural constituent of cytoskeleton	gi|15241168	50 kDa	17	6	95% (0.014)
20	TUB4; structural constituent of cytoskeleton	gi|15241472	50 kDa	32	17	95% (0.016)
	Putative proteins
1	3-isopropylmalate dehydrogenase, chloroplast, putative	gi|15221631 (+1)	44 kDa	18	5	95% (0.0041)
2	arginase, putative	gi|15236635	38 kDa	36	22	95% (0.032)
3	isocitrate dehydrogenase, putative / NADP+ isocitrate dehydrogenase, putative	gi|22326811 (+1)	54 kDa	1	19	95% (0.000028)
4	lactoylglutathione lyase, putative / glyoxalase I, putative	gi|15220397	39 kDa	6	20	95% (0.0061)
5	UTP--glucose-1-phosphate uridylyltransferase, putative / UDP-glucose pyrophosphorylase, putative / UGPase, putative	gi|15237947	52 kDa	5	17	95% (0.011)
