# Supplementary material for: Proteomic Studies on the Effects of Lipo-Chitooligosaccharide and Thuricin 17 under Unstressed and Salt Stressed Conditions in Arabidopsis thaliana
Source: Front Plant Sci. 2016 Aug 30;7:1314. doi: 10.3389/fpls.2016.01314 (PMC5003918; doi:10.3389/fpls.2016.01314)
Supplement: Supplementary file 3 [file Data_Sheet_3.XLSX]

## Sheet: Opt Control
Sowmya_20111205_Arabidopsis_Thaliana_C1_C2_C3_as_grouped_replicates_with_DAT_SCAFF3, Protein report created on 08/04/2016
Experiment: Sowmya_20111205_Arabidopsis_Thaliana_C1_C2_C3_as_grouped_replicates_with_DAT_SCAFF3
	Peak List Generator: unknown
		Version: unknown
		Charge States Calculated: unknown
		Deisotoped: unknown
		Textual Annotation: unknown
	Database Set: 1 Database
		Database Name: the Arabidopsis_Thaliana_txid3702_20141003 database
			Version: unknown
			Taxonomy: All Entries
			Number of Proteins: 227835
		Does database contain common contaminants?: unknown
	Search Engine Set: 1 Search Engine
		Search Engine: Mascot
			Version: 2.3.02
			Samples: All Samples
			Fragment Tolerance: 0.60 Da (Monoisotopic)
			Parent Tolerance: 15 PPM (Monoisotopic)
			Fixed Modifications: +57 on C (Carbamidomethyl)
			Variable Modifications: +16 on M (Oxidation)
			Database: the Arabidopsis_Thaliana_txid3702_20141003 database (unknown version, 227835 entries)
			Digestion Enzyme: Trypsin
			Max Missed Cleavages: 1
			Probability Model:
				File Name: LO_20111205_SMI_01_1.RAW (F002836): Peptide Prophet with Delta Mass Correction [+2 and below,+3,+4,+5,+6,+7,+8 and above]
				File Name: LO_20111205_SMI_01_2.RAW (F002837): Peptide Prophet with Delta Mass Correction [+2 and below,+3,+4,+5,+6,+7 and above]
				File Name: LO_20111205_SMI_02_1.RAW (F002838): Peptide Prophet with Delta Mass Correction [+2 and below,+3,+4,+5,+6,+7,+8 and above]
				File Name: LO_20111205_SMI_02_2.RAW (F002839): Peptide Prophet with Delta Mass Correction [+2 and below,+3,+4,+5,+6,+7 and above]
				File Name: LO_20111205_SMI_03_1.RAW (F002840): Peptide Prophet with Delta Mass Correction [+2 and below,+3,+4,+5,+6,+7,+8 and above]
				File Name: LO_20111205_SMI_03_2.RAW (F002841): Peptide Prophet with Delta Mass Correction [+2 and below,+3,+4,+5,+6,+7 and above]
	Scaffold: Version: Scaffold_4.4.8
		Modification Metadata Set: Unknown modifications
			Source: Unknown
			Comment:
		Protein Grouping Strategy: Experiment-wide grouping with binary peptide-protein weights
		Peptide Thresholds: 80.0% minimum
		Protein Thresholds: 95.0% minimum and 1 peptide minimum
		Peptide FDR: 0.0% (Decoy)
		Protein FDR: 0.2% (Decoy)
		GO Annotation Source(s): Unknown
Experiment name	Biological sample category	Biological sample name	MS/MS sample name	Protein name	Protein accession numbers	Database sources	Protein molecular weight (Da)	Protein identification probability	Exclusive unique peptide count	Exclusive unique spectrum count	Exclusive spectrum count	Percentage of total spectra	Percentage sequence coverage
Sowmya_20111205_Arabidopsis_Thaliana_C1_C2_C3_as_grouped_replicates_with_DAT_SCAFF3	C1-C2-C3	C1-C2-C3	File Name: LO_20111205_SMI_01_1.RAW (F002836)	RecName: Full=14-3-3-like protein GF14 lambda; AltName: Full=14-3-3-like protein AFT1; AltName: Full=14-3-3-like protein RCI2; AltName: Full=General regulatory factor 6	gi|1345595,gi|15450385,gi|1549404,gi|16974483,gi|18416277,gi|227471866,gi|227473125,gi|332004158,gi|332004159,gi|332004160,gi|332004161,gi|334187581,gi|334187583,gi|531379,gi|5802790,gi|7671458,gi|79327622,gi|953221	NCBI_Arabidopsis_Thaliana_txid3702_20160205.fasta	30992.1	1	4	4	5	0.00045	0.258
Sowmya_20111205_Arabidopsis_Thaliana_C1_C2_C3_as_grouped_replicates_with_DAT_SCAFF3	C1-C2-C3	C1-C2-C3	File Name: LO_20111205_SMI_01_1.RAW (F002836)	myrosinase TGG2 [Arabidopsis thaliana]	gi|110740761,gi|13507565,gi|18420974,gi|21280813,gi|332006125,gi|5107821,gi|75308781,gi|871992	NCBI_Arabidopsis_Thaliana_txid3702_20160205.fasta	62734.7	1	8	8	11	0.000991	0.179
Sowmya_20111205_Arabidopsis_Thaliana_C1_C2_C3_as_grouped_replicates_with_DAT_SCAFF3	C1-C2-C3	C1-C2-C3	File Name: LO_20111205_SMI_01_1.RAW (F002836)	AT5g26000/T1N24_7 [Arabidopsis thaliana]	gi|15010760,gi|15809938,gi|19699349,gi|304115,gi|30690085,gi|30690089,gi|332006128,gi|332006129,gi|5107830,gi|585536,gi|74473399,gi|74473451,gi|74473453,gi|871990	NCBI_Arabidopsis_Thaliana_txid3702_20160205.fasta	61134.8	1	10	11	19	0.00171	0.229
Sowmya_20111205_Arabidopsis_Thaliana_C1_C2_C3_as_grouped_replicates_with_DAT_SCAFF3	C1-C2-C3	C1-C2-C3	File Name: LO_20111205_SMI_01_1.RAW (F002836)	cyclophilin [Arabidopsis thaliana]	gi|1322278,gi|15228674,gi|16648947,gi|20259872,gi|21555831,gi|219736639,gi|219749730,gi|219900299,gi|238480125,gi|257339437,gi|257732956,gi|257745254,gi|332646776,gi|332646777,gi|332646778,gi|334186198,gi|405131,gi|461899,gi|6899901	NCBI_Arabidopsis_Thaliana_txid3702_20160205.fasta	28079	1	5	5	9	0.00081	0.177
Sowmya_20111205_Arabidopsis_Thaliana_C1_C2_C3_as_grouped_replicates_with_DAT_SCAFF3	C1-C2-C3	C1-C2-C3	File Name: LO_20111205_SMI_01_1.RAW (F002836)	phosphomethylpyrimidine synthase [Arabidopsis thaliana]	gi|15227584,gi|20260180,gi|22136156,gi|30684307,gi|330253187,gi|330253188,gi|330253189,gi|334184567,gi|3582335,gi|557805280,gi|75220243	NCBI_Arabidopsis_Thaliana_txid3702_20160205.fasta	71987.4	0.808	1	1	1	9e-05	0.0248
Sowmya_20111205_Arabidopsis_Thaliana_C1_C2_C3_as_grouped_replicates_with_DAT_SCAFF3	C1-C2-C3	C1-C2-C3	File Name: LO_20111205_SMI_01_1.RAW (F002836)	translationally controlled tumor protein-like [Arabidopsis thaliana]	gi|11994618,gi|12004324,gi|13605669,gi|15027891,gi|15228276,gi|15810079,gi|18252223,gi|19310667,gi|19883937,gi|21387033,gi|332642326	NCBI_Arabidopsis_Thaliana_txid3702_20160205.fasta	18910.8	1	3	3	3	0.00027	0.119
Sowmya_20111205_Arabidopsis_Thaliana_C1_C2_C3_as_grouped_replicates_with_DAT_SCAFF3	C1-C2-C3	C1-C2-C3	File Name: LO_20111205_SMI_01_1.RAW (F002836)	AT4g04640/T19J18_4 [Arabidopsis thaliana]	gi|16226524,gi|166632,gi|17473929,gi|18412632,gi|20148353,gi|21594056,gi|332657008,gi|461550,gi|5708095,gi|5732056,gi|7267222	NCBI_Arabidopsis_Thaliana_txid3702_20160205.fasta	40911.9	1	7	7	12	0.00108	0.209
Sowmya_20111205_Arabidopsis_Thaliana_C1_C2_C3_as_grouped_replicates_with_DAT_SCAFF3	C1-C2-C3	C1-C2-C3	File Name: LO_20111205_SMI_01_1.RAW (F002836)	similar to nuclear transport factor 2 [Arabidopsis thaliana]	gi|14596203,gi|15223491,gi|18377444,gi|332192684,gi|9802547	NCBI_Arabidopsis_Thaliana_txid3702_20160205.fasta	13527.4	0.998	2	2	3	0.00027	0.164
Sowmya_20111205_Arabidopsis_Thaliana_C1_C2_C3_as_grouped_replicates_with_DAT_SCAFF3	C1-C2-C3	C1-C2-C3	File Name: LO_20111205_SMI_01_1.RAW (F002836)	protochlorophyllide reductase precursor [Arabidopsis thaliana]	gi|14596191,gi|15234129,gi|15809878,gi|1583456,gi|20148273,gi|21593167,gi|222423466,gi|2507092,gi|330728685,gi|330730399,gi|332617524,gi|332628185,gi|332659942,gi|332659943,gi|4972069,gi|544328999,gi|550554036,gi|7269598,gi|79325287,gi|968977	NCBI_Arabidopsis_Thaliana_txid3702_20160205.fasta	43360.5	1	5	5	7	0.00063	0.2
Sowmya_20111205_Arabidopsis_Thaliana_C1_C2_C3_as_grouped_replicates_with_DAT_SCAFF3	C1-C2-C3	C1-C2-C3	File Name: LO_20111205_SMI_01_1.RAW (F002836)	unnamed protein product [Arabidopsis thaliana]	gi|109115149,gi|15228407,gi|16648875,gi|18377488,gi|21542455,gi|332641456,gi|332641457,gi|6016702,gi|79313181	NCBI_Arabidopsis_Thaliana_txid3702_20160205.fasta	25345	0.667	1	1	1	9e-05	0.0823
Sowmya_20111205_Arabidopsis_Thaliana_C1_C2_C3_as_grouped_replicates_with_DAT_SCAFF3	C1-C2-C3	C1-C2-C3	File Name: LO_20111205_SMI_01_1.RAW (F002836)	AT4g02520 [Arabidopsis thaliana]	gi|11692858,gi|1170091,gi|11908112,gi|13194824,gi|14517490,gi|15235401,gi|15810089,gi|166723,gi|2262152,gi|2554769,gi|2554770,gi|332656783,gi|347212,gi|407090,gi|6730003,gi|7269012	NCBI_Arabidopsis_Thaliana_txid3702_20160205.fasta	24129.2	1	4	5	6	0.00054	0.175
Sowmya_20111205_Arabidopsis_Thaliana_C1_C2_C3_as_grouped_replicates_with_DAT_SCAFF3	C1-C2-C3	C1-C2-C3	File Name: LO_20111205_SMI_01_1.RAW (F002836)	cyclophilin [Arabidopsis thaliana]	gi|110740884,gi|15234781,gi|20260656,gi|21593682,gi|219736625,gi|219749716,gi|219900285,gi|257339423,gi|257732942,gi|257745240,gi|28059460,gi|332661570,gi|405129,gi|4490326,gi|461903,gi|7270856	NCBI_Arabidopsis_Thaliana_txid3702_20160205.fasta	18372.7	0.998	2	2	2	0.00018	0.134
Sowmya_20111205_Arabidopsis_Thaliana_C1_C2_C3_as_grouped_replicates_with_DAT_SCAFF3	C1-C2-C3	C1-C2-C3	File Name: LO_20111205_SMI_01_1.RAW (F002836)	RecName: Full=Protein disulfide-isomerase like 2-1; Short=AtPDIL2-1; AltName: Full=P5; AltName: Full=Protein MATERNAL EFFECT EMBRYO ARREST 30; AltName: Full=Protein UNFERTILIZED EMBRYO SAC 5; AltName: Full=Protein disulfide isomerase 11; Short=AtPDI11; AltName: Full=Protein disulfide-isomerase A6; AltName: Full=Protein disulfide-isomerase like 4-1; Short=AtPDIL4-1; Flags: Precursor	gi|11132051,gi|15226610,gi|18377789,gi|20259223,gi|222424840,gi|24417274,gi|2529680,gi|330255751,gi|330255752,gi|38453637,gi|79324941	NCBI_Arabidopsis_Thaliana_txid3702_20160205.fasta	35620.8	1	3	3	3	0.00027	0.0886
Sowmya_20111205_Arabidopsis_Thaliana_C1_C2_C3_as_grouped_replicates_with_DAT_SCAFF3	C1-C2-C3	C1-C2-C3	File Name: LO_20111205_SMI_01_1.RAW (F002836)	selenium-binding protein 1 [Arabidopsis thaliana]	gi|15236385,gi|15485232,gi|17065116,gi|22136098,gi|2244759,gi|332657962,gi|332657963,gi|334186505,gi|6094242,gi|7268107	NCBI_Arabidopsis_Thaliana_txid3702_20160205.fasta	54058.7	0.317	0	0	0	0	0.0224
Sowmya_20111205_Arabidopsis_Thaliana_C1_C2_C3_as_grouped_replicates_with_DAT_SCAFF3	C1-C2-C3	C1-C2-C3	File Name: LO_20111205_SMI_01_1.RAW (F002836)	unknown protein [Arabidopsis thaliana]	gi|17473794,gi|18407178,gi|21386997,gi|21555057,gi|330255664,gi|330255665,gi|3510256,gi|38503349,gi|79324933	NCBI_Arabidopsis_Thaliana_txid3702_20160205.fasta	18482.5	0.998	2	2	6	0.00054	0.092
Sowmya_20111205_Arabidopsis_Thaliana_C1_C2_C3_as_grouped_replicates_with_DAT_SCAFF3	C1-C2-C3	C1-C2-C3	File Name: LO_20111205_SMI_01_1.RAW (F002836)	At1g55670 [Arabidopsis thaliana]	gi|11692916,gi|11908046,gi|12642864,gi|14190363,gi|15215865,gi|15222757,gi|20143884,gi|332195160,gi|5734520	NCBI_Arabidopsis_Thaliana_txid3702_20160205.fasta	17086.1	0.999	2	2	2	0.00018	0.1
Sowmya_20111205_Arabidopsis_Thaliana_C1_C2_C3_as_grouped_replicates_with_DAT_SCAFF3	C1-C2-C3	C1-C2-C3	File Name: LO_20111205_SMI_01_1.RAW (F002836)	F5M15.5 [Arabidopsis thaliana]	gi|8778617,gi|8886925	NCBI_Arabidopsis_Thaliana_txid3702_20160205.fasta	116684	1	13	13	21	0.00189	0.142
Sowmya_20111205_Arabidopsis_Thaliana_C1_C2_C3_as_grouped_replicates_with_DAT_SCAFF3	C1-C2-C3	C1-C2-C3	File Name: LO_20111205_SMI_01_1.RAW (F002836)	RecName: Full=40S ribosomal protein S12-2	gi|12229933,gi|15215592,gi|15225180,gi|21537373,gi|22137242,gi|30685164,gi|30685167,gi|330253533,gi|330253534,gi|330253535,gi|4263712	NCBI_Arabidopsis_Thaliana_txid3702_20160205.fasta	15328.5	0.869	1	1	1	9e-05	0.16
Sowmya_20111205_Arabidopsis_Thaliana_C1_C2_C3_as_grouped_replicates_with_DAT_SCAFF3	C1-C2-C3	C1-C2-C3	File Name: LO_20111205_SMI_01_1.RAW (F002836)	photosystem I subunit X precursor [Arabidopsis thaliana]	gi|12322125,gi|14532448,gi|15220733,gi|17369619,gi|18491111,gi|21555328,gi|227202672,gi|332193090	NCBI_Arabidopsis_Thaliana_txid3702_20160205.fasta	13207	0.869	1	1	2	0.00018	0.0692
Sowmya_20111205_Arabidopsis_Thaliana_C1_C2_C3_as_grouped_replicates_with_DAT_SCAFF3	C1-C2-C3	C1-C2-C3	File Name: LO_20111205_SMI_01_1.RAW (F002836)	cysteine synthase [Arabidopsis thaliana]	gi|110741018,gi|12643285,gi|15224351,gi|17529180,gi|20465693,gi|21554286,gi|2281095,gi|257624475,gi|257670610,gi|259430857,gi|259454214,gi|259464671,gi|259659663,gi|259691451,gi|259694033,gi|295415436,gi|295421071,gi|300546231,gi|300555319,gi|300562777,gi|300579349,gi|300644297,gi|300653608,gi|330255223,gi|330255224,gi|334184908,gi|6899950,gi|6983576	NCBI_Arabidopsis_Thaliana_txid3702_20160205.fasta	41657.6	1	5	5	5	0.00045	0.163
Sowmya_20111205_Arabidopsis_Thaliana_C1_C2_C3_as_grouped_replicates_with_DAT_SCAFF3	C1-C2-C3	C1-C2-C3	File Name: LO_20111205_SMI_01_1.RAW (F002836)	RecName: Full=Thioredoxin M1, chloroplastic; Short=AtTrxm1; Flags: Precursor	gi|11135105,gi|28393767,gi|28973241,gi|30678634,gi|332189475,gi|6539608,gi|9280656	NCBI_Arabidopsis_Thaliana_txid3702_20160205.fasta	19665.1	1	4	4	5	0.00045	0.274
Sowmya_20111205_Arabidopsis_Thaliana_C1_C2_C3_as_grouped_replicates_with_DAT_SCAFF3	C1-C2-C3	C1-C2-C3	File Name: LO_20111205_SMI_01_1.RAW (F002836)	unknown protein [Arabidopsis thaliana]	gi|13878081,gi|17104751,gi|18412406,gi|332646840,gi|7340724	NCBI_Arabidopsis_Thaliana_txid3702_20160205.fasta	24504.5	0.998	2	2	2	0.00018	0.0905
Sowmya_20111205_Arabidopsis_Thaliana_C1_C2_C3_as_grouped_replicates_with_DAT_SCAFF3	C1-C2-C3	C1-C2-C3	File Name: LO_20111205_SMI_01_1.RAW (F002836)	unknown protein [Arabidopsis thaliana]	gi|15027977,gi|18408237,gi|21436055,gi|332196228,gi|3335333,gi|44888073	NCBI_Arabidopsis_Thaliana_txid3702_20160205.fasta	36393.7	0.869	1	1	1	9e-05	0.0333
Sowmya_20111205_Arabidopsis_Thaliana_C1_C2_C3_as_grouped_replicates_with_DAT_SCAFF3	C1-C2-C3	C1-C2-C3	File Name: LO_20111205_SMI_01_1.RAW (F002836)	uncharacterized protein [Arabidopsis thaliana]	gi|15221583,gi|18252921,gi|23197936,gi|332195882	NCBI_Arabidopsis_Thaliana_txid3702_20160205.fasta	27220.5	0.998	2	2	2	0.00018	0.097
Sowmya_20111205_Arabidopsis_Thaliana_C1_C2_C3_as_grouped_replicates_with_DAT_SCAFF3	C1-C2-C3	C1-C2-C3	File Name: LO_20111205_SMI_01_1.RAW (F002836)	RecName: Full=Bifunctional enolase 2/transcriptional activator; AltName: Full=2-phospho-D-glycerate hydro-lyase 2; AltName: Full=2-phosphoglycerate dehydratase 2; AltName: Full=LOW EXPRESSION OF OSMOTICALLY RESPONSIVE GENES 1	gi|119350,gi|15227987,gi|15983458,gi|16271,gi|23297411,gi|298544537,gi|330254171,gi|4581151	NCBI_Arabidopsis_Thaliana_txid3702_20160205.fasta	47719.7	1	6	7	11	0.000991	0.176
Sowmya_20111205_Arabidopsis_Thaliana_C1_C2_C3_as_grouped_replicates_with_DAT_SCAFF3	C1-C2-C3	C1-C2-C3	File Name: LO_20111205_SMI_01_1.RAW (F002836)	RecName: Full=Protochlorophyllide reductase C, chloroplastic; Short=PCR C; AltName: Full=NADPH-protochlorophyllide oxidoreductase C; Short=POR C; Flags: Precursor	gi|10720234,gi|110741579,gi|15081741,gi|15218860,gi|21594987,gi|22137108,gi|330728699,gi|330728721,gi|330730413,gi|330730435,gi|332189470,gi|332189471,gi|332617538,gi|332617560,gi|332628199,gi|332628221,gi|544329013,gi|544329035,gi|550554058,gi|550554096,gi|79316418,gi|8467964,gi|9280649	NCBI_Arabidopsis_Thaliana_txid3702_20160205.fasta	43627	1	3	3	3	0.00027	0.0923
Sowmya_20111205_Arabidopsis_Thaliana_C1_C2_C3_as_grouped_replicates_with_DAT_SCAFF3	C1-C2-C3	C1-C2-C3	File Name: LO_20111205_SMI_01_1.RAW (F002836)	AT5g23120/MYJ24_11 [Arabidopsis thaliana]	gi|15010780,gi|15237225,gi|28416529,gi|332005741,gi|3559807,gi|6016183,gi|9759370	NCBI_Arabidopsis_Thaliana_txid3702_20160205.fasta	44105	0.455	0	0	0	0	0
Sowmya_20111205_Arabidopsis_Thaliana_C1_C2_C3_as_grouped_replicates_with_DAT_SCAFF3	C1-C2-C3	C1-C2-C3	File Name: LO_20111205_SMI_01_1.RAW (F002836)	transketolase [Arabidopsis thaliana]	gi|18411711,gi|20268682,gi|22136900,gi|227467214,gi|227483159,gi|28058762,gi|332646582,gi|332646583,gi|334186158,gi|7329685,gi|75247623	NCBI_Arabidopsis_Thaliana_txid3702_20160205.fasta	79841	1	16	17	30	0.0027	0.205
Sowmya_20111205_Arabidopsis_Thaliana_C1_C2_C3_as_grouped_replicates_with_DAT_SCAFF3	C1-C2-C3	C1-C2-C3	File Name: LO_20111205_SMI_01_1.RAW (F002836)	putative fructose bisphosphate aldolase [Arabidopsis thaliana]	gi|110741992,gi|14334412,gi|15227981,gi|17104659,gi|21537327,gi|330254162,gi|4581146	NCBI_Arabidopsis_Thaliana_txid3702_20160205.fasta	38387.4	0.998	2	2	2	0.00018	0.106
Sowmya_20111205_Arabidopsis_Thaliana_C1_C2_C3_as_grouped_replicates_with_DAT_SCAFF3	C1-C2-C3	C1-C2-C3	File Name: LO_20111205_SMI_01_1.RAW (F002836)	phospholipase D [Arabidopsis thaliana]	gi|110742066,gi|11994345,gi|13124800,gi|15232671,gi|332642199	NCBI_Arabidopsis_Thaliana_txid3702_20160205.fasta	91850.6	1	3	3	3	0.00027	0.0593
Sowmya_20111205_Arabidopsis_Thaliana_C1_C2_C3_as_grouped_replicates_with_DAT_SCAFF3	C1-C2-C3	C1-C2-C3	File Name: LO_20111205_SMI_01_1.RAW (F002836)	At1g09780/F21M12_17 [Arabidopsis thaliana]	gi|15010652,gi|18391066,gi|19548023,gi|21592310,gi|219727408,gi|219730972,gi|23297457,gi|23397261,gi|257353844,gi|257354434,gi|30316342,gi|332190370	NCBI_Arabidopsis_Thaliana_txid3702_20160205.fasta	60580	1	4	4	4	0.00036	0.0664
Sowmya_20111205_Arabidopsis_Thaliana_C1_C2_C3_as_grouped_replicates_with_DAT_SCAFF3	C1-C2-C3	C1-C2-C3	File Name: LO_20111205_SMI_01_1.RAW (F002836)	RecName: Full=Glutathione S-transferase F10; Short=AtGSTF10; AltName: Full=AtGSTF4; AltName: Full=GST class-phi member 10; AltName: Full=Protein EARLY RESPONSE TO DEHYDRATION 13	gi|1170089,gi|15224582,gi|22136038,gi|227476600,gi|23197738,gi|3201614,gi|330253356,gi|497789	NCBI_Arabidopsis_Thaliana_txid3702_20160205.fasta	24230.6	1	3	3	4	0.00036	0.2
Sowmya_20111205_Arabidopsis_Thaliana_C1_C2_C3_as_grouped_replicates_with_DAT_SCAFF3	C1-C2-C3	C1-C2-C3	File Name: LO_20111205_SMI_01_1.RAW (F002836)	putative thioredoxin [Arabidopsis thaliana]	gi|110742028,gi|11134159,gi|12323392,gi|15223975,gi|332197866	NCBI_Arabidopsis_Thaliana_txid3702_20160205.fasta	56365.4	0.869	1	1	1	9e-05	0.0256
Sowmya_20111205_Arabidopsis_Thaliana_C1_C2_C3_as_grouped_replicates_with_DAT_SCAFF3	C1-C2-C3	C1-C2-C3	File Name: LO_20111205_SMI_01_1.RAW (F002836)	aspartyl protease-like protein [Arabidopsis thaliana]	gi|18391062,gi|21450872,gi|21593996,gi|2160166,gi|219733183,gi|219733417,gi|219737662,gi|219737958,gi|219758253,gi|219758487,gi|219778559,gi|219781043,gi|219781651,gi|219781947,gi|219786490,gi|219790907,gi|219793273,gi|219796922,gi|219889639,gi|219889936,gi|219940477,gi|219943152,gi|257296678,gi|257300157,gi|257316000,gi|257319100,gi|257327813,gi|257331529,gi|257332317,gi|257332613,gi|257351176,g…	NCBI_Arabidopsis_Thaliana_txid3702_20160205.fasta	47661.8	1	3	3	4	0.00036	0.0913
Sowmya_20111205_Arabidopsis_Thaliana_C1_C2_C3_as_grouped_replicates_with_DAT_SCAFF3	C1-C2-C3	C1-C2-C3	File Name: LO_20111205_SMI_01_1.RAW (F002836)	putative fructose-bisphosphatase precursor [Arabidopsis thaliana]	gi|14532620,gi|15232408,gi|16226765,gi|21431766,gi|219739358,gi|23297543,gi|23397203,gi|257335162,gi|257631953,gi|259458799,gi|259704073,gi|300590627,gi|300654676,gi|332645658,gi|332645659,gi|334185964,gi|6822051	NCBI_Arabidopsis_Thaliana_txid3702_20160205.fasta	45162.8	1	4	4	4	0.00036	0.118
Sowmya_20111205_Arabidopsis_Thaliana_C1_C2_C3_as_grouped_replicates_with_DAT_SCAFF3	C1-C2-C3	C1-C2-C3	File Name: LO_20111205_SMI_01_1.RAW (F002836)	PSII-R protein [Arabidopsis thaliana]	gi|110740828,gi|131398,gi|15219268,gi|16447,gi|17979203,gi|20465469,gi|21536748,gi|3152571,gi|332198075	NCBI_Arabidopsis_Thaliana_txid3702_20160205.fasta	14586.2	0.869	1	1	1	9e-05	0.1
Sowmya_20111205_Arabidopsis_Thaliana_C1_C2_C3_as_grouped_replicates_with_DAT_SCAFF3	C1-C2-C3	C1-C2-C3	File Name: LO_20111205_SMI_01_1.RAW (F002836)	F-type H+-transporting ATPase subunit b [Arabidopsis thaliana]	gi|15236722,gi|16604406,gi|21554175,gi|2864617,gi|332660627,gi|5730141,gi|7270130	NCBI_Arabidopsis_Thaliana_txid3702_20160205.fasta	23919	1	3	3	9	0.00081	0.132
Sowmya_20111205_Arabidopsis_Thaliana_C1_C2_C3_as_grouped_replicates_with_DAT_SCAFF3	C1-C2-C3	C1-C2-C3	File Name: LO_20111205_SMI_01_1.RAW (F002836)	RecName: Full=Probable elongation factor 1-gamma 1; Short=EF-1-gamma 1; AltName: Full=eEF-1B gamma 1	gi|13626364,gi|18391048,gi|2160158,gi|222424502,gi|332190351	NCBI_Arabidopsis_Thaliana_txid3702_20160205.fasta	46662	0.869	1	1	1	9e-05	0.0749
Sowmya_20111205_Arabidopsis_Thaliana_C1_C2_C3_as_grouped_replicates_with_DAT_SCAFF3	C1-C2-C3	C1-C2-C3	File Name: LO_20111205_SMI_01_1.RAW (F002836)	At1g30580 [Arabidopsis thaliana]	gi|109134111,gi|15221444,gi|332193125,gi|4587514	NCBI_Arabidopsis_Thaliana_txid3702_20160205.fasta	44472.8	1	3	3	3	0.00027	0.102
Sowmya_20111205_Arabidopsis_Thaliana_C1_C2_C3_as_grouped_replicates_with_DAT_SCAFF3	C1-C2-C3	C1-C2-C3	File Name: LO_20111205_SMI_01_1.RAW (F002836)	plasma-membrane associated cation-binding protein 1 [Arabidopsis thaliana]	gi|15235363,gi|1550738,gi|20260370,gi|22136180,gi|222424467,gi|2982443,gi|30685040,gi|332658891,gi|332658892,gi|332658893,gi|332658894,gi|7268821,gi|75167241,gi|79325183,gi|79325185	NCBI_Arabidopsis_Thaliana_txid3702_20160205.fasta	24711.3	0.998	2	2	2	0.00018	0.116
Sowmya_20111205_Arabidopsis_Thaliana_C1_C2_C3_as_grouped_replicates_with_DAT_SCAFF3	C1-C2-C3	C1-C2-C3	File Name: LO_20111205_SMI_01_1.RAW (F002836)	phosphoethanolamine N-methyltransferase 2 [Arabidopsis thaliana]	gi|15221909,gi|16226649,gi|17380784,gi|22136802,gi|332194202,gi|332194203,gi|42571805,gi|586830502	NCBI_Arabidopsis_Thaliana_txid3702_20160205.fasta	54019.4	0.869	1	1	1	9e-05	0.0168
Sowmya_20111205_Arabidopsis_Thaliana_C1_C2_C3_as_grouped_replicates_with_DAT_SCAFF3	C1-C2-C3	C1-C2-C3	File Name: LO_20111205_SMI_01_1.RAW (F002836)	putative alanine aminotransferase, partial [Arabidopsis thaliana]	gi|21954071,gi|259428275,gi|300649202,gi|332191449,gi|380876854,gi|42562119,gi|8778976,gi|9082270	NCBI_Arabidopsis_Thaliana_txid3702_20160205.fasta	59823	0.999	2	2	2	0.00018	0.0425
Sowmya_20111205_Arabidopsis_Thaliana_C1_C2_C3_as_grouped_replicates_with_DAT_SCAFF3	C1-C2-C3	C1-C2-C3	File Name: LO_20111205_SMI_01_1.RAW (F002836)	F1O19.10/F1O19.10 [Arabidopsis thaliana]	gi|13926229	NCBI_Arabidopsis_Thaliana_txid3702_20160205.fasta	14699.3	1	9	9	28	0.00252	0.736
Sowmya_20111205_Arabidopsis_Thaliana_C1_C2_C3_as_grouped_replicates_with_DAT_SCAFF3	C1-C2-C3	C1-C2-C3	File Name: LO_20111205_SMI_01_1.RAW (F002836)	NADP-dependent malate dehydrogenase [Arabidopsis thaliana]	gi|110740830,gi|21554349,gi|219789593,gi|219789595,gi|219789655,gi|219913658,gi|219913660,gi|219913720,gi|23297668,gi|257645230,gi|257645232,gi|257645292,gi|257700480,gi|257700482,gi|257700542,gi|30697049,gi|30697051,gi|332009654,gi|332009655,gi|8777334	NCBI_Arabidopsis_Thaliana_txid3702_20160205.fasta	48317.3	1	3	3	6	0.00054	0.0993
Sowmya_20111205_Arabidopsis_Thaliana_C1_C2_C3_as_grouped_replicates_with_DAT_SCAFF3	C1-C2-C3	C1-C2-C3	File Name: LO_20111205_SMI_01_1.RAW (F002836)	AT5g14780/T9L3_80 [Arabidopsis thaliana]	gi|14517548,gi|15241492,gi|15810034,gi|19548047,gi|21263610,gi|297787831,gi|297787832,gi|297787833,gi|297787834,gi|297787835,gi|297787836,gi|297787837,gi|297787838,gi|297787839,gi|297787840,gi|297787841,gi|297787842,gi|300193276,gi|300193277,gi|306991616,gi|332004693,gi|6625953,gi|6625955,gi|6681408,gi|7677266,gi|9755746	NCBI_Arabidopsis_Thaliana_txid3702_20160205.fasta	42410.5	0.985	1	1	2	0.00018	0.0573
Sowmya_20111205_Arabidopsis_Thaliana_C1_C2_C3_as_grouped_replicates_with_DAT_SCAFF3	C1-C2-C3	C1-C2-C3	File Name: LO_20111205_SMI_01_1.RAW (F002836)	unknown protein [Arabidopsis thaliana]	gi|15027971,gi|18414006,gi|21436051,gi|218273311,gi|218411569,gi|219729266,gi|257349368,gi|257666926,gi|332657878,gi|75249794	NCBI_Arabidopsis_Thaliana_txid3702_20160205.fasta	55014.2	1	4	4	5	0.00045	0.0923
Sowmya_20111205_Arabidopsis_Thaliana_C1_C2_C3_as_grouped_replicates_with_DAT_SCAFF3	C1-C2-C3	C1-C2-C3	File Name: LO_20111205_SMI_01_1.RAW (F002836)	RecName: Full=Thylakoid lumenal 29 kDa protein, chloroplastic; Short=TL29; AltName: Full=AtAPx07; AltName: Full=P29; AltName: Full=Probable L-ascorbate peroxidase 4; Flags: Precursor	gi|12644689,gi|13899079,gi|15236678,gi|18377504,gi|332657311,gi|7267543	NCBI_Arabidopsis_Thaliana_txid3702_20160205.fasta	37935.2	1	4	4	5	0.00045	0.126
Sowmya_20111205_Arabidopsis_Thaliana_C1_C2_C3_as_grouped_replicates_with_DAT_SCAFF3	C1-C2-C3	C1-C2-C3	File Name: LO_20111205_SMI_01_1.RAW (F002836)	light harvesting chlorophyll a/b-binding protein [Arabidopsis thaliana]	gi|13899125,gi|15224465,gi|15224471,gi|15232249,gi|15450349,gi|15450494,gi|15809901,gi|17064974,gi|17978863,gi|20260048,gi|25054901,gi|30023746,gi|330250799,gi|330250800,gi|330728783,gi|330728785,gi|330728787,gi|330728873,gi|330728875,gi|330730568,gi|330730570,gi|330730572,gi|330730658,gi|330730660,gi|332617623,gi|332617625,gi|332617627,gi|332617715,gi|332617717,gi|332628285,gi|332628287,gi|33262…	NCBI_Arabidopsis_Thaliana_txid3702_20160205.fasta	28804	0.869	1	1	1	9e-05	0.113
Sowmya_20111205_Arabidopsis_Thaliana_C1_C2_C3_as_grouped_replicates_with_DAT_SCAFF3	C1-C2-C3	C1-C2-C3	File Name: LO_20111205_SMI_01_1.RAW (F002836)	aspartate aminotransferase [Arabidopsis thaliana]	gi|1017411,gi|15236129,gi|15451160,gi|20148355,gi|20532373,gi|21618222,gi|222423435,gi|222423613,gi|227467956,gi|227468321,gi|259665940,gi|2827636,gi|298546987,gi|298553205,gi|300557583,gi|30689228,gi|332660587,gi|332660588,gi|332660589,gi|332660590,gi|334187077,gi|531555,gi|7270103,gi|79326077	NCBI_Arabidopsis_Thaliana_txid3702_20160205.fasta	49326.6	1	4	4	4	0.00036	0.115
Sowmya_20111205_Arabidopsis_Thaliana_C1_C2_C3_as_grouped_replicates_with_DAT_SCAFF3	C1-C2-C3	C1-C2-C3	File Name: LO_20111205_SMI_01_1.RAW (F002836)	RecName: Full=Protein disulfide isomerase-like 1-1; Short=AtPDIL1-1; AltName: Full=Protein disulfide-isomerase 1; Short=PDI 1; AltName: Full=Protein disulfide-isomerase 5; Short=AtPDI5; Flags: Precursor	gi|11134225,gi|14334846,gi|15219086,gi|17104689,gi|332192030,gi|5263328	NCBI_Arabidopsis_Thaliana_txid3702_20160205.fasta	55602.3	0.869	1	1	1	9e-05	0.022
Sowmya_20111205_Arabidopsis_Thaliana_C1_C2_C3_as_grouped_replicates_with_DAT_SCAFF3	C1-C2-C3	C1-C2-C3	File Name: LO_20111205_SMI_01_1.RAW (F002836)	thioredoxin m4, partial [Arabidopsis thaliana]	gi|110742393,gi|14030705,gi|15232567,gi|15795101,gi|16974519,gi|21593734,gi|27735268,gi|332642138,gi|7021721	NCBI_Arabidopsis_Thaliana_txid3702_20160205.fasta	21172.6	0.869	1	1	1	9e-05	0.0611
Sowmya_20111205_Arabidopsis_Thaliana_C1_C2_C3_as_grouped_replicates_with_DAT_SCAFF3	C1-C2-C3	C1-C2-C3	File Name: LO_20111205_SMI_01_1.RAW (F002836)	putative component of cytochrome B6-F complex [Arabidopsis thaliana]	gi|13926182,gi|15236275,gi|15294210,gi|19701088,gi|20147273,gi|304281937,gi|30679426,gi|332656901,gi|332656902,gi|4262156,gi|5725450,gi|68566234,gi|7270198,gi|9843639	NCBI_Arabidopsis_Thaliana_txid3702_20160205.fasta	22533.1	1	3	3	5	0.00045	0.179
Sowmya_20111205_Arabidopsis_Thaliana_C1_C2_C3_as_grouped_replicates_with_DAT_SCAFF3	C1-C2-C3	C1-C2-C3	File Name: LO_20111205_SMI_01_1.RAW (F002836)	PSI-H protein [Arabidopsis thaliana]	gi|110740595,gi|114050607,gi|15233291,gi|20143886,gi|21618081,gi|332642255,gi|5734522,gi|9294461	NCBI_Arabidopsis_Thaliana_txid3702_20160205.fasta	15217.7	0.869	1	1	2	0.00018	0.0759
Sowmya_20111205_Arabidopsis_Thaliana_C1_C2_C3_as_grouped_replicates_with_DAT_SCAFF3	C1-C2-C3	C1-C2-C3	File Name: LO_20111205_SMI_01_1.RAW (F002836)	putative pyruvate dehydrogenase e1 alpha subunit [Arabidopsis thaliana]	gi|13430788,gi|15218940,gi|21593256,gi|24030439,gi|27735220,gi|332195517,gi|5080822,gi|710400	NCBI_Arabidopsis_Thaliana_txid3702_20160205.fasta	43060.9	0.999	2	2	2	0.00018	0.0643
Sowmya_20111205_Arabidopsis_Thaliana_C1_C2_C3_as_grouped_replicates_with_DAT_SCAFF3	C1-C2-C3	C1-C2-C3	File Name: LO_20111205_SMI_01_1.RAW (F002836)	AT3g54890 [Arabidopsis thaliana]	gi|11762180,gi|11908038,gi|12642856,gi|13265501,gi|13605732,gi|145332845,gi|149242540,gi|15233115,gi|16207,gi|166644,gi|17979245,gi|20453135,gi|222424528,gi|23507771,gi|268612158,gi|268612176,gi|268612194,gi|332645785,gi|332645787,gi|4678304,gi|75220543	NCBI_Arabidopsis_Thaliana_txid3702_20160205.fasta	23262.6	0.998	2	2	5	0.00045	0.0871
Sowmya_20111205_Arabidopsis_Thaliana_C1_C2_C3_as_grouped_replicates_with_DAT_SCAFF3	C1-C2-C3	C1-C2-C3	File Name: LO_20111205_SMI_01_1.RAW (F002836)	RecName: Full=Aspartate aminotransferase, mitochondrial; AltName: Full=Transaminase A; Flags: Precursor	gi|1168256,gi|15224592,gi|16649085,gi|186504418,gi|22136256,gi|227468315,gi|259665932,gi|298546959,gi|298553177,gi|300557575,gi|3201622,gi|330253374,gi|330253375,gi|693688	NCBI_Arabidopsis_Thaliana_txid3702_20160205.fasta	47758.6	1	3	3	3	0.00027	0.0907
Sowmya_20111205_Arabidopsis_Thaliana_C1_C2_C3_as_grouped_replicates_with_DAT_SCAFF3	C1-C2-C3	C1-C2-C3	File Name: LO_20111205_SMI_01_1.RAW (F002836)	60S ribosomal Protein L12 -like [Arabidopsis thaliana]	gi|110741064,gi|13926286,gi|15228098,gi|15231814,gi|19884128,gi|21592414,gi|22655306,gi|27311969,gi|27363340,gi|330254270,gi|332645564,gi|4371282,gi|6729494,gi|75311134	NCBI_Arabidopsis_Thaliana_txid3702_20160205.fasta	17969.9	0.869	1	1	1	9e-05	0.0783
Sowmya_20111205_Arabidopsis_Thaliana_C1_C2_C3_as_grouped_replicates_with_DAT_SCAFF3	C1-C2-C3	C1-C2-C3	File Name: LO_20111205_SMI_01_1.RAW (F002836)	light harvesting complex photosystem II interacting protein Lhcb4.2 [Arabidopsis thaliana]	gi|15231990,gi|17473745,gi|20148559,gi|330728975,gi|330730760,gi|332626886,gi|332628482,gi|332641177,gi|38503262,gi|4741954,gi|544329289,gi|550555186,gi|6403491	NCBI_Arabidopsis_Thaliana_txid3702_20160205.fasta	31194.7	0.869	1	1	1	9e-05	0.0453
Sowmya_20111205_Arabidopsis_Thaliana_C1_C2_C3_as_grouped_replicates_with_DAT_SCAFF3	C1-C2-C3	C1-C2-C3	File Name: LO_20111205_SMI_01_1.RAW (F002836)	unnamed protein product [Arabidopsis thaliana]	gi|110649291,gi|18414804,gi|19698857,gi|21593086,gi|23197684,gi|26450085,gi|332658442,gi|75301253	NCBI_Arabidopsis_Thaliana_txid3702_20160205.fasta	33442	0.869	1	1	1	9e-05	0.0328
Sowmya_20111205_Arabidopsis_Thaliana_C1_C2_C3_as_grouped_replicates_with_DAT_SCAFF3	C1-C2-C3	C1-C2-C3	File Name: LO_20111205_SMI_01_1.RAW (F002836)	Chain A, Crystal Structure Of Atfkbp13	gi|55670202,gi|55670203,gi|55670204,gi|55670205,gi|55670206,gi|82407504,gi|82407505,gi|82407506,gi|82407507,gi|82407508	NCBI_Arabidopsis_Thaliana_txid3702_20160205.fasta	13593.2	1	3	3	3	0.00027	0.202
Sowmya_20111205_Arabidopsis_Thaliana_C1_C2_C3_as_grouped_replicates_with_DAT_SCAFF3	C1-C2-C3	C1-C2-C3	File Name: LO_20111205_SMI_01_1.RAW (F002836)	ROOTY/SUPERROOT1 [Arabidopsis thaliana]	gi|11527939,gi|15225387,gi|15293107,gi|15809874,gi|20259033,gi|259428267,gi|300649194,gi|330251947,gi|330251948,gi|42570831,gi|4512651,gi|75206175	NCBI_Arabidopsis_Thaliana_txid3702_20160205.fasta	48064.8	0.997	2	2	2	0.00018	0.0476
Sowmya_20111205_Arabidopsis_Thaliana_C1_C2_C3_as_grouped_replicates_with_DAT_SCAFF3	C1-C2-C3	C1-C2-C3	File Name: LO_20111205_SMI_01_1.RAW (F002836)	putative ribosomal protein S1 [Arabidopsis thaliana]	gi|13877939,gi|16649089,gi|21593804,gi|23296539,gi|30692346,gi|332006494	NCBI_Arabidopsis_Thaliana_txid3702_20160205.fasta	45111.1	1	8	8	9	0.00081	0.188
Sowmya_20111205_Arabidopsis_Thaliana_C1_C2_C3_as_grouped_replicates_with_DAT_SCAFF3	C1-C2-C3	C1-C2-C3	File Name: LO_20111205_SMI_01_1.RAW (F002836)	putative 4-methyl-5(b-hydroxyethyl)-thiazole monophosphate biosynthesis protein [Arabidopsis thaliana]	gi|11908018,gi|13194800,gi|14517478,gi|15232455,gi|22136580,gi|222424335,gi|332642077,gi|75171990	NCBI_Arabidopsis_Thaliana_txid3702_20160205.fasta	41857.7	0.998	2	2	2	0.00018	0.0638
Sowmya_20111205_Arabidopsis_Thaliana_C1_C2_C3_as_grouped_replicates_with_DAT_SCAFF3	C1-C2-C3	C1-C2-C3	File Name: LO_20111205_SMI_01_1.RAW (F002836)	putative proline-rich protein [Arabidopsis thaliana]	gi|110739938,gi|110740479,gi|110742750,gi|115311435,gi|15983388,gi|18406723,gi|21553826,gi|2583134,gi|330255428,gi|56236110	NCBI_Arabidopsis_Thaliana_txid3702_20160205.fasta	13955.2	1	3	3	4	0.00036	0.321
Sowmya_20111205_Arabidopsis_Thaliana_C1_C2_C3_as_grouped_replicates_with_DAT_SCAFF3	C1-C2-C3	C1-C2-C3	File Name: LO_20111205_SMI_01_1.RAW (F002836)	RecName: Full=40S ribosomal protein S12-1	gi|12229932,gi|14190453,gi|15218373,gi|15809726,gi|21536844,gi|30684617,gi|332191264,gi|332191265,gi|6587799	NCBI_Arabidopsis_Thaliana_txid3702_20160205.fasta	15376.5	0.998	2	2	2	0.00018	0.146
Sowmya_20111205_Arabidopsis_Thaliana_C1_C2_C3_as_grouped_replicates_with_DAT_SCAFF3	C1-C2-C3	C1-C2-C3	File Name: LO_20111205_SMI_01_1.RAW (F002836)	glutathione peroxidase [Arabidopsis thaliana]	gi|1061036,gi|14334960,gi|15224678,gi|17104619,gi|20141398,gi|2274857,gi|330252561	NCBI_Arabidopsis_Thaliana_txid3702_20160205.fasta	26016.7	0.869	1	1	1	9e-05	0.0413
Sowmya_20111205_Arabidopsis_Thaliana_C1_C2_C3_as_grouped_replicates_with_DAT_SCAFF3	C1-C2-C3	C1-C2-C3	File Name: LO_20111205_SMI_01_1.RAW (F002836)	heat shock factor binding protein [Arabidopsis thaliana]	gi|240255880,gi|26453171,gi|28416759,gi|332658254	NCBI_Arabidopsis_Thaliana_txid3702_20160205.fasta	9347.5	0.998	2	2	2	0.00018	0.267
Sowmya_20111205_Arabidopsis_Thaliana_C1_C2_C3_as_grouped_replicates_with_DAT_SCAFF3	C1-C2-C3	C1-C2-C3	File Name: LO_20111205_SMI_01_1.RAW (F002836)	putative type 2 peroxiredoxin protein [Arabidopsis thaliana]	gi|12083336,gi|15218877,gi|18086474,gi|227247680,gi|332196326,gi|4704730,gi|6227022,gi|75338536	NCBI_Arabidopsis_Thaliana_txid3702_20160205.fasta	17428.2	0.983	1	1	1	9e-05	0.123
Sowmya_20111205_Arabidopsis_Thaliana_C1_C2_C3_as_grouped_replicates_with_DAT_SCAFF3	C1-C2-C3	C1-C2-C3	File Name: LO_20111205_SMI_01_1.RAW (F002836)	catalase [Arabidopsis thaliana]	gi|1246399,gi|15236264,gi|17865693,gi|18377696,gi|21280989,gi|219787427,gi|257322220,gi|257675673,gi|2924519,gi|332661062,gi|7270460	NCBI_Arabidopsis_Thaliana_txid3702_20160205.fasta	56932.5	0.993	1	1	3	0.00027	0.159
Sowmya_20111205_Arabidopsis_Thaliana_C1_C2_C3_as_grouped_replicates_with_DAT_SCAFF3	C1-C2-C3	C1-C2-C3	File Name: LO_20111205_SMI_01_1.RAW (F002836)	AT3g58610 [Arabidopsis thaliana]	gi|11692838,gi|11993867,gi|12644387,gi|145332887,gi|15231092,gi|17063195,gi|17529224,gi|20465493,gi|23397061,gi|23463055,gi|288063,gi|332646283,gi|332646284,gi|332646285,gi|334186086,gi|402552,gi|6735378	NCBI_Arabidopsis_Thaliana_txid3702_20160205.fasta	63813.9	1	7	7	12	0.00108	0.154
Sowmya_20111205_Arabidopsis_Thaliana_C1_C2_C3_as_grouped_replicates_with_DAT_SCAFF3	C1-C2-C3	C1-C2-C3	File Name: LO_20111205_SMI_01_1.RAW (F002836)	putative elongation factor 1B alpha-subunit [Arabidopsis thaliana]	gi|13430784,gi|15810631,gi|30687350,gi|332005336,gi|6686821,gi|75313298	NCBI_Arabidopsis_Thaliana_txid3702_20160205.fasta	24201.2	0.998	2	2	2	0.00018	0.138
Sowmya_20111205_Arabidopsis_Thaliana_C1_C2_C3_as_grouped_replicates_with_DAT_SCAFF3	C1-C2-C3	C1-C2-C3	File Name: LO_20111205_SMI_01_1.RAW (F002836)	vacuolar ATP sythase subunit C, partial [Arabidopsis thaliana]	gi|110742012,gi|12248023,gi|12585488,gi|16649005,gi|18391442,gi|20259972,gi|225897918,gi|332190815,gi|6636332,gi|8698731	NCBI_Arabidopsis_Thaliana_txid3702_20160205.fasta	42619.6	0.998	2	2	2	0.00018	0.133
Sowmya_20111205_Arabidopsis_Thaliana_C1_C2_C3_as_grouped_replicates_with_DAT_SCAFF3	C1-C2-C3	C1-C2-C3	File Name: LO_20111205_SMI_01_1.RAW (F002836)	putative (NAD+) aldehyde dehydrogenase [Arabidopsis thaliana]	gi|11935201,gi|13194814,gi|13926325,gi|15228319,gi|19699355,gi|20530141,gi|23397220,gi|291047692,gi|30102522,gi|332644834,gi|4678328,gi|75313899,gi|8574427	NCBI_Arabidopsis_Thaliana_txid3702_20160205.fasta	58590.4	0.869	1	1	1	9e-05	0.039
Sowmya_20111205_Arabidopsis_Thaliana_C1_C2_C3_as_grouped_replicates_with_DAT_SCAFF3	C1-C2-C3	C1-C2-C3	File Name: LO_20111205_SMI_01_1.RAW (F002836)	At5g67500 [Arabidopsis thaliana]	gi|107738407,gi|15240765,gi|21537313,gi|332010969,gi|332010970,gi|334188690,gi|75171123,gi|9757871	NCBI_Arabidopsis_Thaliana_txid3702_20160205.fasta	32906.5	0.997	2	2	2	0.00018	0.12
Sowmya_20111205_Arabidopsis_Thaliana_C1_C2_C3_as_grouped_replicates_with_DAT_SCAFF3	C1-C2-C3	C1-C2-C3	File Name: LO_20111205_SMI_01_1.RAW (F002836)	glyceralehyde-3-phosphate dehydrogenase subunit [Arabidopsis thaliana]	gi|11994300,gi|1402885,gi|16226559,gi|16604418,gi|16648728,gi|166702,gi|166704,gi|19715651,gi|20455490,gi|22655450,gi|297787615,gi|297787616,gi|297787617,gi|297787618,gi|297787619,gi|297787620,gi|297787621,gi|297787622,gi|297787623,gi|297787624,gi|30688425,gi|332643670,gi|378792114,gi|378792115,gi|378792116,gi|378792117,gi|378792118,gi|378792119,gi|385251757,gi|385251758,gi|385251759,gi|385251760…	NCBI_Arabidopsis_Thaliana_txid3702_20160205.fasta	42490.1	1	10	10	19	0.00171	0.29
Sowmya_20111205_Arabidopsis_Thaliana_C1_C2_C3_as_grouped_replicates_with_DAT_SCAFF3	C1-C2-C3	C1-C2-C3	File Name: LO_20111205_SMI_01_1.RAW (F002836)	chaperonin 10 (chloroplast) [Arabidopsis thaliana]	gi|10179872,gi|12643263,gi|14334612,gi|14587373,gi|15242045,gi|16226815,gi|16226911,gi|17065646,gi|30687936,gi|332005498,gi|332005499,gi|332005500,gi|334187803,gi|4127456	NCBI_Arabidopsis_Thaliana_txid3702_20160205.fasta	26802.8	1	5	5	9	0.00081	0.229
Sowmya_20111205_Arabidopsis_Thaliana_C1_C2_C3_as_grouped_replicates_with_DAT_SCAFF3	C1-C2-C3	C1-C2-C3	File Name: LO_20111205_SMI_01_1.RAW (F002836)	2-oxoglutarate dehydrogenase E2 subunit [Arabidopsis thaliana]	gi|14596219,gi|15240454,gi|22136096,gi|332009194,gi|75171516,gi|9758104	NCBI_Arabidopsis_Thaliana_txid3702_20160205.fasta	50133.7	0.998	2	2	2	0.00018	0.0603
Sowmya_20111205_Arabidopsis_Thaliana_C1_C2_C3_as_grouped_replicates_with_DAT_SCAFF3	C1-C2-C3	C1-C2-C3	File Name: LO_20111205_SMI_01_1.RAW (F002836)	Unknown protein [Arabidopsis thaliana]	gi|25083201,gi|30685117,gi|30725480,gi|332642643,gi|75151827	NCBI_Arabidopsis_Thaliana_txid3702_20160205.fasta	68341.9	0.992	2	2	2	0.00018	0.0265
Sowmya_20111205_Arabidopsis_Thaliana_C1_C2_C3_as_grouped_replicates_with_DAT_SCAFF3	C1-C2-C3	C1-C2-C3	File Name: LO_20111205_SMI_01_1.RAW (F002836)	putative SOR1 from the fungus Cercospora nicotianae protein [Arabidopsis thaliana]	gi|13878067,gi|14326483,gi|15224470,gi|17104657,gi|291046002,gi|330254417,gi|3335371,gi|45477177	NCBI_Arabidopsis_Thaliana_txid3702_20160205.fasta	32861.1	1	4	4	4	0.00036	0.129
Sowmya_20111205_Arabidopsis_Thaliana_C1_C2_C3_as_grouped_replicates_with_DAT_SCAFF3	C1-C2-C3	C1-C2-C3	File Name: LO_20111205_SMI_01_1.RAW (F002836)	unnamed protein product [Arabidopsis thaliana]	gi|12329779,gi|13431553,gi|14624992,gi|17221413,gi|240254000,gi|332189456,gi|86476706,gi|9280667	NCBI_Arabidopsis_Thaliana_txid3702_20160205.fasta	43796.9	1	3	3	4	0.00036	0.0777
Sowmya_20111205_Arabidopsis_Thaliana_C1_C2_C3_as_grouped_replicates_with_DAT_SCAFF3	C1-C2-C3	C1-C2-C3	File Name: LO_20111205_SMI_01_1.RAW (F002836)	Rubisco subunit binding-protein beta subunit [Arabidopsis thaliana]	gi|14423416,gi|15222729,gi|20148345,gi|219902507,gi|219927016,gi|219931383,gi|222423239,gi|257658811,gi|257686999,gi|257725847,gi|257734882,gi|27735252,gi|30695947,gi|332195130,gi|332195131,gi|4204266	NCBI_Arabidopsis_Thaliana_txid3702_20160205.fasta	63809.3	1	12	13	23	0.00207	0.18
Sowmya_20111205_Arabidopsis_Thaliana_C1_C2_C3_as_grouped_replicates_with_DAT_SCAFF3	C1-C2-C3	C1-C2-C3	File Name: LO_20111205_SMI_01_1.RAW (F002836)	Unknown protein [Arabidopsis thaliana]	gi|14596079,gi|18404496,gi|20148255,gi|20197253,gi|21537410,gi|22096383,gi|330254337	NCBI_Arabidopsis_Thaliana_txid3702_20160205.fasta	34880.4	1	5	5	13	0.00117	0.16
Sowmya_20111205_Arabidopsis_Thaliana_C1_C2_C3_as_grouped_replicates_with_DAT_SCAFF3	C1-C2-C3	C1-C2-C3	File Name: LO_20111205_SMI_01_1.RAW (F002836)	acetyl-CoA carboxylase, biotin carboxylase [Arabidopsis thaliana]	gi|10178099,gi|13430734,gi|15238482,gi|1905876,gi|1916300,gi|21554097,gi|23297085,gi|259425546,gi|259450572,gi|259458624,gi|259467274,gi|259474278,gi|259663307,gi|300537711,gi|300556285,gi|300627262,gi|300628498,gi|300632010,gi|300641153,gi|3047099,gi|332006573,gi|332006575,gi|334188019,gi|75317871	NCBI_Arabidopsis_Thaliana_txid3702_20160205.fasta	60772.1	0.977	1	1	1	9e-05	0.0186
Sowmya_20111205_Arabidopsis_Thaliana_C1_C2_C3_as_grouped_replicates_with_DAT_SCAFF3	C1-C2-C3	C1-C2-C3	File Name: LO_20111205_SMI_01_1.RAW (F002836)	acyl carrier protein (ACP) gene [Arabidopsis thaliana]	gi|15451048,gi|18377552,gi|18405008,gi|21542384,gi|21553925,gi|332195006,gi|3776561,gi|6624608	NCBI_Arabidopsis_Thaliana_txid3702_20160205.fasta	14650.2	0.869	1	1	2	0.00018	0.0735
Sowmya_20111205_Arabidopsis_Thaliana_C1_C2_C3_as_grouped_replicates_with_DAT_SCAFF3	C1-C2-C3	C1-C2-C3	File Name: LO_20111205_SMI_01_1.RAW (F002836)	unnamed protein product [Arabidopsis thaliana]	gi|219730094,gi|219730288,gi|219782289,gi|219782483,gi|257293564,gi|257293758,gi|257355516,gi|257355710,gi|322510044,gi|332191602,gi|42562149,gi|6714306	NCBI_Arabidopsis_Thaliana_txid3702_20160205.fasta	68677.6	0.996	2	2	2	0.00018	0.0349
Sowmya_20111205_Arabidopsis_Thaliana_C1_C2_C3_as_grouped_replicates_with_DAT_SCAFF3	C1-C2-C3	C1-C2-C3	File Name: LO_20111205_SMI_01_1.RAW (F002836)	cytosolic cyclophilin [Arabidopsis thaliana]	gi|1305455,gi|15081646,gi|15227259,gi|20147153,gi|21592448,gi|219736629,gi|219749720,gi|219900289,gi|257339427,gi|257732946,gi|257745244,gi|330251423,gi|4581104,gi|75281785	NCBI_Arabidopsis_Thaliana_txid3702_20160205.fasta	18491.9	1	4	4	5	0.00045	0.289
Sowmya_20111205_Arabidopsis_Thaliana_C1_C2_C3_as_grouped_replicates_with_DAT_SCAFF3	C1-C2-C3	C1-C2-C3	File Name: LO_20111205_SMI_01_1.RAW (F002836)	RecName: Full=Probable mediator of RNA polymerase II transcription subunit 37e; AltName: Full=Heat shock 70 kDa protein 1; AltName: Full=Heat shock cognate 70 kDa protein 1; AltName: Full=Heat shock cognate protein 70-1; Short=AtHsc70-1; AltName: Full=Heat shock protein 70-1; Short=AtHsp70-1; AltName: Full=Protein EARLY-RESPONSIVE TO DEHYDRATION 2	gi|12643273,gi|15241849,gi|15982749,gi|21539505,gi|219764818,gi|219773777,gi|257307053,gi|257344263,gi|257672689,gi|27754259,gi|332003097,gi|397482,gi|7413639	NCBI_Arabidopsis_Thaliana_txid3702_20160205.fasta	71359.6	1	11	11	18	0.00162	0.192
Sowmya_20111205_Arabidopsis_Thaliana_C1_C2_C3_as_grouped_replicates_with_DAT_SCAFF3	C1-C2-C3	C1-C2-C3	File Name: LO_20111205_SMI_01_1.RAW (F002836)	AT3g11630 [Arabidopsis thaliana]	gi|11762140,gi|12322892,gi|14916972,gi|15229806,gi|16930449,gi|19310515,gi|296514212,gi|332641556,gi|6041816	NCBI_Arabidopsis_Thaliana_txid3702_20160205.fasta	29093.1	1	7	7	13	0.00117	0.297
Sowmya_20111205_Arabidopsis_Thaliana_C1_C2_C3_as_grouped_replicates_with_DAT_SCAFF3	C1-C2-C3	C1-C2-C3	File Name: LO_20111205_SMI_01_1.RAW (F002836)	acetylornithine aminotransferase [Arabidopsis thaliana]	gi|15220176,gi|15451028,gi|158939876,gi|27311957,gi|332198305,gi|6730727,gi|75312291	NCBI_Arabidopsis_Thaliana_txid3702_20160205.fasta	48827.7	0.869	1	1	1	9e-05	0.0197
Sowmya_20111205_Arabidopsis_Thaliana_C1_C2_C3_as_grouped_replicates_with_DAT_SCAFF3	C1-C2-C3	C1-C2-C3	File Name: LO_20111205_SMI_01_1.RAW (F002836)	lipoamide dehydrogenase, putative; 44693-46402 [Arabidopsis thaliana]	gi|12323085,gi|12704696,gi|15221044,gi|30694221,gi|332194118,gi|332194119,gi|67509789,gi|75264759,gi|8778521	NCBI_Arabidopsis_Thaliana_txid3702_20160205.fasta	53988.6	1	3	3	3	0.00027	0.0966
Sowmya_20111205_Arabidopsis_Thaliana_C1_C2_C3_as_grouped_replicates_with_DAT_SCAFF3	C1-C2-C3	C1-C2-C3	File Name: LO_20111205_SMI_01_1.RAW (F002836)	malate dehydrogenase [Arabidopsis thaliana]	gi|15232820,gi|22135807,gi|23308437,gi|3256066,gi|330728010,gi|330730297,gi|332617420,gi|332627228,gi|332644771,gi|544328897,gi|550576370,gi|6522535,gi|75313643	NCBI_Arabidopsis_Thaliana_txid3702_20160205.fasta	42406.3	1	6	6	9	0.00081	0.208
Sowmya_20111205_Arabidopsis_Thaliana_C1_C2_C3_as_grouped_replicates_with_DAT_SCAFF3	C1-C2-C3	C1-C2-C3	File Name: LO_20111205_SMI_01_1.RAW (F002836)	TCP-1/cpn60 chaperonin family protein [Arabidopsis thaliana]	gi|15231255,gi|219902401,gi|219925973,gi|219931277,gi|257636794,gi|257686893,gi|257718533,gi|257734776,gi|332641841,gi|75311214,gi|9280299	NCBI_Arabidopsis_Thaliana_txid3702_20160205.fasta	63341.5	0.977	1	1	1	9e-05	0.181
Sowmya_20111205_Arabidopsis_Thaliana_C1_C2_C3_as_grouped_replicates_with_DAT_SCAFF3	C1-C2-C3	C1-C2-C3	File Name: LO_20111205_SMI_01_1.RAW (F002836)	putative aminopeptidase; 4537-10989 [Arabidopsis thaliana]	gi|12324950,gi|238478952,gi|240254315,gi|25083482,gi|25289686,gi|332196022,gi|332196023,gi|332196024,gi|332196025,gi|332196026,gi|334183611,gi|34098843,gi|42562918,gi|42571985,gi|62003356,gi|75244580	NCBI_Arabidopsis_Thaliana_txid3702_20160205.fasta	113958	0.869	1	1	1	9e-05	0.0176
Sowmya_20111205_Arabidopsis_Thaliana_C1_C2_C3_as_grouped_replicates_with_DAT_SCAFF3	C1-C2-C3	C1-C2-C3	File Name: LO_20111205_SMI_01_1.RAW (F002836)	ferredoxin-dependent glutamate synthase 1 [Arabidopsis thaliana]	gi|18414469,gi|30680406,gi|332003320,gi|332003321,gi|510120846,gi|9955569	NCBI_Arabidopsis_Thaliana_txid3702_20160205.fasta	179922	1	11	11	12	0.00108	0.0814
Sowmya_20111205_Arabidopsis_Thaliana_C1_C2_C3_as_grouped_replicates_with_DAT_SCAFF3	C1-C2-C3	C1-C2-C3	File Name: LO_20111205_SMI_01_1.RAW (F002836)	coronatine-regulated tyrosine aminotransferase [Arabidopsis thaliana]	gi|15076853,gi|15236533,gi|186512825,gi|20466690,gi|23198198,gi|259426292,gi|27552217,gi|300648990,gi|332659382,gi|332659383,gi|4454029,gi|7269208,gi|75209196	NCBI_Arabidopsis_Thaliana_txid3702_20160205.fasta	42229.9	0.745	1	1	1	9e-05	0.0237
Sowmya_20111205_Arabidopsis_Thaliana_C1_C2_C3_as_grouped_replicates_with_DAT_SCAFF3	C1-C2-C3	C1-C2-C3	File Name: LO_20111205_SMI_01_1.RAW (F002836)	hypothetical protein [Arabidopsis thaliana]	gi|110738609,gi|15027897,gi|15221030,gi|19310789,gi|30685754,gi|332191566,gi|332191567,gi|75334873,gi|8671778,gi|9719735	NCBI_Arabidopsis_Thaliana_txid3702_20160205.fasta	18350.5	0.998	2	2	2	0.00018	0.118
Sowmya_20111205_Arabidopsis_Thaliana_C1_C2_C3_as_grouped_replicates_with_DAT_SCAFF3	C1-C2-C3	C1-C2-C3	File Name: LO_20111205_SMI_01_1.RAW (F002836)	RecName: Full=Monothiol glutaredoxin-S14, chloroplastic; Short=AtGRXcp; Short=AtGrxS14; AltName: Full=CAX-interacting protein 1; Short=CXIP1; Flags: Precursor	gi|119370632,gi|14326510,gi|15233118,gi|18700222,gi|27752305,gi|298508363,gi|332645788,gi|45720905,gi|4678303,gi|667484664	NCBI_Arabidopsis_Thaliana_txid3702_20160205.fasta	19309.6	0.869	1	1	1	9e-05	0.0578
Sowmya_20111205_Arabidopsis_Thaliana_C1_C2_C3_as_grouped_replicates_with_DAT_SCAFF3	C1-C2-C3	C1-C2-C3	File Name: LO_20111205_SMI_01_1.RAW (F002836)	AT5g13120/T19L5_80 [Arabidopsis thaliana]	gi|13605817,gi|15240008,gi|16323328,gi|21593963,gi|219736637,gi|219749728,gi|219900297,gi|257339435,gi|257732954,gi|257745252,gi|32130267,gi|332004469,gi|332004470,gi|334187652,gi|45680862,gi|9955556	NCBI_Arabidopsis_Thaliana_txid3702_20160205.fasta	27879.9	0.998	2	2	3	0.00027	0.0772
Sowmya_20111205_Arabidopsis_Thaliana_C1_C2_C3_as_grouped_replicates_with_DAT_SCAFF3	C1-C2-C3	C1-C2-C3	File Name: LO_20111205_SMI_01_1.RAW (F002836)	RecName: Full=V-type proton ATPase subunit E1; Short=V-ATPase subunit E1; AltName: Full=Protein EMBRYO DEFECTIVE 2448; AltName: Full=Vacuolar H(+)-ATPase subunit E isoform 1; AltName: Full=Vacuolar proton pump subunit E1	gi|12643432,gi|15237054,gi|17473677,gi|20148607,gi|332657578,gi|3600058,gi|4850294,gi|7267814	NCBI_Arabidopsis_Thaliana_txid3702_20160205.fasta	26060.4	1	5	5	5	0.00045	0.204
Sowmya_20111205_Arabidopsis_Thaliana_C1_C2_C3_as_grouped_replicates_with_DAT_SCAFF3	C1-C2-C3	C1-C2-C3	File Name: LO_20111205_SMI_01_1.RAW (F002836)	beta 1,3-glucanase 2 [Arabidopsis thaliana]	gi|15230262,gi|166637,gi|166863,gi|166916096,gi|166916098,gi|166916100,gi|166916102,gi|166916104,gi|166916106,gi|166916108,gi|166916110,gi|166916112,gi|166916114,gi|166916116,gi|166916118,gi|166916120,gi|166916122,gi|166916124,gi|166916126,gi|166916128,gi|166916130,gi|166916132,gi|166916134,gi|166916136,gi|166916138,gi|166916140,gi|166916144,gi|166916146,gi|166916148,gi|166916150,gi|166916152,gi|…	NCBI_Arabidopsis_Thaliana_txid3702_20160205.fasta	37339.7	0.869	1	1	2	0.00018	0.0383
Sowmya_20111205_Arabidopsis_Thaliana_C1_C2_C3_as_grouped_replicates_with_DAT_SCAFF3	C1-C2-C3	C1-C2-C3	File Name: LO_20111205_SMI_01_1.RAW (F002836)	AT3g53460/F4P12_160 [Arabidopsis thaliana]	gi|14532570,gi|15231817,gi|186511018,gi|18655393,gi|21593426,gi|30316379,gi|332645568,gi|332645569,gi|332645570,gi|332645571,gi|334185948,gi|334185950,gi|6729497,gi|681902,gi|681904	NCBI_Arabidopsis_Thaliana_txid3702_20160205.fasta	38403.6	0.376	0	0	0	0	0.0556
Sowmya_20111205_Arabidopsis_Thaliana_C1_C2_C3_as_grouped_replicates_with_DAT_SCAFF3	C1-C2-C3	C1-C2-C3	File Name: LO_20111205_SMI_01_1.RAW (F002836)	30S ribosomal protein S5 [Arabidopsis thaliana]	gi|15226167,gi|15450886,gi|1707008,gi|20259882,gi|21593322,gi|330253794,gi|75101015	NCBI_Arabidopsis_Thaliana_txid3702_20160205.fasta	32645.2	1	4	4	5	0.00045	0.135
Sowmya_20111205_Arabidopsis_Thaliana_C1_C2_C3_as_grouped_replicates_with_DAT_SCAFF3	C1-C2-C3	C1-C2-C3	File Name: LO_20111205_SMI_01_1.RAW (F002836)	putative WD-40 repeat protein [Arabidopsis thaliana]	gi|14334668,gi|15220941,gi|17104603,gi|21431762,gi|21594513,gi|2289095,gi|332191552,gi|8671763,gi|9719723	NCBI_Arabidopsis_Thaliana_txid3702_20160205.fasta	35748	1	5	6	10	0.0009	0.193
Sowmya_20111205_Arabidopsis_Thaliana_C1_C2_C3_as_grouped_replicates_with_DAT_SCAFF3	C1-C2-C3	C1-C2-C3	File Name: LO_20111205_SMI_01_1.RAW (F002836)	AT4g27520 [Arabidopsis thaliana]	gi|11762218,gi|15234164,gi|21592865,gi|23397249,gi|24417234,gi|332659953,gi|34395735,gi|4469003,gi|56381997,gi|7269606	NCBI_Arabidopsis_Thaliana_txid3702_20160205.fasta	35064.9	0.998	2	2	2	0.00018	0.0544
Sowmya_20111205_Arabidopsis_Thaliana_C1_C2_C3_as_grouped_replicates_with_DAT_SCAFF3	C1-C2-C3	C1-C2-C3	File Name: LO_20111205_SMI_01_1.RAW (F002836)	phosphoribulokinase precursor [Arabidopsis thaliana]	gi|12321472,gi|125576,gi|14994283,gi|15222551,gi|16441,gi|21536810,gi|22135952,gi|23197622,gi|298544279,gi|298552771,gi|298553719,gi|332193309	NCBI_Arabidopsis_Thaliana_txid3702_20160205.fasta	44465.3	1	12	12	28	0.00252	0.354
Sowmya_20111205_Arabidopsis_Thaliana_C1_C2_C3_as_grouped_replicates_with_DAT_SCAFF3	C1-C2-C3	C1-C2-C3	File Name: LO_20111205_SMI_01_1.RAW (F002836)	isopropylmalate dehydrogenase 1 [Arabidopsis thaliana]	gi|15241338,gi|21759264,gi|219930809,gi|219934315,gi|257672977,gi|257692708,gi|257727503,gi|332004614,gi|53749178,gi|59958306,gi|9757801	NCBI_Arabidopsis_Thaliana_txid3702_20160205.fasta	44163.6	1	5	5	9	0.00081	0.139
Sowmya_20111205_Arabidopsis_Thaliana_C1_C2_C3_as_grouped_replicates_with_DAT_SCAFF3	C1-C2-C3	C1-C2-C3	File Name: LO_20111205_SMI_01_1.RAW (F002836)	Unknown protein [Arabidopsis thaliana]	gi|13877605,gi|14916987,gi|15239684,gi|2149021,gi|219752143,gi|219764730,gi|257306965,gi|257308969,gi|257671696,gi|259439258,gi|259472243,gi|300544643,gi|300634157,gi|31711934,gi|332005289,gi|4586350,gi|5002530	NCBI_Arabidopsis_Thaliana_txid3702_20160205.fasta	57676.7	1	4	4	4	0.00036	0.0996
Sowmya_20111205_Arabidopsis_Thaliana_C1_C2_C3_as_grouped_replicates_with_DAT_SCAFF3	C1-C2-C3	C1-C2-C3	File Name: LO_20111205_SMI_01_1.RAW (F002836)	RecName: Full=Cinnamyl alcohol dehydrogenase 7; Short=AtCAD7; AltName: Full=Cinnamyl alcohol dehydrogenase-like protein B	gi|12644382,gi|13430626,gi|14532884,gi|15215756,gi|15233642,gi|15292995,gi|15912215,gi|16267,gi|219973686,gi|257656681,gi|259667076,gi|27363452,gi|300661164,gi|31880037,gi|332661459,gi|4467104,gi|7270781	NCBI_Arabidopsis_Thaliana_txid3702_20160205.fasta	38246	0.788	1	1	1	9e-05	0.0252
Sowmya_20111205_Arabidopsis_Thaliana_C1_C2_C3_as_grouped_replicates_with_DAT_SCAFF3	C1-C2-C3	C1-C2-C3	File Name: LO_20111205_SMI_01_1.RAW (F002836)	ribosomal protein L10 [Arabidopsis thaliana]	gi|15240644,gi|208879528,gi|21555764,gi|332004523,gi|75263201,gi|9955543	NCBI_Arabidopsis_Thaliana_txid3702_20160205.fasta	24736.6	1	3	3	4	0.00036	0.2
Sowmya_20111205_Arabidopsis_Thaliana_C1_C2_C3_as_grouped_replicates_with_DAT_SCAFF3	C1-C2-C3	C1-C2-C3	File Name: LO_20111205_SMI_01_1.RAW (F002836)	fructose-1,6-bisphosphatase [Arabidopsis thaliana]	gi|15218438,gi|219741514,gi|23306440,gi|257336928,gi|259456416,gi|259703575,gi|300590391,gi|300654440,gi|30984564,gi|332193864,gi|7523678,gi|75312318	NCBI_Arabidopsis_Thaliana_txid3702_20160205.fasta	37288.1	1	3	3	4	0.00036	0.0792
Sowmya_20111205_Arabidopsis_Thaliana_C1_C2_C3_as_grouped_replicates_with_DAT_SCAFF3	C1-C2-C3	C1-C2-C3	File Name: LO_20111205_SMI_01_1.RAW (F002836)	unknown protein [Arabidopsis thaliana]	gi|14334624,gi|15232724,gi|21554602,gi|23297144,gi|332644719,gi|6522588	NCBI_Arabidopsis_Thaliana_txid3702_20160205.fasta	10530.3	1	3	4	9	0.00081	0.34
Sowmya_20111205_Arabidopsis_Thaliana_C1_C2_C3_as_grouped_replicates_with_DAT_SCAFF3	C1-C2-C3	C1-C2-C3	File Name: LO_20111205_SMI_01_1.RAW (F002836)	At2g30860/F7F1.7 [Arabidopsis thaliana]	gi|13926310,gi|15224581,gi|27363352,gi|3201613,gi|330253354,gi|75318706	NCBI_Arabidopsis_Thaliana_txid3702_20160205.fasta	24146.4	1	4	4	6	0.00054	0.214
Sowmya_20111205_Arabidopsis_Thaliana_C1_C2_C3_as_grouped_replicates_with_DAT_SCAFF3	C1-C2-C3	C1-C2-C3	File Name: LO_20111205_SMI_01_1.RAW (F002836)	RecName: Full=ATP synthase subunit alpha, mitochondrial	gi|14916970	NCBI_Arabidopsis_Thaliana_txid3702_20160205.fasta	55046.7	1	7	7	9	0.00081	0.166
Sowmya_20111205_Arabidopsis_Thaliana_C1_C2_C3_as_grouped_replicates_with_DAT_SCAFF3	C1-C2-C3	C1-C2-C3	File Name: LO_20111205_SMI_01_1.RAW (F002836)	AT4g13940 [Arabidopsis thaliana]	gi|11762222,gi|14596157,gi|15146276,gi|15236376,gi|19699158,gi|20148279,gi|2244750,gi|27311597,gi|3088579,gi|332657945,gi|60266731,gi|6174970,gi|7268098	NCBI_Arabidopsis_Thaliana_txid3702_20160205.fasta	53379.2	1	15	15	20	0.0018	0.287
Sowmya_20111205_Arabidopsis_Thaliana_C1_C2_C3_as_grouped_replicates_with_DAT_SCAFF3	C1-C2-C3	C1-C2-C3	File Name: LO_20111205_SMI_01_1.RAW (F002836)	guanine nucleotide-binding protein, putative [Arabidopsis thaliana]	gi|12321595,gi|12597816,gi|15221916,gi|16604557,gi|20259151,gi|21593440,gi|332194208,gi|75333344	NCBI_Arabidopsis_Thaliana_txid3702_20160205.fasta	35800.8	1	3	3	5	0.00045	0.163
Sowmya_20111205_Arabidopsis_Thaliana_C1_C2_C3_as_grouped_replicates_with_DAT_SCAFF3	C1-C2-C3	C1-C2-C3	File Name: LO_20111205_SMI_01_1.RAW (F002836)	D-3-phosphoglycerate dehydrogenase [Arabidopsis thaliana]	gi|15235282,gi|17380672,gi|21536501,gi|23297595,gi|2911042,gi|295421377,gi|295421617,gi|332660939,gi|7270370,gi|75098746	NCBI_Arabidopsis_Thaliana_txid3702_20160205.fasta	63324.9	1	5	5	5	0.00045	0.0912
Sowmya_20111205_Arabidopsis_Thaliana_C1_C2_C3_as_grouped_replicates_with_DAT_SCAFF3	C1-C2-C3	C1-C2-C3	File Name: LO_20111205_SMI_01_1.RAW (F002836)	chloroplast signal recognition particle 54 [Arabidopsis thaliana]	gi|15237580,gi|15293131,gi|24030445,gi|332003291,gi|3746964,gi|396701,gi|586038,gi|7406404	NCBI_Arabidopsis_Thaliana_txid3702_20160205.fasta	61232.8	0.998	2	2	2	0.00018	0.0514
Sowmya_20111205_Arabidopsis_Thaliana_C1_C2_C3_as_grouped_replicates_with_DAT_SCAFF3	C1-C2-C3	C1-C2-C3	File Name: LO_20111205_SMI_01_1.RAW (F002836)	unnamed protein product, partial [Arabidopsis thaliana]	gi|134273568,gi|13605527,gi|15236375,gi|20334774,gi|2244749,gi|227307032,gi|296512875,gi|332657944,gi|7268097,gi|75318092	NCBI_Arabidopsis_Thaliana_txid3702_20160205.fasta	51719.9	1	3	3	4	0.00036	0.0617
Sowmya_20111205_Arabidopsis_Thaliana_C1_C2_C3_as_grouped_replicates_with_DAT_SCAFF3	C1-C2-C3	C1-C2-C3	File Name: LO_20111205_SMI_01_1.RAW (F002836)	RecName: Full=14-3-3-like protein GF14 omega; AltName: Full=General regulatory factor 2	gi|12230867,gi|18087535,gi|18411901,gi|18655379,gi|21618266,gi|219911946,gi|227473105,gi|257664828,gi|332197972,gi|487791,gi|553040,gi|8052544	NCBI_Arabidopsis_Thaliana_txid3702_20160205.fasta	29162.9	0.991	2	2	2	0.00018	0.185
Sowmya_20111205_Arabidopsis_Thaliana_C1_C2_C3_as_grouped_replicates_with_DAT_SCAFF3	C1-C2-C3	C1-C2-C3	File Name: LO_20111205_SMI_01_1.RAW (F002836)	Chain A, Crystal Structure Of Ll-diaminopimelate Aminotransferase From Arabidopsis Thaliana Complexed With L-malate Ion	gi|152149569,gi|152149570,gi|15912291,gi|17529044,gi|18418270,gi|209447532,gi|209447533,gi|209447534,gi|209447535,gi|209447536,gi|209447537,gi|21436149,gi|218647566,gi|332660865,gi|3549670,gi|41323503,gi|7270317,gi|75163801	NCBI_Arabidopsis_Thaliana_txid3702_20160205.fasta	50397.2	0.869	1	1	1	9e-05	0.0255
Sowmya_20111205_Arabidopsis_Thaliana_C1_C2_C3_as_grouped_replicates_with_DAT_SCAFF3	C1-C2-C3	C1-C2-C3	File Name: LO_20111205_SMI_01_1.RAW (F002836)	At1g32990 [Arabidopsis thaliana]	gi|11762194,gi|13877983,gi|15223354,gi|15724330,gi|17104711,gi|21553791,gi|259448712,gi|259662721,gi|259664141,gi|300556977,gi|300652422,gi|300659938,gi|332193427,gi|38605500,gi|6910575	NCBI_Arabidopsis_Thaliana_txid3702_20160205.fasta	23149.4	1	3	3	3	0.00027	0.14
Sowmya_20111205_Arabidopsis_Thaliana_C1_C2_C3_as_grouped_replicates_with_DAT_SCAFF3	C1-C2-C3	C1-C2-C3	File Name: LO_20111205_SMI_01_1.RAW (F002836)	putative lactoylglutathione lyase [Arabidopsis thaliana]	gi|15220397,gi|16930396,gi|19310505,gi|332196500,gi|75162595,gi|9828630	NCBI_Arabidopsis_Thaliana_txid3702_20160205.fasta	39168.7	1	3	3	3	0.00027	0.117
Sowmya_20111205_Arabidopsis_Thaliana_C1_C2_C3_as_grouped_replicates_with_DAT_SCAFF3	C1-C2-C3	C1-C2-C3	File Name: LO_20111205_SMI_01_1.RAW (F002836)	pyruvate dehydrogenase	gi|1090498,gi|15241286,gi|17979466,gi|21431823,gi|23507745,gi|332008618,gi|520478,gi|8953766	NCBI_Arabidopsis_Thaliana_txid3702_20160205.fasta	39176.6	1	3	3	4	0.00036	0.0826
Sowmya_20111205_Arabidopsis_Thaliana_C1_C2_C3_as_grouped_replicates_with_DAT_SCAFF3	C1-C2-C3	C1-C2-C3	File Name: LO_20111205_SMI_01_1.RAW (F002836)	F3F9.11 [Arabidopsis thaliana]	gi|8052534	NCBI_Arabidopsis_Thaliana_txid3702_20160205.fasta	77002.1	1	8	8	13	0.00117	0.11
Sowmya_20111205_Arabidopsis_Thaliana_C1_C2_C3_as_grouped_replicates_with_DAT_SCAFF3	C1-C2-C3	C1-C2-C3	File Name: LO_20111205_SMI_01_1.RAW (F002836)	hypothetical protein F16M2.40 - Arabidopsis thaliana	gi|11277801,gi|13926252,gi|15982709,gi|18412657,gi|20260166,gi|22001953,gi|27363350,gi|332646925,gi|7523401	NCBI_Arabidopsis_Thaliana_txid3702_20160205.fasta	30424	0.998	2	2	2	0.00018	0.0519
Sowmya_20111205_Arabidopsis_Thaliana_C1_C2_C3_as_grouped_replicates_with_DAT_SCAFF3	C1-C2-C3	C1-C2-C3	File Name: LO_20111205_SMI_01_1.RAW (F002836)	putative peroxidase [Arabidopsis thaliana]	gi|11908066,gi|12642880,gi|15229095,gi|16930431,gi|19310513,gi|21593509,gi|25453220,gi|332644980,gi|405611,gi|6522554	NCBI_Arabidopsis_Thaliana_txid3702_20160205.fasta	38833.1	0.999	2	2	3	0.00027	0.113
Sowmya_20111205_Arabidopsis_Thaliana_C1_C2_C3_as_grouped_replicates_with_DAT_SCAFF3	C1-C2-C3	C1-C2-C3	File Name: LO_20111205_SMI_01_1.RAW (F002836)	glutamate-1-semialdehyde aminotransferase [Arabidopsis thaliana]	gi|110738531,gi|14195661,gi|15229018,gi|332644929,gi|498914,gi|6523104,gi|95147290	NCBI_Arabidopsis_Thaliana_txid3702_20160205.fasta	50143.4	1	3	3	4	0.00036	0.0699
Sowmya_20111205_Arabidopsis_Thaliana_C1_C2_C3_as_grouped_replicates_with_DAT_SCAFF3	C1-C2-C3	C1-C2-C3	File Name: LO_20111205_SMI_01_1.RAW (F002836)	fumarate hydratase 1 [Arabidopsis thaliana]	gi|145331433,gi|15226618,gi|15809968,gi|17064768,gi|218339998,gi|218401011,gi|2443751,gi|2529676,gi|259448036,gi|259453307,gi|28059023,gi|298544783,gi|300635859,gi|300636399,gi|330255758,gi|330255759,gi|39931311	NCBI_Arabidopsis_Thaliana_txid3702_20160205.fasta	52999.7	1	3	3	3	0.00027	0.0589
Sowmya_20111205_Arabidopsis_Thaliana_C1_C2_C3_as_grouped_replicates_with_DAT_SCAFF3	C1-C2-C3	C1-C2-C3	File Name: LO_20111205_SMI_01_1.RAW (F002836)	amidase [Arabidopsis thaliana]	gi|11493702,gi|14335038,gi|18390964,gi|28416539,gi|332190257,gi|75262859	NCBI_Arabidopsis_Thaliana_txid3702_20160205.fasta	45056.6	0.869	1	1	1	9e-05	0.0329
Sowmya_20111205_Arabidopsis_Thaliana_C1_C2_C3_as_grouped_replicates_with_DAT_SCAFF3	C1-C2-C3	C1-C2-C3	File Name: LO_20111205_SMI_01_1.RAW (F002836)	RecName: Full=14-3-3-like protein GF14 mu; AltName: Full=General regulatory factor 9	gi|12644473,gi|18406007,gi|20260354,gi|21554058,gi|22136172,gi|227471862,gi|227471864,gi|227473137,gi|330255048,gi|330255049,gi|330255050,gi|3551052,gi|4559343,gi|5802796,gi|78499631,gi|79324895,gi|79324897	NCBI_Arabidopsis_Thaliana_txid3702_20160205.fasta	30969.8	0.998	2	2	2	0.00018	0.118
Sowmya_20111205_Arabidopsis_Thaliana_C1_C2_C3_as_grouped_replicates_with_DAT_SCAFF3	C1-C2-C3	C1-C2-C3	File Name: LO_20111205_SMI_01_1.RAW (F002836)	RecName: Full=Glutamine synthetase cytosolic isozyme 1-2; AltName: Full=Glutamate--ammonia ligase GLN1;2; Short=GLN1;2	gi|108935996,gi|110740777,gi|12322616,gi|15219598,gi|20268696,gi|21689869,gi|227477513,gi|227478259,gi|227478375,gi|227478634,gi|228455,gi|332196353	NCBI_Arabidopsis_Thaliana_txid3702_20160205.fasta	39208.3	0.977	1	1	2	0.00018	0.0618
Sowmya_20111205_Arabidopsis_Thaliana_C1_C2_C3_as_grouped_replicates_with_DAT_SCAFF3	C1-C2-C3	C1-C2-C3	File Name: LO_20111205_SMI_01_1.RAW (F002836)	AT3g06720/F3E22_14 [Arabidopsis thaliana]	gi|13605661,gi|16974501,gi|238480717,gi|240255908,gi|2950210,gi|332658299,gi|332658300	NCBI_Arabidopsis_Thaliana_txid3702_20160205.fasta	58907.3	0.998	2	2	3	0.00027	0.0729
Sowmya_20111205_Arabidopsis_Thaliana_C1_C2_C3_as_grouped_replicates_with_DAT_SCAFF3	C1-C2-C3	C1-C2-C3	File Name: LO_20111205_SMI_01_1.RAW (F002836)	fibrillin [Arabidopsis thaliana]	gi|15233357,gi|21539543,gi|21553468,gi|23197880,gi|332656963,gi|3377825,gi|62900643,gi|7267158	NCBI_Arabidopsis_Thaliana_txid3702_20160205.fasta	34949.7	0.869	1	1	1	9e-05	0.0314
Sowmya_20111205_Arabidopsis_Thaliana_C1_C2_C3_as_grouped_replicates_with_DAT_SCAFF3	C1-C2-C3	C1-C2-C3	File Name: LO_20111205_SMI_01_1.RAW (F002836)	thioglucosidase 3D precursor [Arabidopsis thaliana]	gi|110741187,gi|110741996,gi|14423460,gi|15232626,gi|1732570,gi|222424150,gi|222424307,gi|22531203,gi|22655222,gi|23198044,gi|332641223,gi|5524767,gi|6478919,gi|75313794,gi|984052	NCBI_Arabidopsis_Thaliana_txid3702_20160205.fasta	59989	0.869	1	1	1	9e-05	0.0534
Sowmya_20111205_Arabidopsis_Thaliana_C1_C2_C3_as_grouped_replicates_with_DAT_SCAFF3	C1-C2-C3	C1-C2-C3	File Name: LO_20111205_SMI_01_1.RAW (F002836)	At2g39730 [Arabidopsis thaliana]	gi|11762250,gi|12643259,gi|15810188,gi|166834,gi|18405145,gi|21594581,gi|2642155,gi|330254620	NCBI_Arabidopsis_Thaliana_txid3702_20160205.fasta	51982	1	13	14	42	0.00378	0.241
Sowmya_20111205_Arabidopsis_Thaliana_C1_C2_C3_as_grouped_replicates_with_DAT_SCAFF3	C1-C2-C3	C1-C2-C3	File Name: LO_20111205_SMI_01_1.RAW (F002836)	RecName: Full=Chlorophyll a-b binding protein 4, chloroplastic; AltName: Full=LHCI type III CAB-4; Flags: Precursor	gi|115385,gi|166646,gi|20260362,gi|21554365,gi|23197770,gi|30692874,gi|330728981,gi|330730766,gi|332626892,gi|332628488,gi|332644764,gi|544329295,gi|550554278,gi|6522530	NCBI_Arabidopsis_Thaliana_txid3702_20160205.fasta	27734.4	0.998	2	2	6	0.00054	0.116
Sowmya_20111205_Arabidopsis_Thaliana_C1_C2_C3_as_grouped_replicates_with_DAT_SCAFF3	C1-C2-C3	C1-C2-C3	File Name: LO_20111205_SMI_01_1.RAW (F002836)	putative glycine dehydrogenase [Arabidopsis thaliana]	gi|110742034,gi|12229797,gi|15225249,gi|227305674,gi|227305716,gi|330252699,gi|3413705	NCBI_Arabidopsis_Thaliana_txid3702_20160205.fasta	113778	0.995	1	1	2	0.00018	0.0843
Sowmya_20111205_Arabidopsis_Thaliana_C1_C2_C3_as_grouped_replicates_with_DAT_SCAFF3	C1-C2-C3	C1-C2-C3	File Name: LO_20111205_SMI_01_1.RAW (F002836)	RecName: Full=14-3-3-like protein GF14 chi; AltName: Full=General regulatory factor 1	gi|152112421,gi|15724254,gi|18086488,gi|18413181,gi|21554273,gi|219911666,gi|227473097,gi|257664724,gi|332657309,gi|7267542,gi|87116612	NCBI_Arabidopsis_Thaliana_txid3702_20160205.fasta	29932.9	1	5	6	6	0.00054	0.225
Sowmya_20111205_Arabidopsis_Thaliana_C1_C2_C3_as_grouped_replicates_with_DAT_SCAFF3	C1-C2-C3	C1-C2-C3	File Name: LO_20111205_SMI_01_1.RAW (F002836)	Glyoxalase I homolog [Arabidopsis thaliana]	gi|11094299,gi|15221116,gi|15810219,gi|16226213,gi|18377845,gi|20453275,gi|21593459,gi|227202744,gi|30682443,gi|3157947,gi|332190671,gi|332190672,gi|332190673,gi|332190674,gi|332190676,gi|334182487,gi|79317664,gi|79587736	NCBI_Arabidopsis_Thaliana_txid3702_20160205.fasta	36292.6	1	3	3	4	0.00036	0.113
Sowmya_20111205_Arabidopsis_Thaliana_C1_C2_C3_as_grouped_replicates_with_DAT_SCAFF3	C1-C2-C3	C1-C2-C3	File Name: LO_20111205_SMI_01_1.RAW (F002836)	RecName: Full=Alpha-glucan phosphorylase 2, cytosolic; Short=AtPHS2; AltName: Full=Alpha-glucan phosphorylase, H isozyme; AltName: Full=Starch phosphorylase H	gi|14916634,gi|15232704,gi|15983803,gi|19699065,gi|27764912,gi|332644704,gi|586500081,gi|586500082,gi|586500083,gi|586500084,gi|586500085,gi|586500086,gi|591402020,gi|6522578	NCBI_Arabidopsis_Thaliana_txid3702_20160205.fasta	95162.3	1	4	4	4	0.00036	0.0559
Sowmya_20111205_Arabidopsis_Thaliana_C1_C2_C3_as_grouped_replicates_with_DAT_SCAFF3	C1-C2-C3	C1-C2-C3	File Name: LO_20111205_SMI_01_1.RAW (F002836)	aluminum-induced protein-like [Arabidopsis thaliana]	gi|10177953,gi|15028025,gi|15239993,gi|21436085,gi|21537246,gi|332007632	NCBI_Arabidopsis_Thaliana_txid3702_20160205.fasta	27509.2	0.869	1	1	1	9e-05	0.0398
Sowmya_20111205_Arabidopsis_Thaliana_C1_C2_C3_as_grouped_replicates_with_DAT_SCAFF3	C1-C2-C3	C1-C2-C3	File Name: LO_20111205_SMI_01_1.RAW (F002836)	unknown protein [Arabidopsis thaliana]	gi|13877859,gi|14517512,gi|15235514,gi|15809770,gi|17065602,gi|2464852,gi|332661379,gi|7270713	NCBI_Arabidopsis_Thaliana_txid3702_20160205.fasta	18815.3	0.869	1	1	1	9e-05	0.116
Sowmya_20111205_Arabidopsis_Thaliana_C1_C2_C3_as_grouped_replicates_with_DAT_SCAFF3	C1-C2-C3	C1-C2-C3	File Name: LO_20111205_SMI_01_1.RAW (F002836)	Lhca2 protein [Arabidopsis thaliana]	gi|15451180,gi|17529286,gi|18377464,gi|186511289,gi|25083456,gi|332646688,gi|4741940,gi|6850838	NCBI_Arabidopsis_Thaliana_txid3702_20160205.fasta	27756.3	0.998	2	2	4	0.00036	0.121
Sowmya_20111205_Arabidopsis_Thaliana_C1_C2_C3_as_grouped_replicates_with_DAT_SCAFF3	C1-C2-C3	C1-C2-C3	File Name: LO_20111205_SMI_01_1.RAW (F002836)	Lhcb4- protein [Arabidopsis thaliana]	gi|110741014,gi|15081815,gi|15241005,gi|16323075,gi|16648983,gi|20148703,gi|20260162,gi|22137102,gi|298036,gi|330728947,gi|330730732,gi|332002974,gi|332617791,gi|332628453,gi|38502901,gi|544329261,gi|550554230,gi|7327812	NCBI_Arabidopsis_Thaliana_txid3702_20160205.fasta	31140.7	0.998	2	2	2	0.00018	0.0793
Sowmya_20111205_Arabidopsis_Thaliana_C1_C2_C3_as_grouped_replicates_with_DAT_SCAFF3	C1-C2-C3	C1-C2-C3	File Name: LO_20111205_SMI_01_1.RAW (F002836)	putative carbonic anhydrase [Arabidopsis thaliana]	gi|14334470,gi|15223141,gi|21281000,gi|21593413,gi|30698715,gi|3176676,gi|332196936,gi|332196937,gi|332196938,gi|42572057,gi|75306366	NCBI_Arabidopsis_Thaliana_txid3702_20160205.fasta	30836.8	0.998	2	2	2	0.00018	0.075
Sowmya_20111205_Arabidopsis_Thaliana_C1_C2_C3_as_grouped_replicates_with_DAT_SCAFF3	C1-C2-C3	C1-C2-C3	File Name: LO_20111205_SMI_01_1.RAW (F002836)	pyruvate dehydrogenase E1 alpha subunit [Arabidopsis thaliana]	gi|110742108,gi|15223294,gi|15450707,gi|17380622,gi|2454182,gi|332189112,gi|6715645,gi|75219356	NCBI_Arabidopsis_Thaliana_txid3702_20160205.fasta	75279.5	0.869	1	1	1	9e-05	0.028
Sowmya_20111205_Arabidopsis_Thaliana_C1_C2_C3_as_grouped_replicates_with_DAT_SCAFF3	C1-C2-C3	C1-C2-C3	File Name: LO_20111205_SMI_01_1.RAW (F002836)	putative 40S ribosomal protein SA (laminin receptor-like protein); 68387-70081 [Arabidopsis thaliana]	gi|12325280,gi|1345503,gi|15218458,gi|15809888,gi|16380,gi|16604531,gi|17473615,gi|18958036,gi|2102657,gi|21386953,gi|21593556,gi|219725668,gi|219727190,gi|219752751,gi|219795364,gi|219799460,gi|219896738,gi|222423427,gi|22530972,gi|23198426,gi|257300693,gi|257321049,gi|257322515,gi|257353626,gi|257690805,gi|257738508,gi|332197192,gi|332197193,gi|402904,gi|73920779,gi|79321150	NCBI_Arabidopsis_Thaliana_txid3702_20160205.fasta	31981.5	1	6	6	8	0.00072	0.185
Sowmya_20111205_Arabidopsis_Thaliana_C1_C2_C3_as_grouped_replicates_with_DAT_SCAFF3	C1-C2-C3	C1-C2-C3	File Name: LO_20111205_SMI_01_1.RAW (F002836)	Unknown protein [Arabidopsis thaliana]	gi|13899069,gi|16396,gi|18377534,gi|18413214,gi|3169310,gi|332657342,gi|56966225,gi|56966226,gi|56966227,gi|56966228,gi|56966229,gi|56966230,gi|5881777,gi|7267574,gi|730129	NCBI_Arabidopsis_Thaliana_txid3702_20160205.fasta	18814.3	1	3	3	3	0.00027	0.217
Sowmya_20111205_Arabidopsis_Thaliana_C1_C2_C3_as_grouped_replicates_with_DAT_SCAFF3	C1-C2-C3	C1-C2-C3	File Name: LO_20111205_SMI_01_1.RAW (F002836)	RecName: Full=Glucose-1-phosphate adenylyltransferase small subunit, chloroplastic; AltName: Full=ADP-glucose pyrophosphorylase; AltName: Full=ADP-glucose synthase; AltName: Full=AGPase B; AltName: Full=Alpha-D-glucose-1-phosphate adenyl transferase; Flags: Precursor	gi|12644322,gi|15146248,gi|15238933,gi|1575754,gi|17529284,gi|19699156,gi|20465831,gi|219752161,gi|219764748,gi|257306983,gi|257308987,gi|257671714,gi|259441110,gi|259472513,gi|300544913,gi|300634427,gi|3015514,gi|332008265,gi|7242894,gi|8978334	NCBI_Arabidopsis_Thaliana_txid3702_20160205.fasta	56652.5	0.998	2	2	2	0.00018	0.0404
Sowmya_20111205_Arabidopsis_Thaliana_C1_C2_C3_as_grouped_replicates_with_DAT_SCAFF3	C1-C2-C3	C1-C2-C3	File Name: LO_20111205_SMI_01_1.RAW (F002836)	unknown protein [Arabidopsis thaliana]	gi|15028001,gi|15235549,gi|15724256,gi|15912237,gi|21436057,gi|332657813,gi|5123942,gi|67460977,gi|7268003	NCBI_Arabidopsis_Thaliana_txid3702_20160205.fasta	34436	0.869	1	1	1	9e-05	0.0395
Sowmya_20111205_Arabidopsis_Thaliana_C1_C2_C3_as_grouped_replicates_with_DAT_SCAFF3	C1-C2-C3	C1-C2-C3	File Name: LO_20111205_SMI_01_1.RAW (F002836)	F14P1.45/F14P1.45 [Arabidopsis thaliana]	gi|14517510,gi|15223576,gi|15529174,gi|15810063,gi|21553560,gi|26450795,gi|332191747,gi|75334429,gi|9795585	NCBI_Arabidopsis_Thaliana_txid3702_20160205.fasta	23641.6	1	9	9	12	0.00108	0.657
Sowmya_20111205_Arabidopsis_Thaliana_C1_C2_C3_as_grouped_replicates_with_DAT_SCAFF3	C1-C2-C3	C1-C2-C3	File Name: LO_20111205_SMI_01_1.RAW (F002836)	At2g21330/F3K23.9 [Arabidopsis thaliana]	gi|15146282,gi|15146290,gi|16226470,gi|16930471,gi|17065012,gi|18399660,gi|19699172,gi|20197909,gi|22136002,gi|22136212,gi|23197796,gi|23297093,gi|27311619,gi|330252066,gi|75313518	NCBI_Arabidopsis_Thaliana_txid3702_20160205.fasta	42931.5	1	6	6	42	0.00378	0.15
Sowmya_20111205_Arabidopsis_Thaliana_C1_C2_C3_as_grouped_replicates_with_DAT_SCAFF3	C1-C2-C3	C1-C2-C3	File Name: LO_20111205_SMI_01_1.RAW (F002836)	At2g36880/T1J8.6 [Arabidopsis thaliana]	gi|13605823,gi|15228048,gi|186505986,gi|22137172,gi|330254216,gi|330254217,gi|4883604,gi|75313514	NCBI_Arabidopsis_Thaliana_txid3702_20160205.fasta	42497.8	0.999	2	2	2	0.00018	0.172
Sowmya_20111205_Arabidopsis_Thaliana_C1_C2_C3_as_grouped_replicates_with_DAT_SCAFF3	C1-C2-C3	C1-C2-C3	File Name: LO_20111205_SMI_01_1.RAW (F002836)	unknown protein [Arabidopsis thaliana]	gi|13194796,gi|15028183,gi|18391006,gi|19310813,gi|21536763,gi|332190307,gi|4337175	NCBI_Arabidopsis_Thaliana_txid3702_20160205.fasta	19947.4	1	3	3	3	0.00027	0.156
Sowmya_20111205_Arabidopsis_Thaliana_C1_C2_C3_as_grouped_replicates_with_DAT_SCAFF3	C1-C2-C3	C1-C2-C3	File Name: LO_20111205_SMI_01_1.RAW (F002836)	putative subtilisin-like serine proteinase [Arabidopsis thaliana]	gi|110738008,gi|110740849,gi|11994380,gi|219759494,gi|219760861,gi|219792819,gi|219931007,gi|22331076,gi|257289690,gi|257325760,gi|257357408,gi|257642086,gi|257727701,gi|332641940,gi|44917461,gi|45773916	NCBI_Arabidopsis_Thaliana_txid3702_20160205.fasta	81817.3	0.869	1	1	1	9e-05	0.0206
Sowmya_20111205_Arabidopsis_Thaliana_C1_C2_C3_as_grouped_replicates_with_DAT_SCAFF3	C1-C2-C3	C1-C2-C3	File Name: LO_20111205_SMI_01_1.RAW (F002836)	putative protein [Arabidopsis thaliana]	gi|18252955,gi|190358920,gi|21389651,gi|22326731,gi|332004298	NCBI_Arabidopsis_Thaliana_txid3702_20160205.fasta	33366.4	0.869	1	1	1	9e-05	0.0337
Sowmya_20111205_Arabidopsis_Thaliana_C1_C2_C3_as_grouped_replicates_with_DAT_SCAFF3	C1-C2-C3	C1-C2-C3	File Name: LO_20111205_SMI_01_1.RAW (F002836)	protein TOC75-3 [Arabidopsis thaliana]	gi|15232625,gi|22022564,gi|30102496,gi|332644678,gi|5541685,gi|75207662	NCBI_Arabidopsis_Thaliana_txid3702_20160205.fasta	89189.7	0.998	2	2	2	0.00018	0.0403
Sowmya_20111205_Arabidopsis_Thaliana_C1_C2_C3_as_grouped_replicates_with_DAT_SCAFF3	C1-C2-C3	C1-C2-C3	File Name: LO_20111205_SMI_01_1.RAW (F002836)	cinnamyl alcohol dehydrogenase 2 [Arabidopsis thaliana]	gi|11994468,gi|1345655,gi|13877997,gi|15230382,gi|169635512,gi|169635514,gi|169635516,gi|169635518,gi|169635520,gi|169635522,gi|169635524,gi|169635526,gi|169635528,gi|169635530,gi|169635532,gi|169635534,gi|169635536,gi|169635538,gi|169635540,gi|169635542,gi|169635544,gi|169635546,gi|169635548,gi|169635550,gi|17104723,gi|219973656,gi|257656651,gi|31880041,gi|332642720,gi|757535	NCBI_Arabidopsis_Thaliana_txid3702_20160205.fasta	39097.6	0.869	1	1	1	9e-05	0.0384
Sowmya_20111205_Arabidopsis_Thaliana_C1_C2_C3_as_grouped_replicates_with_DAT_SCAFF3	C1-C2-C3	C1-C2-C3	File Name: LO_20111205_SMI_01_1.RAW (F002836)	Unknown protein [Arabidopsis thaliana]	gi|10120434,gi|15222811,gi|222423160,gi|222423943,gi|332194350,gi|44681384,gi|45773904	NCBI_Arabidopsis_Thaliana_txid3702_20160205.fasta	54410.7	0.998	2	2	3	0.00027	0.0607
Sowmya_20111205_Arabidopsis_Thaliana_C1_C2_C3_as_grouped_replicates_with_DAT_SCAFF3	C1-C2-C3	C1-C2-C3	File Name: LO_20111205_SMI_01_1.RAW (F002836)	putative chlorophyll binding protein [Arabidopsis thaliana]	gi|12083258,gi|15218330,gi|17473665,gi|20148631,gi|332191248,gi|4741960,gi|8927661	NCBI_Arabidopsis_Thaliana_txid3702_20160205.fasta	27523.5	1	3	3	4	0.00036	0.109
Sowmya_20111205_Arabidopsis_Thaliana_C1_C2_C3_as_grouped_replicates_with_DAT_SCAFF3	C1-C2-C3	C1-C2-C3	File Name: LO_20111205_SMI_01_1.RAW (F002836)	unnamed protein product [Arabidopsis thaliana]	gi|219764870,gi|219766625,gi|219773829,gi|219774021,gi|257307105,gi|257307297,gi|257344315,gi|257344507,gi|27311569,gi|30691626,gi|30725534,gi|332661452,gi|4467097,gi|7270774,gi|75299484	NCBI_Arabidopsis_Thaliana_txid3702_20160205.fasta	73076.2	0.997	2	2	2	0.00018	0.0411
Sowmya_20111205_Arabidopsis_Thaliana_C1_C2_C3_as_grouped_replicates_with_DAT_SCAFF3	C1-C2-C3	C1-C2-C3	File Name: LO_20111205_SMI_01_1.RAW (F002836)	glycine-rich RNA-binding protein 7 [Arabidopsis thaliana]	gi|15226605,gi|15810032,gi|16226372,gi|16301,gi|166837,gi|21553354,gi|257297080,gi|330252115,gi|4567224,gi|544424	NCBI_Arabidopsis_Thaliana_txid3702_20160205.fasta	16890.1	1	3	3	5	0.00045	0.193
Sowmya_20111205_Arabidopsis_Thaliana_C1_C2_C3_as_grouped_replicates_with_DAT_SCAFF3	C1-C2-C3	C1-C2-C3	File Name: LO_20111205_SMI_01_1.RAW (F002836)	chloroplast chaperonin 10 [Arabidopsis thaliana]	gi|14041813,gi|14423466,gi|18377558,gi|18406593,gi|253784430,gi|253784468,gi|330255357,gi|3341685	NCBI_Arabidopsis_Thaliana_txid3702_20160205.fasta	15049.5	0.869	1	1	1	9e-05	0.0504
Sowmya_20111205_Arabidopsis_Thaliana_C1_C2_C3_as_grouped_replicates_with_DAT_SCAFF3	C1-C2-C3	C1-C2-C3	File Name: LO_20111205_SMI_01_1.RAW (F002836)	20S proteasome subunit PBA1 [Arabidopsis thaliana]	gi|15235889,gi|15450505,gi|16323318,gi|2511594,gi|2827525,gi|332660487,gi|332660488,gi|332660489,gi|334187059,gi|3421099,gi|7270032,gi|79325892,gi|82581522	NCBI_Arabidopsis_Thaliana_txid3702_20160205.fasta	25151.4	1	3	3	3	0.00027	0.129
Sowmya_20111205_Arabidopsis_Thaliana_C1_C2_C3_as_grouped_replicates_with_DAT_SCAFF3	C1-C2-C3	C1-C2-C3	File Name: LO_20111205_SMI_01_1.RAW (F002836)	RecName: Full=Proteasome subunit beta type-1; AltName: Full=20S proteasome beta subunit F-1; AltName: Full=Proteasome component 5; AltName: Full=Proteasome subunit beta type-6; AltName: Full=TAS-F22/FAFP98; AltName: Full=TAS-G39.20	gi|12643281,gi|15232965,gi|17065428,gi|20148485,gi|21554745,gi|332646591,gi|332646592,gi|332646593,gi|334186160,gi|3421120,gi|577531,gi|600387,gi|7329692,gi|79315846	NCBI_Arabidopsis_Thaliana_txid3702_20160205.fasta	24645	0.791	1	1	1	9e-05	0.0404
Sowmya_20111205_Arabidopsis_Thaliana_C1_C2_C3_as_grouped_replicates_with_DAT_SCAFF3	C1-C2-C3	C1-C2-C3	File Name: LO_20111205_SMI_01_1.RAW (F002836)	Chain A, Crystal Structure Of A Putative Udp-Glucose Pyrophosphorylase From Arabidopsis Thaliana With Bound Utp	gi|116668101,gi|116668102,gi|116668103,gi|116668104,gi|13605559,gi|14334796,gi|150261506,gi|150261507,gi|15228498,gi|16323520,gi|332640396,gi|66361386,gi|66361387,gi|6714414,gi|75191313	NCBI_Arabidopsis_Thaliana_txid3702_20160205.fasta	51739.2	1	5	5	7	0.00063	0.136
Sowmya_20111205_Arabidopsis_Thaliana_C1_C2_C3_as_grouped_replicates_with_DAT_SCAFF3	C1-C2-C3	C1-C2-C3	File Name: LO_20111205_SMI_01_1.RAW (F002836)	[acyl-carrier-protein] S-malonyltransferase [Arabidopsis thaliana]	gi|18402286,gi|20197098,gi|20258830,gi|21592566,gi|21689721,gi|330253262,gi|330253263,gi|52354283,gi|60547729,gi|79602384	NCBI_Arabidopsis_Thaliana_txid3702_20160205.fasta	38981.7	0.869	1	1	1	9e-05	0.028
Sowmya_20111205_Arabidopsis_Thaliana_C1_C2_C3_as_grouped_replicates_with_DAT_SCAFF3	C1-C2-C3	C1-C2-C3	File Name: LO_20111205_SMI_01_1.RAW (F002836)	Chain A, Crystal Structure Of Nucleoside Diphosphate Kinase 2 From Arabidopsis	gi|56965987,gi|56965988,gi|56965989,gi|56965990,gi|56965991,gi|56965992,gi|56965993,gi|56965994,gi|56965995,gi|56965996,gi|56965997,gi|56965998	NCBI_Arabidopsis_Thaliana_txid3702_20160205.fasta	17060.1	0.998	2	2	3	0.00027	0.203
Sowmya_20111205_Arabidopsis_Thaliana_C1_C2_C3_as_grouped_replicates_with_DAT_SCAFF3	C1-C2-C3	C1-C2-C3	File Name: LO_20111205_SMI_01_1.RAW (F002836)	putative alpha-amylase; 60344-64829 [Arabidopsis thaliana]	gi|12325228,gi|15215738,gi|18409378,gi|219897424,gi|219979818,gi|219980860,gi|219983860,gi|23308479,gi|257677840,gi|257682796,gi|257683486,gi|257712569,gi|257725395,gi|332196862,gi|75306316	NCBI_Arabidopsis_Thaliana_txid3702_20160205.fasta	99843.9	0.869	1	1	1	9e-05	0.0145
Sowmya_20111205_Arabidopsis_Thaliana_C1_C2_C3_as_grouped_replicates_with_DAT_SCAFF3	C1-C2-C3	C1-C2-C3	File Name: LO_20111205_SMI_01_1.RAW (F002836)	voltage dependent anion channel 3 [Arabidopsis thaliana]	gi|15242210,gi|17380870,gi|21689659,gi|25091001,gi|332004732,gi|332004733,gi|334187695,gi|4006941,gi|9755676	NCBI_Arabidopsis_Thaliana_txid3702_20160205.fasta	29211.1	1	5	5	7	0.00063	0.197
Sowmya_20111205_Arabidopsis_Thaliana_C1_C2_C3_as_grouped_replicates_with_DAT_SCAFF3	C1-C2-C3	C1-C2-C3	File Name: LO_20111205_SMI_01_1.RAW (F002836)	chloroplast heat shock protein 70-1 [Arabidopsis thaliana]	gi|15233779,gi|18175969,gi|219764868,gi|219773827,gi|25054945,gi|257307103,gi|257344313,gi|332659484,gi|5051770,gi|7269278,gi|75313889	NCBI_Arabidopsis_Thaliana_txid3702_20160205.fasta	76508.6	1	11	11	16	0.00144	0.148
Sowmya_20111205_Arabidopsis_Thaliana_C1_C2_C3_as_grouped_replicates_with_DAT_SCAFF3	C1-C2-C3	C1-C2-C3	File Name: LO_20111205_SMI_01_1.RAW (F002836)	aminopeptidase family protein [Arabidopsis thaliana]	gi|15224101,gi|16394,gi|17063168,gi|186502696,gi|231536,gi|30102470,gi|330252445,gi|330252446,gi|4115380	NCBI_Arabidopsis_Thaliana_txid3702_20160205.fasta	54509.9	1	4	4	4	0.00036	0.106
Sowmya_20111205_Arabidopsis_Thaliana_C1_C2_C3_as_grouped_replicates_with_DAT_SCAFF3	C1-C2-C3	C1-C2-C3	File Name: LO_20111205_SMI_01_1.RAW (F002836)	epithiospecifier modifier 1 [Arabidopsis thaliana]	gi|15231805,gi|15450435,gi|15809925,gi|17065228,gi|21360517,gi|219765292,gi|219766133,gi|219788714,gi|219793636,gi|219794242,gi|219797430,gi|219802046,gi|219803689,gi|219914876,gi|219915708,gi|257295999,gi|257299121,gi|257303467,gi|257306741,gi|257332738,gi|257338688,gi|257647576,gi|257650771,gi|257653285,gi|257655465,gi|27311833,gi|30725642,gi|332641966,gi|62321012,gi|75273556,gi|82755013,gi|929…	NCBI_Arabidopsis_Thaliana_txid3702_20160205.fasta	44061.4	1	5	5	24	0.00216	0.143
Sowmya_20111205_Arabidopsis_Thaliana_C1_C2_C3_as_grouped_replicates_with_DAT_SCAFF3	C1-C2-C3	C1-C2-C3	File Name: LO_20111205_SMI_01_1.RAW (F002836)	Chain A, Plant Enzyme	gi|109157268,gi|109157269,gi|109157270,gi|11993853,gi|13194830,gi|15225798,gi|15450669,gi|17380614,gi|21593136,gi|2924779,gi|295982057,gi|295982058,gi|2981616,gi|2981618,gi|330253697,gi|73919871	NCBI_Arabidopsis_Thaliana_txid3702_20160205.fasta	46539	1	3	3	3	0.00027	0.121
Sowmya_20111205_Arabidopsis_Thaliana_C1_C2_C3_as_grouped_replicates_with_DAT_SCAFF3	C1-C2-C3	C1-C2-C3	File Name: LO_20111205_SMI_01_1.RAW (F002836)	geranylgeranyl reductase; 47568-49165 [Arabidopsis thaliana]	gi|12324810,gi|15221261,gi|15292919,gi|15450455,gi|16648981,gi|18700167,gi|20259041,gi|20857316,gi|23397035,gi|23397186,gi|27311931,gi|2828267,gi|295415646,gi|295415764,gi|295421887,gi|295422005,gi|332197476,gi|75333617	NCBI_Arabidopsis_Thaliana_txid3702_20160205.fasta	51838.8	1	8	8	9	0.00081	0.199
Sowmya_20111205_Arabidopsis_Thaliana_C1_C2_C3_as_grouped_replicates_with_DAT_SCAFF3	C1-C2-C3	C1-C2-C3	File Name: LO_20111205_SMI_01_1.RAW (F002836)	AT3g01500/F4P13_5 [Arabidopsis thaliana]	gi|16226255,gi|16226669,gi|20259533,gi|30678347,gi|30678350,gi|332640154,gi|332640155,gi|38503395	NCBI_Arabidopsis_Thaliana_txid3702_20160205.fasta	29504.5	1	5	5	8	0.00072	0.398
Sowmya_20111205_Arabidopsis_Thaliana_C1_C2_C3_as_grouped_replicates_with_DAT_SCAFF3	C1-C2-C3	C1-C2-C3	File Name: LO_20111205_SMI_01_1.RAW (F002836)	dTDP-glucose 4-6-dehydratases-like protein [Arabidopsis thaliana]	gi|110737127,gi|14030703,gi|145329973,gi|145334845,gi|14595666,gi|15226950,gi|15231432,gi|15237853,gi|18175746,gi|20334716,gi|20465507,gi|20466474,gi|21592727,gi|21594196,gi|22136442,gi|222424413,gi|330253073,gi|330253074,gi|330253075,gi|332009783,gi|332009784,gi|332644637,gi|332644638,gi|3927825,gi|42570963,gi|6522623,gi|75170812,gi|75216902,gi|75313645,gi|79314469,gi|9759250	NCBI_Arabidopsis_Thaliana_txid3702_20160205.fasta	38390.2	0.869	1	1	1	9e-05	0.0293
Sowmya_20111205_Arabidopsis_Thaliana_C1_C2_C3_as_grouped_replicates_with_DAT_SCAFF3	C1-C2-C3	C1-C2-C3	File Name: LO_20111205_SMI_01_1.RAW (F002836)	Unknown protein [Arabidopsis thaliana]	gi|14423502,gi|18394414,gi|30023784,gi|332191392,gi|347949478,gi|9802776	NCBI_Arabidopsis_Thaliana_txid3702_20160205.fasta	31295.8	1	4	4	7	0.00063	0.172
Sowmya_20111205_Arabidopsis_Thaliana_C1_C2_C3_as_grouped_replicates_with_DAT_SCAFF3	C1-C2-C3	C1-C2-C3	File Name: LO_20111205_SMI_01_1.RAW (F002836)	At1g16890/F17F16.16 [Arabidopsis thaliana]	gi|15450413,gi|16974499,gi|18394416,gi|21555312,gi|332191395,gi|66354480,gi|75334547,gi|9802775	NCBI_Arabidopsis_Thaliana_txid3702_20160205.fasta	17220.9	0.869	1	1	1	9e-05	0.0719
Sowmya_20111205_Arabidopsis_Thaliana_C1_C2_C3_as_grouped_replicates_with_DAT_SCAFF3	C1-C2-C3	C1-C2-C3	File Name: LO_20111205_SMI_01_1.RAW (F002836)	photosystem II subunit P-1 [Arabidopsis thaliana]	gi|15222166,gi|15912277,gi|1769905,gi|17979237,gi|18206371,gi|18377710,gi|186478207,gi|20465405,gi|21592906,gi|332189901,gi|332189902,gi|6692695	NCBI_Arabidopsis_Thaliana_txid3702_20160205.fasta	23759.6	0.998	2	2	3	0.00027	0.0837
Sowmya_20111205_Arabidopsis_Thaliana_C1_C2_C3_as_grouped_replicates_with_DAT_SCAFF3	C1-C2-C3	C1-C2-C3	File Name: LO_20111205_SMI_01_1.RAW (F002836)	thaumatin-like protein; 25613-24636 [Arabidopsis thaliana]	gi|12323897,gi|135915,gi|14334528,gi|1448919,gi|15222089,gi|16323452,gi|166865,gi|332197544	NCBI_Arabidopsis_Thaliana_txid3702_20160205.fasta	25252.3	1	6	6	9	0.00081	0.293
Sowmya_20111205_Arabidopsis_Thaliana_C1_C2_C3_as_grouped_replicates_with_DAT_SCAFF3	C1-C2-C3	C1-C2-C3	File Name: LO_20111205_SMI_01_1.RAW (F002836)	gamma hydroxybutyrate dehydrogenase [Arabidopsis thaliana]	gi|15375068,gi|18404556,gi|251836884,gi|332643500,gi|75274028,gi|90962980,gi|9279732	NCBI_Arabidopsis_Thaliana_txid3702_20160205.fasta	30692.9	0.869	1	1	1	9e-05	0.0346
Sowmya_20111205_Arabidopsis_Thaliana_C1_C2_C3_as_grouped_replicates_with_DAT_SCAFF3	C1-C2-C3	C1-C2-C3	File Name: LO_20111205_SMI_01_1.RAW (F002836)	stress-induced protein KIN2 [Arabidopsis thaliana]	gi|15237236,gi|16230,gi|18252153,gi|21386921,gi|225898919,gi|332004848,gi|399298,gi|9755643	NCBI_Arabidopsis_Thaliana_txid3702_20160205.fasta	6551.3	1	3	3	15	0.00135	0.5
Sowmya_20111205_Arabidopsis_Thaliana_C1_C2_C3_as_grouped_replicates_with_DAT_SCAFF3	C1-C2-C3	C1-C2-C3	File Name: LO_20111205_SMI_01_1.RAW (F002836)	Unknown protein [Arabidopsis thaliana]	gi|13899089,gi|14994277,gi|18379115,gi|21386971,gi|21536786,gi|332189467,gi|75180295,gi|9280647	NCBI_Arabidopsis_Thaliana_txid3702_20160205.fasta	18835.5	1	3	3	5	0.00045	0.149
Sowmya_20111205_Arabidopsis_Thaliana_C1_C2_C3_as_grouped_replicates_with_DAT_SCAFF3	C1-C2-C3	C1-C2-C3	File Name: LO_20111205_SMI_01_1.RAW (F002836)	AT3g56240/F18O21_200 [Arabidopsis thaliana]	gi|13605758,gi|15228869,gi|17978907,gi|21553785,gi|3168840,gi|332645979,gi|75220197,gi|7572922	NCBI_Arabidopsis_Thaliana_txid3702_20160205.fasta	12969.8	0.869	1	1	1	9e-05	0.0992
Sowmya_20111205_Arabidopsis_Thaliana_C1_C2_C3_as_grouped_replicates_with_DAT_SCAFF3	C1-C2-C3	C1-C2-C3	File Name: LO_20111205_SMI_01_1.RAW (F002836)	vacuolar-type H+-ATPase subunit A [Arabidopsis thaliana]	gi|110740311,gi|15219234,gi|16649079,gi|19698899,gi|21553884,gi|222424142,gi|2266990,gi|27311967,gi|30725440,gi|332198050,gi|332198051,gi|3334404,gi|3834305,gi|79321468	NCBI_Arabidopsis_Thaliana_txid3702_20160205.fasta	68814.5	1	8	8	10	0.0009	0.185
Sowmya_20111205_Arabidopsis_Thaliana_C1_C2_C3_as_grouped_replicates_with_DAT_SCAFF3	C1-C2-C3	C1-C2-C3	File Name: LO_20111205_SMI_01_1.RAW (F002836)	RecName: Full=Malate dehydrogenase 1, mitochondrial; AltName: Full=mNAD-MDH 1; Flags: Precursor	gi|11133715,gi|11692836,gi|12642848,gi|17065008,gi|18404382,gi|21592905,gi|22136210,gi|330728653,gi|330730367,gi|332194789,gi|332617491,gi|332628141,gi|3929649,gi|544328967,gi|550553988,gi|7769871	NCBI_Arabidopsis_Thaliana_txid3702_20160205.fasta	35805.2	1	3	3	7	0.00063	0.158
Sowmya_20111205_Arabidopsis_Thaliana_C1_C2_C3_as_grouped_replicates_with_DAT_SCAFF3	C1-C2-C3	C1-C2-C3	File Name: LO_20111205_SMI_01_1.RAW (F002836)	MLP-like protein 423 [Arabidopsis thaliana]	gi|15221646,gi|15450353,gi|16197682,gi|16974471,gi|21593946,gi|332192345,gi|332192346,gi|334182804,gi|75163188,gi|9369404	NCBI_Arabidopsis_Thaliana_txid3702_20160205.fasta	17055.2	0.999	2	2	2	0.00018	0.135
Sowmya_20111205_Arabidopsis_Thaliana_C1_C2_C3_as_grouped_replicates_with_DAT_SCAFF3	C1-C2-C3	C1-C2-C3	File Name: LO_20111205_SMI_01_1.RAW (F002836)	peptide deformylase [Arabidopsis thaliana]	gi|11320966,gi|15241461,gi|15292891,gi|194368702,gi|20465677,gi|21553551,gi|30684999,gi|327200558,gi|327200559,gi|327200560,gi|327200561,gi|327200562,gi|327200563,gi|327200564,gi|327200565,gi|327200566,gi|332004676,gi|332004677,gi|335892336,gi|335892375,gi|335892376,gi|335892377,gi|335892378,gi|335892379,gi|335892380,gi|335892381,gi|39932734,gi|7573315	NCBI_Arabidopsis_Thaliana_txid3702_20160205.fasta	30611	0.869	1	1	1	9e-05	0.044
Sowmya_20111205_Arabidopsis_Thaliana_C1_C2_C3_as_grouped_replicates_with_DAT_SCAFF3	C1-C2-C3	C1-C2-C3	File Name: LO_20111205_SMI_01_1.RAW (F002836)	AT4g23670/F9D16_140 [Arabidopsis thaliana]	gi|14488098,gi|15236566,gi|20147117,gi|21536710,gi|222424731,gi|332659393,gi|4454036,gi|7269215	NCBI_Arabidopsis_Thaliana_txid3702_20160205.fasta	17517.6	0.999	2	2	4	0.00036	0.132
Sowmya_20111205_Arabidopsis_Thaliana_C1_C2_C3_as_grouped_replicates_with_DAT_SCAFF3	C1-C2-C3	C1-C2-C3	File Name: LO_20111205_SMI_01_1.RAW (F002836)	AT5g15650/F14F8_30 [Arabidopsis thaliana]	gi|14532444,gi|15242351,gi|21464559,gi|21593071,gi|332004805,gi|591401802,gi|75174193,gi|9755610	NCBI_Arabidopsis_Thaliana_txid3702_20160205.fasta	40891.9	0.999	2	2	2	0.00018	0.0583
Sowmya_20111205_Arabidopsis_Thaliana_C1_C2_C3_as_grouped_replicates_with_DAT_SCAFF3	C1-C2-C3	C1-C2-C3	File Name: LO_20111205_SMI_01_1.RAW (F002836)	cysteine proteinase inhibitor, putative; 65918-67271 [Arabidopsis thaliana]	gi|12321971,gi|125991833,gi|15795168,gi|17473693,gi|18399630,gi|21554079,gi|24899735,gi|332641680,gi|332641681,gi|79596870	NCBI_Arabidopsis_Thaliana_txid3702_20160205.fasta	22476.7	0.869	1	1	2	0.00018	0.0684
Sowmya_20111205_Arabidopsis_Thaliana_C1_C2_C3_as_grouped_replicates_with_DAT_SCAFF3	C1-C2-C3	C1-C2-C3	File Name: LO_20111205_SMI_01_1.RAW (F002836)	phosphoglycerate kinase, putative [Arabidopsis thaliana]	gi|12321760,gi|15223484,gi|15810505,gi|186491325,gi|20466264,gi|23198084,gi|298541435,gi|332195235,gi|332195236,gi|332278232	NCBI_Arabidopsis_Thaliana_txid3702_20160205.fasta	42616.3	0.998	2	2	2	0.00018	0.197
Sowmya_20111205_Arabidopsis_Thaliana_C1_C2_C3_as_grouped_replicates_with_DAT_SCAFF3	C1-C2-C3	C1-C2-C3	File Name: LO_20111205_SMI_01_1.RAW (F002836)	aspartate-semialdehyde dehydrogenase precursor, partial [Arabidopsis thaliana]	gi|11228579,gi|15223910,gi|17979524,gi|20856224,gi|21536731,gi|332191107	NCBI_Arabidopsis_Thaliana_txid3702_20160205.fasta	40745.6	0.869	1	1	1	9e-05	0.0353
Sowmya_20111205_Arabidopsis_Thaliana_C1_C2_C3_as_grouped_replicates_with_DAT_SCAFF3	C1-C2-C3	C1-C2-C3	File Name: LO_20111205_SMI_01_1.RAW (F002836)	Thi1 protein [Arabidopsis thaliana]	gi|1113783,gi|15239735,gi|15809897,gi|16226384,gi|16226866,gi|16604392,gi|16930501,gi|23296288,gi|2501188,gi|332009156,gi|61679812,gi|61679813,gi|9758257	NCBI_Arabidopsis_Thaliana_txid3702_20160205.fasta	36664.4	1	4	4	4	0.00036	0.201
Sowmya_20111205_Arabidopsis_Thaliana_C1_C2_C3_as_grouped_replicates_with_DAT_SCAFF3	C1-C2-C3	C1-C2-C3	File Name: LO_20111205_SMI_01_1.RAW (F002836)	ascorbate peroxidase [Arabidopsis thaliana]	gi|1332439,gi|15236239,gi|1523791,gi|17473761,gi|20148635,gi|21554292,gi|2444019,gi|2924511,gi|332661045,gi|7270451,gi|75221319	NCBI_Arabidopsis_Thaliana_txid3702_20160205.fasta	31572.8	0.869	1	1	1	9e-05	0.0383
Sowmya_20111205_Arabidopsis_Thaliana_C1_C2_C3_as_grouped_replicates_with_DAT_SCAFF3	C1-C2-C3	C1-C2-C3	File Name: LO_20111205_SMI_01_1.RAW (F002836)	serine glyoxylate aminotransferase [Arabidopsis thaliana]	gi|12082307,gi|15225026,gi|17044259,gi|20465425,gi|21281089,gi|30678921,gi|3288821,gi|330251133,gi|330251134,gi|4733989,gi|90185106	NCBI_Arabidopsis_Thaliana_txid3702_20160205.fasta	44209.1	1	5	5	6	0.00054	0.157
Sowmya_20111205_Arabidopsis_Thaliana_C1_C2_C3_as_grouped_replicates_with_DAT_SCAFF3	C1-C2-C3	C1-C2-C3	File Name: LO_20111205_SMI_01_1.RAW (F002836)	Eukaryotic Initiation Factor 4A-2 [Arabidopsis thaliana]	gi|110740791,gi|1170505,gi|14423372,gi|15221761,gi|16226681,gi|16556,gi|21593545,gi|257721520,gi|30725682,gi|332194952,gi|4585969	NCBI_Arabidopsis_Thaliana_txid3702_20160205.fasta	46762.9	1	4	4	5	0.00045	0.121
Sowmya_20111205_Arabidopsis_Thaliana_C1_C2_C3_as_grouped_replicates_with_DAT_SCAFF3	C1-C2-C3	C1-C2-C3	File Name: LO_20111205_SMI_01_1.RAW (F002836)	putative nucleoside diphosphate kinase ndpk3 [Arabidopsis thaliana]	gi|14334560,gi|15237018,gi|17065632,gi|222424465,gi|2829275,gi|332657561,gi|3513740,gi|4539375,gi|6225753,gi|7267799	NCBI_Arabidopsis_Thaliana_txid3702_20160205.fasta	25735.5	1	3	3	6	0.00054	0.0798
Sowmya_20111205_Arabidopsis_Thaliana_C1_C2_C3_as_grouped_replicates_with_DAT_SCAFF3	C1-C2-C3	C1-C2-C3	File Name: LO_20111205_SMI_01_1.RAW (F002836)	30S ribosomal protein 3-1 [Arabidopsis thaliana]	gi|145326692,gi|18409071,gi|21554275,gi|28380141,gi|28393198,gi|28827558,gi|332196695,gi|332196696,gi|5734719	NCBI_Arabidopsis_Thaliana_txid3702_20160205.fasta	18146.7	0.997	2	2	3	0.00027	0.209
Sowmya_20111205_Arabidopsis_Thaliana_C1_C2_C3_as_grouped_replicates_with_DAT_SCAFF3	C1-C2-C3	C1-C2-C3	File Name: LO_20111205_SMI_01_1.RAW (F002836)	hypothetical protein [Arabidopsis thaliana]	gi|110743301,gi|12322041,gi|15230449,gi|15795150,gi|21553669,gi|259447890,gi|259451334,gi|28416655,gi|300635711,gi|300647734,gi|332641660,gi|75273259	NCBI_Arabidopsis_Thaliana_txid3702_20160205.fasta	31589.6	1	4	4	5	0.00045	0.201
Sowmya_20111205_Arabidopsis_Thaliana_C1_C2_C3_as_grouped_replicates_with_DAT_SCAFF3	C1-C2-C3	C1-C2-C3	File Name: LO_20111205_SMI_01_1.RAW (F002836)	unnamed protein product [Arabidopsis thaliana]	gi|219902473,gi|219926555,gi|219931349,gi|22531044,gi|23197790,gi|257658777,gi|257686965,gi|257718605,gi|257734848,gi|30685604,gi|330253705,gi|330253706,gi|334184654,gi|51968972,gi|75301136	NCBI_Arabidopsis_Thaliana_txid3702_20160205.fasta	61478.9	1	4	4	4	0.00036	0.0718
Sowmya_20111205_Arabidopsis_Thaliana_C1_C2_C3_as_grouped_replicates_with_DAT_SCAFF3	C1-C2-C3	C1-C2-C3	File Name: LO_20111205_SMI_01_1.RAW (F002836)	RecName: Full=Glutamine synthetase, chloroplastic/mitochondrial; AltName: Full=GS2; AltName: Full=Glutamate--ammonia ligase; Flags: Precursor	gi|11386828,gi|124052129,gi|145334587,gi|15238559,gi|16226677,gi|16226744,gi|19698811,gi|20268721,gi|21593796,gi|21689899,gi|222423662,gi|227478397,gi|227478661,gi|228453,gi|240070,gi|298556686,gi|332006610,gi|332006611,gi|332006612,gi|6681579,gi|79329037,gi|9758688	NCBI_Arabidopsis_Thaliana_txid3702_20160205.fasta	47411.3	1	11	12	47	0.00423	0.219
Sowmya_20111205_Arabidopsis_Thaliana_C1_C2_C3_as_grouped_replicates_with_DAT_SCAFF3	C1-C2-C3	C1-C2-C3	File Name: LO_20111205_SMI_01_1.RAW (F002836)	putative phosphoglucomutase [Arabidopsis thaliana]	gi|110739105,gi|12324763,gi|12585324,gi|15223226,gi|19699055,gi|238479033,gi|27363248,gi|332196984,gi|332196986	NCBI_Arabidopsis_Thaliana_txid3702_20160205.fasta	72559.8	0.991	2	2	3	0.00027	0.0479
Sowmya_20111205_Arabidopsis_Thaliana_C1_C2_C3_as_grouped_replicates_with_DAT_SCAFF3	C1-C2-C3	C1-C2-C3	File Name: LO_20111205_SMI_01_1.RAW (F002836)	F-type H+-transporting ATPase subunit delta [Arabidopsis thaliana]	gi|15233985,gi|17473800,gi|18491181,gi|21386985,gi|21593484,gi|21689783,gi|332657377,gi|7267660,gi|7321084	NCBI_Arabidopsis_Thaliana_txid3702_20160205.fasta	25669.1	1	5	5	9	0.00081	0.244
Sowmya_20111205_Arabidopsis_Thaliana_C1_C2_C3_as_grouped_replicates_with_DAT_SCAFF3	C1-C2-C3	C1-C2-C3	File Name: LO_20111205_SMI_01_1.RAW (F002836)	W25EPL23M/W25EPL23M [Arabidopsis thaliana]	gi|15724320,gi|18414179,gi|20466714,gi|30725594,gi|332003198,gi|7378609,gi|75249591,gi|9757780	NCBI_Arabidopsis_Thaliana_txid3702_20160205.fasta	40625.4	0.556	0	0	0	0	0
Sowmya_20111205_Arabidopsis_Thaliana_C1_C2_C3_as_grouped_replicates_with_DAT_SCAFF3	C1-C2-C3	C1-C2-C3	File Name: LO_20111205_SMI_01_1.RAW (F002836)	AT5g04590 [Arabidopsis thaliana]	gi|11762202,gi|15238217,gi|2584721,gi|332003379,gi|7406463,gi|75181197,gi|804953	NCBI_Arabidopsis_Thaliana_txid3702_20160205.fasta	71951.2	0.766	1	1	1	9e-05	0.0171
Sowmya_20111205_Arabidopsis_Thaliana_C1_C2_C3_as_grouped_replicates_with_DAT_SCAFF3	C1-C2-C3	C1-C2-C3	File Name: LO_20111205_SMI_01_1.RAW (F002836)	O-methyltransferase [Arabidopsis thaliana]	gi|10178165,gi|15239571,gi|17065522,gi|20148473,gi|21592899,gi|219728890,gi|24212073,gi|257742389,gi|2781394,gi|332009077	NCBI_Arabidopsis_Thaliana_txid3702_20160205.fasta	39619.1	0.869	1	1	2	0.00018	0.0358
Sowmya_20111205_Arabidopsis_Thaliana_C1_C2_C3_as_grouped_replicates_with_DAT_SCAFF3	C1-C2-C3	C1-C2-C3	File Name: LO_20111205_SMI_01_1.RAW (F002836)	Unknown protein [Arabidopsis thaliana]	gi|17065446,gi|18399513,gi|20148535,gi|21592994,gi|330251998,gi|4454459,gi|58761181,gi|75206547	NCBI_Arabidopsis_Thaliana_txid3702_20160205.fasta	33797.2	1	4	4	4	0.00036	0.157
Sowmya_20111205_Arabidopsis_Thaliana_C1_C2_C3_as_grouped_replicates_with_DAT_SCAFF3	C1-C2-C3	C1-C2-C3	File Name: LO_20111205_SMI_01_1.RAW (F002836)	putative caffeoyl-CoA O-methyltransferase [Arabidopsis thaliana]	gi|15235213,gi|15982893,gi|17065108,gi|20148257,gi|23506117,gi|2911057,gi|30580330,gi|332660914,gi|7270354	NCBI_Arabidopsis_Thaliana_txid3702_20160205.fasta	29156.2	0.869	1	1	1	9e-05	0.0849
Sowmya_20111205_Arabidopsis_Thaliana_C1_C2_C3_as_grouped_replicates_with_DAT_SCAFF3	C1-C2-C3	C1-C2-C3	File Name: LO_20111205_SMI_01_1.RAW (F002836)	putative ATP synthase [Arabidopsis thaliana]	gi|15028141,gi|15227104,gi|19310625,gi|21592716,gi|25089793,gi|30681554,gi|330252137,gi|330252138,gi|4417280	NCBI_Arabidopsis_Thaliana_txid3702_20160205.fasta	27598.4	1	7	7	7	0.00063	0.312
Sowmya_20111205_Arabidopsis_Thaliana_C1_C2_C3_as_grouped_replicates_with_DAT_SCAFF3	C1-C2-C3	C1-C2-C3	File Name: LO_20111205_SMI_01_1.RAW (F002836)	putative Acyl CoA binding protein [Arabidopsis thaliana]	gi|11908116,gi|12321293,gi|12585140,gi|12642928,gi|14190469,gi|15222465,gi|15809730,gi|21593896,gi|332193275	NCBI_Arabidopsis_Thaliana_txid3702_20160205.fasta	10386.2	0.869	1	1	1	9e-05	0.13
Sowmya_20111205_Arabidopsis_Thaliana_C1_C2_C3_as_grouped_replicates_with_DAT_SCAFF3	C1-C2-C3	C1-C2-C3	File Name: LO_20111205_SMI_01_1.RAW (F002836)	hydroxymethylbilane synthase [Arabidopsis thaliana]	gi|10178270,gi|12329777,gi|15241573,gi|16930521,gi|17979402,gi|21592624,gi|21689853,gi|2495179,gi|313150,gi|313838,gi|332003894,gi|453056154,gi|86476704	NCBI_Arabidopsis_Thaliana_txid3702_20160205.fasta	41044.6	1	7	7	9	0.00081	0.194
Sowmya_20111205_Arabidopsis_Thaliana_C1_C2_C3_as_grouped_replicates_with_DAT_SCAFF3	C1-C2-C3	C1-C2-C3	File Name: LO_20111205_SMI_01_1.RAW (F002836)	33 kDa polypeptide of oxygen-evolving complex [Arabidopsis thaliana]	gi|10177538,gi|15240013,gi|15450397,gi|15912247,gi|15983503,gi|16974495,gi|19883896,gi|21593220,gi|22530906,gi|23198398,gi|3286693,gi|332010847	NCBI_Arabidopsis_Thaliana_txid3702_20160205.fasta	35142.8	1	3	3	7	0.00063	0.316
Sowmya_20111205_Arabidopsis_Thaliana_C1_C2_C3_as_grouped_replicates_with_DAT_SCAFF3	C1-C2-C3	C1-C2-C3	File Name: LO_20111205_SMI_01_1.RAW (F002836)	unnamed protein product [Arabidopsis thaliana]	gi|12329775,gi|15226690,gi|23297097,gi|2651307,gi|330254743,gi|6014937,gi|86476702	NCBI_Arabidopsis_Thaliana_txid3702_20160205.fasta	43580.4	1	4	4	4	0.00036	0.112
Sowmya_20111205_Arabidopsis_Thaliana_C1_C2_C3_as_grouped_replicates_with_DAT_SCAFF3	C1-C2-C3	C1-C2-C3	File Name: LO_20111205_SMI_01_1.RAW (F002836)	alkenal/one oxidoreductase [Arabidopsis thaliana]	gi|15220854,gi|15724193,gi|20334864,gi|332192306,gi|4056456,gi|55584187	NCBI_Arabidopsis_Thaliana_txid3702_20160205.fasta	40986.1	1	6	6	7	0.00063	0.194
Sowmya_20111205_Arabidopsis_Thaliana_C1_C2_C3_as_grouped_replicates_with_DAT_SCAFF3	C1-C2-C3	C1-C2-C3	File Name: LO_20111205_SMI_01_1.RAW (F002836)	AT3g17020/K14A17_14 [Arabidopsis thaliana]	gi|14190421,gi|15215899,gi|18401345,gi|332642374,gi|7670026	NCBI_Arabidopsis_Thaliana_txid3702_20160205.fasta	17775.7	0.869	1	1	1	9e-05	0.0675
Sowmya_20111205_Arabidopsis_Thaliana_C1_C2_C3_as_grouped_replicates_with_DAT_SCAFF3	C1-C2-C3	C1-C2-C3	File Name: LO_20111205_SMI_01_1.RAW (F002836)	AT5g22580/MQJ16_12 [Arabidopsis thaliana]	gi|14190417,gi|15215901,gi|18420541,gi|332005662,gi|40889664,gi|40889665,gi|73921138,gi|9758664	NCBI_Arabidopsis_Thaliana_txid3702_20160205.fasta	12348.9	0.998	2	2	3	0.00027	0.225
Sowmya_20111205_Arabidopsis_Thaliana_C1_C2_C3_as_grouped_replicates_with_DAT_SCAFF3	C1-C2-C3	C1-C2-C3	File Name: LO_20111205_SMI_01_1.RAW (F002836)	lectin-like protein [Arabidopsis thaliana]	gi|15242724,gi|332003207,gi|51972156,gi|7378615,gi|75335703	NCBI_Arabidopsis_Thaliana_txid3702_20160205.fasta	30163	0.998	2	2	2	0.00018	0.0693
Sowmya_20111205_Arabidopsis_Thaliana_C1_C2_C3_as_grouped_replicates_with_DAT_SCAFF3	C1-C2-C3	C1-C2-C3	File Name: LO_20111205_SMI_01_1.RAW (F002836)	MLP-like protein 43 [Arabidopsis thaliana]	gi|15223275,gi|16197686,gi|17473721,gi|21542142,gi|30725556,gi|332197013,gi|5902402	NCBI_Arabidopsis_Thaliana_txid3702_20160205.fasta	17889.2	1	4	4	4	0.00036	0.266
Sowmya_20111205_Arabidopsis_Thaliana_C1_C2_C3_as_grouped_replicates_with_DAT_SCAFF3	C1-C2-C3	C1-C2-C3	File Name: LO_20111205_SMI_01_1.RAW (F002836)	At1g09100/F7G19_2 [Arabidopsis thaliana]	gi|15215788,gi|15217431,gi|15230005,gi|15724310,gi|17065258,gi|215433748,gi|21700797,gi|219729978,gi|219729986,gi|219732728,gi|219732792,gi|219732838,gi|219746562,gi|219746570,gi|219748184,gi|219748248,gi|219748294,gi|219763312,gi|219763320,gi|219763462,gi|219765010,gi|219765056,gi|219773620,gi|219773628,gi|219776822,gi|219776886,gi|219776932,gi|219785639,gi|219785647,gi|219785789,gi|219787867,gi…	NCBI_Arabidopsis_Thaliana_txid3702_20160205.fasta	47039.4	0.99	2	2	3	0.00027	0.0662
Sowmya_20111205_Arabidopsis_Thaliana_C1_C2_C3_as_grouped_replicates_with_DAT_SCAFF3	C1-C2-C3	C1-C2-C3	File Name: LO_20111205_SMI_01_1.RAW (F002836)	elongation factor 1-alpha [Arabidopsis thaliana]	gi|110735978,gi|110740800,gi|110741604,gi|13605682,gi|1369927,gi|1369928,gi|14517496,gi|15239308,gi|1532172,gi|1532173,gi|1532174,gi|16323344,gi|16649069,gi|16930465,gi|16974554,gi|17064954,gi|18390827,gi|18390829,gi|18390831,gi|186532608,gi|19347769,gi|21387133,gi|21593941,gi|21689837,gi|219734261,gi|219765600,gi|22136248,gi|22137034,gi|22655292,gi|22655300,gi|23308389,gi|23397097,gi|257300241,g…	NCBI_Arabidopsis_Thaliana_txid3702_20160205.fasta	49503.4	1	10	10	24	0.00216	0.216
Sowmya_20111205_Arabidopsis_Thaliana_C1_C2_C3_as_grouped_replicates_with_DAT_SCAFF3	C1-C2-C3	C1-C2-C3	File Name: LO_20111205_SMI_01_1.RAW (F002836)	hypothetical protein [Arabidopsis thaliana]	gi|110740956,gi|12484209,gi|15221153,gi|332194156,gi|5733872,gi|73621536	NCBI_Arabidopsis_Thaliana_txid3702_20160205.fasta	18726.5	0.869	1	1	1	9e-05	0.0529
Sowmya_20111205_Arabidopsis_Thaliana_C1_C2_C3_as_grouped_replicates_with_DAT_SCAFF3	C1-C2-C3	C1-C2-C3	File Name: LO_20111205_SMI_01_1.RAW (F002836)	protoporphyrin-IX Mg-chetalase [Arabidopsis thaliana]	gi|1020100,gi|110742552,gi|117238,gi|15233888,gi|20260586,gi|2832653,gi|330728679,gi|330730393,gi|332617517,gi|332628179,gi|332658651,gi|33589664,gi|4490290,gi|544328993,gi|550554027,gi|7268641	NCBI_Arabidopsis_Thaliana_txid3702_20160205.fasta	46270.8	1	9	10	11	0.000991	0.203
Sowmya_20111205_Arabidopsis_Thaliana_C1_C2_C3_as_grouped_replicates_with_DAT_SCAFF3	C1-C2-C3	C1-C2-C3	File Name: LO_20111205_SMI_01_1.RAW (F002836)	putative glycine cleavage system H protein precursor [Arabidopsis thaliana]	gi|12083338,gi|12644523,gi|14326572,gi|15223217,gi|18700238,gi|296517163,gi|332193369,gi|8920623	NCBI_Arabidopsis_Thaliana_txid3702_20160205.fasta	17897.2	1	3	3	10	0.0009	0.205
Sowmya_20111205_Arabidopsis_Thaliana_C1_C2_C3_as_grouped_replicates_with_DAT_SCAFF3	C1-C2-C3	C1-C2-C3	File Name: LO_20111205_SMI_01_1.RAW (F002836)	pathogenesis-related protein 1 [Arabidopsis thaliana]	gi|15225974,gi|166861,gi|17381134,gi|21436247,gi|330251220,gi|3810599,gi|417527,gi|91805427	NCBI_Arabidopsis_Thaliana_txid3702_20160205.fasta	17676.4	0.869	1	1	1	9e-05	0.0559
Sowmya_20111205_Arabidopsis_Thaliana_C1_C2_C3_as_grouped_replicates_with_DAT_SCAFF3	C1-C2-C3	C1-C2-C3	File Name: LO_20111205_SMI_01_1.RAW (F002836)	temperature-induced lipocalin TIL1 [Arabidopsis thaliana]	gi|15242942,gi|17065426,gi|20148567,gi|21553811,gi|332009611,gi|9759532	NCBI_Arabidopsis_Thaliana_txid3702_20160205.fasta	21434.8	0.998	2	2	2	0.00018	0.108
Sowmya_20111205_Arabidopsis_Thaliana_C1_C2_C3_as_grouped_replicates_with_DAT_SCAFF3	C1-C2-C3	C1-C2-C3	File Name: LO_20111205_SMI_01_1.RAW (F002836)	putative adenylosuccinate lyase [Arabidopsis thaliana]	gi|18491163,gi|22328773,gi|23297650,gi|2832649,gi|298539380,gi|332658646,gi|7268637	NCBI_Arabidopsis_Thaliana_txid3702_20160205.fasta	59759.7	0.996	2	2	2	0.00018	0.041
Sowmya_20111205_Arabidopsis_Thaliana_C1_C2_C3_as_grouped_replicates_with_DAT_SCAFF3	C1-C2-C3	C1-C2-C3	File Name: LO_20111205_SMI_01_1.RAW (F002836)	hypothetical protein [Arabidopsis thaliana]	gi|110740665,gi|14532522,gi|15235402,gi|19548053,gi|21595571,gi|332656784,gi|84028274	NCBI_Arabidopsis_Thaliana_txid3702_20160205.fasta	23663.9	0.998	2	2	3	0.00027	0.111
Sowmya_20111205_Arabidopsis_Thaliana_C1_C2_C3_as_grouped_replicates_with_DAT_SCAFF3	C1-C2-C3	C1-C2-C3	File Name: LO_20111205_SMI_01_1.RAW (F002836)	putative chlorophyll a/b-binding protein [Arabidopsis thaliana]	gi|11908106,gi|12642916,gi|14190463,gi|15235029,gi|15809718,gi|15983446,gi|21593520,gi|219967623,gi|219985902,gi|257637132,gi|257666900,gi|257686270,gi|28558077,gi|332657469,gi|4538963,gi|4741958,gi|7267731	NCBI_Arabidopsis_Thaliana_txid3702_20160205.fasta	30158.3	1	7	9	14	0.00126	0.3
Sowmya_20111205_Arabidopsis_Thaliana_C1_C2_C3_as_grouped_replicates_with_DAT_SCAFF3	C1-C2-C3	C1-C2-C3	File Name: LO_20111205_SMI_01_1.RAW (F002836)	AT3g01280/T22N4_9 [Arabidopsis thaliana]	gi|14335076,gi|15232074,gi|20455197,gi|21360551,gi|332640111,gi|6094556	NCBI_Arabidopsis_Thaliana_txid3702_20160205.fasta	29426.3	1	3	3	3	0.00027	0.178
Sowmya_20111205_Arabidopsis_Thaliana_C1_C2_C3_as_grouped_replicates_with_DAT_SCAFF3	C1-C2-C3	C1-C2-C3	File Name: LO_20111205_SMI_01_1.RAW (F002836)	hypothetical protein, partial [Arabidopsis thaliana]	gi|110740886,gi|110741951,gi|15983773,gi|18417320,gi|332660180,gi|332660181,gi|4972052,gi|53794021,gi|7269804,gi|79325369	NCBI_Arabidopsis_Thaliana_txid3702_20160205.fasta	76855.4	0.869	1	1	1	9e-05	0.0162
Sowmya_20111205_Arabidopsis_Thaliana_C1_C2_C3_as_grouped_replicates_with_DAT_SCAFF3	C1-C2-C3	C1-C2-C3	File Name: LO_20111205_SMI_01_1.RAW (F002836)	adenine phosphoribosyl transferase 1 [Arabidopsis thaliana]	gi|18396344,gi|21536559,gi|332192710,gi|332192712,gi|334182907,gi|38503396	NCBI_Arabidopsis_Thaliana_txid3702_20160205.fasta	30989.5	1	4	4	8	0.00072	0.222
Sowmya_20111205_Arabidopsis_Thaliana_C1_C2_C3_as_grouped_replicates_with_DAT_SCAFF3	C1-C2-C3	C1-C2-C3	File Name: LO_20111205_SMI_01_1.RAW (F002836)	unknown protein, 5' partial, partial [Arabidopsis thaliana]	gi|12321555,gi|18252185,gi|18398135,gi|21555252,gi|23397197,gi|27311877,gi|332641111,gi|332641112,gi|42572317,gi|6648215	NCBI_Arabidopsis_Thaliana_txid3702_20160205.fasta	34700.1	1	3	3	3	0.00027	0.111
Sowmya_20111205_Arabidopsis_Thaliana_C1_C2_C3_as_grouped_replicates_with_DAT_SCAFF3	C1-C2-C3	C1-C2-C3	File Name: LO_20111205_SMI_01_1.RAW (F002836)	3-oxoacyl-[acyl-carrier-protein] synthase I precursor [Arabidopsis thaliana]	gi|10177710,gi|14335164,gi|15237422,gi|20141399,gi|20334810,gi|21593429,gi|21703101,gi|219892697,gi|219977604,gi|257680715,gi|257693414,gi|257712945,gi|298540797,gi|298551353,gi|332007980,gi|332007981,gi|780814,gi|79329956	NCBI_Arabidopsis_Thaliana_txid3702_20160205.fasta	44730.6	0.999	1	1	1	9e-05	0.0275
Sowmya_20111205_Arabidopsis_Thaliana_C1_C2_C3_as_grouped_replicates_with_DAT_SCAFF3	C1-C2-C3	C1-C2-C3	File Name: LO_20111205_SMI_01_1.RAW (F002836)	RecName: Full=Triosephosphate isomerase, cytosolic; Short=TIM; Short=Triose-phosphate isomerase	gi|13432260,gi|14030671,gi|15233272,gi|18491103,gi|259654863,gi|259657271,gi|259703055,gi|300567639,gi|300586339,gi|300659144,gi|332645863,gi|414550,gi|7076787,gi|742408	NCBI_Arabidopsis_Thaliana_txid3702_20160205.fasta	27168.2	1	5	5	7	0.00063	0.177
Sowmya_20111205_Arabidopsis_Thaliana_C1_C2_C3_as_grouped_replicates_with_DAT_SCAFF3	C1-C2-C3	C1-C2-C3	File Name: LO_20111205_SMI_01_1.RAW (F002836)	FASCICLIN-like arabinogalactan protein 8 [Arabidopsis thaliana]	gi|18406799,gi|20453147,gi|21595125,gi|23506197,gi|2583108,gi|330255465,gi|38257354	NCBI_Arabidopsis_Thaliana_txid3702_20160205.fasta	43076.3	1	5	5	6	0.00054	0.155
Sowmya_20111205_Arabidopsis_Thaliana_C1_C2_C3_as_grouped_replicates_with_DAT_SCAFF3	C1-C2-C3	C1-C2-C3	File Name: LO_20111205_SMI_01_1.RAW (F002836)	RecName: Full=S-adenosylmethionine synthase 2; Short=AdoMet synthase 2; AltName: Full=Methionine adenosyltransferase 2; Short=MAT 2	gi|127045,gi|145332959,gi|15234354,gi|166874,gi|18252203,gi|20453168,gi|23308349,gi|332656684,gi|332656685,gi|4558554,gi|7268569	NCBI_Arabidopsis_Thaliana_txid3702_20160205.fasta	43255.3	0.989	2	2	2	0.00018	0.275
Sowmya_20111205_Arabidopsis_Thaliana_C1_C2_C3_as_grouped_replicates_with_DAT_SCAFF3	C1-C2-C3	C1-C2-C3	File Name: LO_20111205_SMI_01_1.RAW (F002836)	RecName: Full=Dihydrolipoyllysine-residue acetyltransferase component 2 of pyruvate dehydrogenase complex, mitochondrial; AltName: Full=Dihydrolipoamide S-acetyltransferase component 2 of pyruvate dehydrogenase complex; AltName: Full=Pyruvate dehydrogenase complex component E2 2; Short=PDC-E2 2; Short=PDCE2 2; Flags: Precursor	gi|118573090,gi|11994364,gi|13605807,gi|18400212,gi|20147147,gi|20260138,gi|23306388,gi|23397124,gi|24899791,gi|332641921	NCBI_Arabidopsis_Thaliana_txid3702_20160205.fasta	58468.5	0.998	2	2	2	0.00018	0.0501
Sowmya_20111205_Arabidopsis_Thaliana_C1_C2_C3_as_grouped_replicates_with_DAT_SCAFF3	C1-C2-C3	C1-C2-C3	File Name: LO_20111205_SMI_01_1.RAW (F002836)	glycine decarboxylase complex H-protein [Arabidopsis thaliana]	gi|110736863,gi|121075,gi|15215833,gi|15226973,gi|16604472,gi|166725,gi|20453253,gi|21592462,gi|296517155,gi|330254006,gi|3608151,gi|445119,gi|67509793,gi|861215	NCBI_Arabidopsis_Thaliana_txid3702_20160205.fasta	17947.3	0.869	1	1	1	9e-05	0.206
Sowmya_20111205_Arabidopsis_Thaliana_C1_C2_C3_as_grouped_replicates_with_DAT_SCAFF3	C1-C2-C3	C1-C2-C3	File Name: LO_20111205_SMI_01_1.RAW (F002836)	putative photosystem I subunit III precursor [Arabidopsis thaliana]	gi|13430678,gi|15081656,gi|15221681,gi|15293175,gi|15450361,gi|15983380,gi|17065272,gi|20334830,gi|21593588,gi|23397082,gi|25083729,gi|332193221,gi|5734518,gi|6692130,gi|75205498	NCBI_Arabidopsis_Thaliana_txid3702_20160205.fasta	24174.7	1	3	3	5	0.00045	0.217
Sowmya_20111205_Arabidopsis_Thaliana_C1_C2_C3_as_grouped_replicates_with_DAT_SCAFF3	C1-C2-C3	C1-C2-C3	File Name: LO_20111205_SMI_01_1.RAW (F002836)	50S ribosomal protein L12-like [Arabidopsis thaliana]	gi|11994488,gi|11994490,gi|14335124,gi|15232274,gi|15232276,gi|15450974,gi|15810119,gi|21431811,gi|21592776,gi|22530924,gi|22530940,gi|23198422,gi|23506071,gi|29824165,gi|30102916,gi|332643847,gi|332643851,gi|468771,gi|468773,gi|548653	NCBI_Arabidopsis_Thaliana_txid3702_20160205.fasta	19683.2	1	3	3	6	0.00054	0.131
Sowmya_20111205_Arabidopsis_Thaliana_C1_C2_C3_as_grouped_replicates_with_DAT_SCAFF3	C1-C2-C3	C1-C2-C3	File Name: LO_20111205_SMI_01_1.RAW (F002836)	RecName: Full=Dehydrin ERD10; AltName: Full=Low-temperature-induced protein LTI45	gi|1169277,gi|13751875,gi|22531138,gi|23296326,gi|25083960,gi|30686832,gi|30686836,gi|332191852,gi|332191853,gi|556472,gi|8778605,gi|975648	NCBI_Arabidopsis_Thaliana_txid3702_20160205.fasta	29442.8	0.869	1	1	1	9e-05	0.0462
Sowmya_20111205_Arabidopsis_Thaliana_C1_C2_C3_as_grouped_replicates_with_DAT_SCAFF3	C1-C2-C3	C1-C2-C3	File Name: LO_20111205_SMI_01_1.RAW (F002836)	RecName: Full=Oxygen-evolving enhancer protein 1-2, chloroplastic; Short=OEE1; AltName: Full=33 kDa subunit of oxygen evolving system of photosystem II; AltName: Full=33 kDa thylakoid membrane protein; AltName: Full=Manganese-stabilizing protein 2; Short=MSP-2; AltName: Full=OEC 33 kDa subunit; Flags: Precursor	gi|11134146,gi|15215668,gi|15230324,gi|21435971,gi|21618060,gi|332645193,gi|4835233,gi|5748502	NCBI_Arabidopsis_Thaliana_txid3702_20160205.fasta	35019.9	1	12	13	31	0.00279	0.293
Sowmya_20111205_Arabidopsis_Thaliana_C1_C2_C3_as_grouped_replicates_with_DAT_SCAFF3	C1-C2-C3	C1-C2-C3	File Name: LO_20111205_SMI_01_1.RAW (F002836)	At1g09340 [Arabidopsis thaliana]	gi|11762234,gi|14334754,gi|15217485,gi|16226247,gi|17064988,gi|17979099,gi|332190310,gi|3850621,gi|4337177,gi|75313128	NCBI_Arabidopsis_Thaliana_txid3702_20160205.fasta	42621.4	1	4	5	5	0.00045	0.0847
Sowmya_20111205_Arabidopsis_Thaliana_C1_C2_C3_as_grouped_replicates_with_DAT_SCAFF3	C1-C2-C3	C1-C2-C3	File Name: LO_20111205_SMI_01_1.RAW (F002836)	putative seryl-tRNA synthetase [Arabidopsis thaliana]	gi|13507571,gi|1359497,gi|15240939,gi|15293241,gi|2501056,gi|332006309	NCBI_Arabidopsis_Thaliana_txid3702_20160205.fasta	51630.6	0.869	1	1	3	0.00027	0.0421
Sowmya_20111205_Arabidopsis_Thaliana_C1_C2_C3_as_grouped_replicates_with_DAT_SCAFF3	C1-C2-C3	C1-C2-C3	File Name: LO_20111205_SMI_01_1.RAW (F002836)	photosystem II CP47 protein, partial (chloroplast) [Arabidopsis thaliana]	gi|27446403,gi|5881720,gi|6685792,gi|7525059	NCBI_Arabidopsis_Thaliana_txid3702_20160205.fasta	56037.9	0.869	1	1	1	9e-05	0.0425
Sowmya_20111205_Arabidopsis_Thaliana_C1_C2_C3_as_grouped_replicates_with_DAT_SCAFF3	C1-C2-C3	C1-C2-C3	File Name: LO_20111205_SMI_01_1.RAW (F002836)	AT5g54270/MDK4_9 [Arabidopsis thaliana]	gi|13605754,gi|13926339,gi|15239602,gi|16323262,gi|332009094,gi|4741952,gi|5002210,gi|9759500	NCBI_Arabidopsis_Thaliana_txid3702_20160205.fasta	28707.4	0.869	1	1	2	0.00018	0.0302
Sowmya_20111205_Arabidopsis_Thaliana_C1_C2_C3_as_grouped_replicates_with_DAT_SCAFF3	C1-C2-C3	C1-C2-C3	File Name: LO_20111205_SMI_01_1.RAW (F002836)	unknown protein [Arabidopsis thaliana]	gi|14532624,gi|18407650,gi|23297147,gi|332195879,gi|6630460,gi|75206053,gi|90855593	NCBI_Arabidopsis_Thaliana_txid3702_20160205.fasta	86059	1	8	8	10	0.0009	0.149
Sowmya_20111205_Arabidopsis_Thaliana_C1_C2_C3_as_grouped_replicates_with_DAT_SCAFF3	C1-C2-C3	C1-C2-C3	File Name: LO_20111205_SMI_01_1.RAW (F002836)	At1g66240/T6J19_6 [Arabidopsis thaliana]	gi|14532548,gi|18408466,gi|18655401,gi|332196360,gi|75249950	NCBI_Arabidopsis_Thaliana_txid3702_20160205.fasta	11429.6	0.869	1	1	1	9e-05	0.113
Sowmya_20111205_Arabidopsis_Thaliana_C1_C2_C3_as_grouped_replicates_with_DAT_SCAFF3	C1-C2-C3	C1-C2-C3	File Name: LO_20111205_SMI_01_1.RAW (F002836)	At1g43560/T10P12_4 [Arabidopsis thaliana]	gi|22135797,gi|30693659,gi|332193849,gi|48310619,gi|5080763,gi|75329782	NCBI_Arabidopsis_Thaliana_txid3702_20160205.fasta	18593	0.869	1	1	1	9e-05	0.0479
Sowmya_20111205_Arabidopsis_Thaliana_C1_C2_C3_as_grouped_replicates_with_DAT_SCAFF3	C1-C2-C3	C1-C2-C3	File Name: LO_20111205_SMI_01_1.RAW (F002836)	At1g65930/F12P19_10 [Arabidopsis thaliana]	gi|15010660,gi|15218869,gi|16930443,gi|20453235,gi|27311589,gi|332196321,gi|6227018,gi|75266240	NCBI_Arabidopsis_Thaliana_txid3702_20160205.fasta	45747.8	1	8	8	14	0.00126	0.246
Sowmya_20111205_Arabidopsis_Thaliana_C1_C2_C3_as_grouped_replicates_with_DAT_SCAFF3	C1-C2-C3	C1-C2-C3	File Name: LO_20111205_SMI_01_1.RAW (F002836)	unknown protein [Arabidopsis thaliana]	gi|13430562,gi|14532764,gi|15450892,gi|16209647,gi|18409620,gi|219733197,gi|219737678,gi|219737954,gi|219758267,gi|219773530,gi|219773560,gi|219778575,gi|219781039,gi|219781667,gi|219781943,gi|219786506,gi|219790903,gi|219793289,gi|219796918,gi|219889655,gi|219889932,gi|219892236,gi|219892266,gi|219940493,gi|219943148,gi|257296692,gi|257316016,gi|257319096,gi|257327829,gi|257331525,gi|257332333,g…	NCBI_Arabidopsis_Thaliana_txid3702_20160205.fasta	51006.5	0.979	1	1	1	9e-05	0.0213
Sowmya_20111205_Arabidopsis_Thaliana_C1_C2_C3_as_grouped_replicates_with_DAT_SCAFF3	C1-C2-C3	C1-C2-C3	File Name: LO_20111205_SMI_01_1.RAW (F002836)	RecName: Full=Thioredoxin M2, chloroplastic; Short=AtTrxm2; Flags: Precursor	gi|12643846,gi|15028103,gi|15236327,gi|19310725,gi|332656933,gi|4206206,gi|4263039,gi|62320065,gi|6539610,gi|7270675	NCBI_Arabidopsis_Thaliana_txid3702_20160205.fasta	20312.8	0.992	2	2	3	0.00027	0.156
Sowmya_20111205_Arabidopsis_Thaliana_C1_C2_C3_as_grouped_replicates_with_DAT_SCAFF3	C1-C2-C3	C1-C2-C3	File Name: LO_20111205_SMI_01_1.RAW (F002836)	RecName: Full=Malate dehydrogenase, glyoxysomal; AltName: Full=mbNAD-MDH; Flags: Precursor	gi|11133713,gi|14335146,gi|15242466,gi|16226937,gi|16323157,gi|18655351,gi|330728040,gi|330728064,gi|330728072,gi|330730327,gi|330730351,gi|330730359,gi|332004039,gi|332004040,gi|332617450,gi|332617475,gi|332617483,gi|332627259,gi|332628125,gi|332628133,gi|3929651,gi|544328927,gi|544328951,gi|544328959,gi|550553971,gi|550553979,gi|550576419,gi|7671423,gi|79327392,gi|9758994	NCBI_Arabidopsis_Thaliana_txid3702_20160205.fasta	34975.6	1	5	6	12	0.00108	0.175
Sowmya_20111205_Arabidopsis_Thaliana_C1_C2_C3_as_grouped_replicates_with_DAT_SCAFF3	C1-C2-C3	C1-C2-C3	File Name: LO_20111205_SMI_01_1.RAW (F002836)	inorganic pyrophosphatase [Arabidopsis thaliana]	gi|12057177,gi|15028285,gi|15242465,gi|19310711,gi|332004038,gi|45331391,gi|75264322,gi|7671424,gi|9758993	NCBI_Arabidopsis_Thaliana_txid3702_20160205.fasta	33381.1	1	3	3	3	0.00027	0.127
Sowmya_20111205_Arabidopsis_Thaliana_C1_C2_C3_as_grouped_replicates_with_DAT_SCAFF3	C1-C2-C3	C1-C2-C3	File Name: LO_20111205_SMI_01_1.RAW (F002836)	RecName: Full=Peroxiredoxin-2E, chloroplastic; AltName: Full=Peroxiredoxin IIE; AltName: Full=Thioredoxin reductase 2E; Flags: Precursor	gi|143360522,gi|15231718,gi|15292893,gi|15451116,gi|18377484,gi|227247686,gi|23297326,gi|332645497,gi|7529720	NCBI_Arabidopsis_Thaliana_txid3702_20160205.fasta	24684.9	1	4	4	7	0.00063	0.154
Sowmya_20111205_Arabidopsis_Thaliana_C1_C2_C3_as_grouped_replicates_with_DAT_SCAFF3	C1-C2-C3	C1-C2-C3	File Name: LO_20111205_SMI_01_1.RAW (F002836)	hypothetical protein [Arabidopsis thaliana]	gi|110740948,gi|15241386,gi|15529258,gi|23505809,gi|332008653,gi|332008654,gi|334188307,gi|42794935,gi|8843847	NCBI_Arabidopsis_Thaliana_txid3702_20160205.fasta	20908.7	0.869	1	1	1	9e-05	0.05
Sowmya_20111205_Arabidopsis_Thaliana_C1_C2_C3_as_grouped_replicates_with_DAT_SCAFF3	C1-C2-C3	C1-C2-C3	File Name: LO_20111205_SMI_01_1.RAW (F002836)	unknown protein [Arabidopsis thaliana]	gi|13877975,gi|17104703,gi|18408627,gi|26451286,gi|332644893,gi|4678346,gi|51969874,gi|51970096,gi|51971787,gi|75166414	NCBI_Arabidopsis_Thaliana_txid3702_20160205.fasta	76349.3	1	4	4	4	0.00036	0.16
Sowmya_20111205_Arabidopsis_Thaliana_C1_C2_C3_as_grouped_replicates_with_DAT_SCAFF3	C1-C2-C3	C1-C2-C3	File Name: LO_20111205_SMI_01_1.RAW (F002836)	dehydroascorbate reductase, partial [Arabidopsis thaliana]	gi|10952514,gi|11761812,gi|18418055,gi|21553744,gi|26452229,gi|332004945,gi|51969216,gi|51969652,gi|51969738,gi|51970220,gi|51970284,gi|51971613,gi|51971837,gi|51971937,gi|75330001	NCBI_Arabidopsis_Thaliana_txid3702_20160205.fasta	28514.5	1	3	3	4	0.00036	0.123
Sowmya_20111205_Arabidopsis_Thaliana_C1_C2_C3_as_grouped_replicates_with_DAT_SCAFF3	C1-C2-C3	C1-C2-C3	File Name: LO_20111205_SMI_01_1.RAW (F002836)	AT3g49680/T16K5_30 [Arabidopsis thaliana]	gi|17933292,gi|18408919,gi|186510845,gi|20453389,gi|21593211,gi|26391676,gi|332645054,gi|332645055,gi|6723413,gi|8249010	NCBI_Arabidopsis_Thaliana_txid3702_20160205.fasta	44731.7	0.869	1	1	1	9e-05	0.046
Sowmya_20111205_Arabidopsis_Thaliana_C1_C2_C3_as_grouped_replicates_with_DAT_SCAFF3	C1-C2-C3	C1-C2-C3	File Name: LO_20111205_SMI_01_1.RAW (F002836)	fructose-bisphosphate aldolase [Arabidopsis thaliana]	gi|15231715,gi|15450683,gi|16323105,gi|17380610,gi|21592946,gi|222424185,gi|332645491,gi|7529717	NCBI_Arabidopsis_Thaliana_txid3702_20160205.fasta	38540.4	1	8	9	16	0.00144	0.249
Sowmya_20111205_Arabidopsis_Thaliana_C1_C2_C3_as_grouped_replicates_with_DAT_SCAFF3	C1-C2-C3	C1-C2-C3	File Name: LO_20111205_SMI_01_1.RAW (F002836)	RecName: Full=Presequence protease 1, chloroplastic/mitochondrial; Short=AtPreP1; Short=PreP 1; AltName: Full=Zinc metalloprotease 1; Short=AtZnMP1; Flags: Precursor	gi|115311842,gi|19699073,gi|20259504,gi|22331173,gi|227309058,gi|26983906,gi|30102504,gi|332642680,gi|9294618	NCBI_Arabidopsis_Thaliana_txid3702_20160205.fasta	121019	0.998	2	2	2	0.00018	0.0194
Sowmya_20111205_Arabidopsis_Thaliana_C1_C2_C3_as_grouped_replicates_with_DAT_SCAFF3	C1-C2-C3	C1-C2-C3	File Name: LO_20111205_SMI_01_1.RAW (F002836)	threonine synthase, partial [Arabidopsis thaliana]	gi|1448917,gi|15233723,gi|20140904,gi|332660284,gi|4850369,gi|4914408,gi|7269883	NCBI_Arabidopsis_Thaliana_txid3702_20160205.fasta	57778	1	4	4	4	0.00036	0.08
Sowmya_20111205_Arabidopsis_Thaliana_C1_C2_C3_as_grouped_replicates_with_DAT_SCAFF3	C1-C2-C3	C1-C2-C3	File Name: LO_20111205_SMI_01_1.RAW (F002836)	cytochrome-b5 reductase - like protein [Arabidopsis thaliana]	gi|110742032,gi|18420117,gi|21592883,gi|296510345,gi|311818524,gi|332005408,gi|51701647,gi|89000937	NCBI_Arabidopsis_Thaliana_txid3702_20160205.fasta	35989.1	0.765	1	1	1	9e-05	0.061
Sowmya_20111205_Arabidopsis_Thaliana_C1_C2_C3_as_grouped_replicates_with_DAT_SCAFF3	C1-C2-C3	C1-C2-C3	File Name: LO_20111205_SMI_01_1.RAW (F002836)	putative photosystem I reaction center subunit IV [Arabidopsis thaliana]	gi|14596071,gi|15225331,gi|17433302,gi|21555308,gi|27311869,gi|330251892,gi|4512709,gi|5732205	NCBI_Arabidopsis_Thaliana_txid3702_20160205.fasta	15189.4	0.579	1	1	1	9e-05	0.117
Sowmya_20111205_Arabidopsis_Thaliana_C1_C2_C3_as_grouped_replicates_with_DAT_SCAFF3	C1-C2-C3	C1-C2-C3	File Name: LO_20111205_SMI_01_1.RAW (F002836)	hypothetical protein [Arabidopsis thaliana]	gi|110740201,gi|304557033,gi|304557035,gi|92090800	NCBI_Arabidopsis_Thaliana_txid3702_20160205.fasta	24979.7	0.982	1	1	1	9e-05	0.0437
Sowmya_20111205_Arabidopsis_Thaliana_C1_C2_C3_as_grouped_replicates_with_DAT_SCAFF3	C1-C2-C3	C1-C2-C3	File Name: LO_20111205_SMI_01_1.RAW (F002836)	glycogen phosphorylase B; starch phosphorylase [Arabidopsis thaliana]	gi|11994512,gi|15146189,gi|15228683,gi|27764918,gi|332644046,gi|591402040,gi|75335028	NCBI_Arabidopsis_Thaliana_txid3702_20160205.fasta	108588	0.869	1	1	1	9e-05	0.0114
Sowmya_20111205_Arabidopsis_Thaliana_C1_C2_C3_as_grouped_replicates_with_DAT_SCAFF3	C1-C2-C3	C1-C2-C3	File Name: LO_20111205_SMI_01_1.RAW (F002836)	H+-transporting ATP synthase beta chain (mitochondrial)-like protein [Arabidopsis thaliana]	gi|13548325,gi|13548326,gi|13548327,gi|15293123,gi|15809909,gi|17939849,gi|18415911,gi|186521400,gi|19310683,gi|19347814,gi|21281109,gi|21360569,gi|21436349,gi|22326673,gi|227303602,gi|227303606,gi|227303608,gi|26391487,gi|26391492,gi|26450906,gi|26452103,gi|26452188,gi|29028952,gi|332003953,gi|332003954,gi|332003955,gi|75333362	NCBI_Arabidopsis_Thaliana_txid3702_20160205.fasta	59714.2	1	11	11	18	0.00162	0.279
Sowmya_20111205_Arabidopsis_Thaliana_C1_C2_C3_as_grouped_replicates_with_DAT_SCAFF3	C1-C2-C3	C1-C2-C3	File Name: LO_20111205_SMI_01_1.RAW (F002836)	glutaredoxin-like protein [Arabidopsis thaliana]	gi|10178147,gi|15242674,gi|17381282,gi|18252163,gi|20453377,gi|21386923,gi|21592438,gi|259429370,gi|259435884,gi|259437597,gi|259437971,gi|259441350,gi|259444180,gi|259453740,gi|259465095,gi|259466763,gi|300537405,gi|300629507,gi|300633523,gi|300634667,gi|300643602,gi|300645385,gi|300646655,gi|300647972,gi|300650898,gi|332007155,gi|45720895,gi|75334122	NCBI_Arabidopsis_Thaliana_txid3702_20160205.fasta	11756.2	0.997	2	2	3	0.00027	0.207
Sowmya_20111205_Arabidopsis_Thaliana_C1_C2_C3_as_grouped_replicates_with_DAT_SCAFF3	C1-C2-C3	C1-C2-C3	File Name: LO_20111205_SMI_01_1.RAW (F002836)	putative protein [Arabidopsis thaliana]	gi|17473570,gi|18377718,gi|219966725,gi|219966729,gi|219966731,gi|22326803,gi|23297671,gi|255289606,gi|255289610,gi|255289612,gi|257635224,gi|257635228,gi|257635230,gi|257676997,gi|257677001,gi|257677003,gi|257726887,gi|257726891,gi|257726893,gi|30684815,gi|332004624,gi|332004625,gi|332004626,gi|42573363,gi|7573451	NCBI_Arabidopsis_Thaliana_txid3702_20160205.fasta	57586	0.975	1	1	1	9e-05	0.0233
Sowmya_20111205_Arabidopsis_Thaliana_C1_C2_C3_as_grouped_replicates_with_DAT_SCAFF3	C1-C2-C3	C1-C2-C3	File Name: LO_20111205_SMI_01_1.RAW (F002836)	Haloacid dehalogenase-like hydrolase (HAD) superfamily protein [Arabidopsis thaliana]	gi|15239406,gi|186526986,gi|186527016,gi|20453153,gi|21689621,gi|26450878,gi|30692947,gi|332006716,gi|332006717,gi|332006719,gi|332006729,gi|332006730,gi|332006731,gi|334188040,gi|334188042,gi|487522899,gi|487523199	NCBI_Arabidopsis_Thaliana_txid3702_20160205.fasta	39762.9	1	4	4	4	0.00036	0.138
Sowmya_20111205_Arabidopsis_Thaliana_C1_C2_C3_as_grouped_replicates_with_DAT_SCAFF3	C1-C2-C3	C1-C2-C3	File Name: LO_20111205_SMI_01_1.RAW (F002836)	putative oligopeptidase A [Arabidopsis thaliana]	gi|15028227,gi|18424970,gi|23297000,gi|259705407,gi|300591407,gi|332010695,gi|544192041,gi|544192043,gi|75306334,gi|8978290	NCBI_Arabidopsis_Thaliana_txid3702_20160205.fasta	88759.6	0.85	1	1	1	9e-05	0.019
Sowmya_20111205_Arabidopsis_Thaliana_C1_C2_C3_as_grouped_replicates_with_DAT_SCAFF3	C1-C2-C3	C1-C2-C3	File Name: LO_20111205_SMI_01_1.RAW (F002836)	non-specific lipid transfer protein, partial [Arabidopsis thaliana]	gi|1177796,gi|15146310,gi|15224899,gi|20147119,gi|2497733,gi|330254453,gi|3786018,gi|8571917	NCBI_Arabidopsis_Thaliana_txid3702_20160205.fasta	11754.9	1	4	4	5	0.00045	0.288
Sowmya_20111205_Arabidopsis_Thaliana_C1_C2_C3_as_grouped_replicates_with_DAT_SCAFF3	C1-C2-C3	C1-C2-C3	File Name: LO_20111205_SMI_01_1.RAW (F002836)	putative nitrilase-associated protein [Arabidopsis thaliana]	gi|15028221,gi|15227691,gi|15724355,gi|21280823,gi|21537071,gi|238479167,gi|330250641,gi|330250642,gi|42719010,gi|4406772,gi|75206332	NCBI_Arabidopsis_Thaliana_txid3702_20160205.fasta	11920.3	0.869	1	1	1	9e-05	0.143
Sowmya_20111205_Arabidopsis_Thaliana_C1_C2_C3_as_grouped_replicates_with_DAT_SCAFF3	C1-C2-C3	C1-C2-C3	File Name: LO_20111205_SMI_01_1.RAW (F002836)	aminomethyltransferase [Arabidopsis thaliana]	gi|15221119,gi|18206365,gi|21928147,gi|227482020,gi|30102502,gi|306425576,gi|30682471,gi|3157944,gi|332190681,gi|332190682,gi|332190683,gi|334182489,gi|67509791	NCBI_Arabidopsis_Thaliana_txid3702_20160205.fasta	44445.8	1	10	10	20	0.0018	0.289
Sowmya_20111205_Arabidopsis_Thaliana_C1_C2_C3_as_grouped_replicates_with_DAT_SCAFF3	C1-C2-C3	C1-C2-C3	File Name: LO_20111205_SMI_01_1.RAW (F002836)	chloroplast stem-loop binding protein-41 [Arabidopsis thaliana]	gi|15229384,gi|16226201,gi|16649035,gi|22136252,gi|332646919,gi|75311698,gi|7573443	NCBI_Arabidopsis_Thaliana_txid3702_20160205.fasta	43930.7	1	11	12	20	0.0018	0.268
Sowmya_20111205_Arabidopsis_Thaliana_C1_C2_C3_as_grouped_replicates_with_DAT_SCAFF3	C1-C2-C3	C1-C2-C3	File Name: LO_20111205_SMI_01_1.RAW (F002836)	actin-2 [Arabidopsis thaliana]	gi|1049307,gi|15242516,gi|1703108,gi|17065252,gi|17381048,gi|1943863,gi|20465865,gi|21387189,gi|21539569,gi|332004067,gi|9758959	NCBI_Arabidopsis_Thaliana_txid3702_20160205.fasta	41736.6	1	10	11	33	0.00297	0.281
Sowmya_20111205_Arabidopsis_Thaliana_C1_C2_C3_as_grouped_replicates_with_DAT_SCAFF3	C1-C2-C3	C1-C2-C3	File Name: LO_20111205_SMI_01_1.RAW (F002836)	putative fructokinase [Arabidopsis thaliana]	gi|14423528,gi|15224669,gi|18389236,gi|20259071,gi|21553873,gi|22136070,gi|330253447,gi|4589962,gi|75313472	NCBI_Arabidopsis_Thaliana_txid3702_20160205.fasta	35276.8	0.869	1	1	1	9e-05	0.0462
Sowmya_20111205_Arabidopsis_Thaliana_C1_C2_C3_as_grouped_replicates_with_DAT_SCAFF3	C1-C2-C3	C1-C2-C3	File Name: LO_20111205_SMI_01_1.RAW (F002836)	putative 14-3-3 protein GF14upsilon (grf5) [Arabidopsis thaliana]	gi|14334532,gi|1508785,gi|16323454,gi|1702988,gi|18417863,gi|219911662,gi|2232148,gi|227473119,gi|257664720,gi|257710851,gi|332004858,gi|74036181,gi|9755651	NCBI_Arabidopsis_Thaliana_txid3702_20160205.fasta	30183.1	0.869	1	1	1	9e-05	0.179
Sowmya_20111205_Arabidopsis_Thaliana_C1_C2_C3_as_grouped_replicates_with_DAT_SCAFF3	C1-C2-C3	C1-C2-C3	File Name: LO_20111205_SMI_01_1.RAW (F002836)	Chain A, Ensemble Refinement Of The Protein Crystal Structure Of Gene Product From Arabidopsis Thaliana At5g02240	gi|150261475,gi|150261476,gi|150261487,gi|150261488,gi|15294290,gi|18413869,gi|22655434,gi|23397218,gi|332003066,gi|56554664,gi|56554665,gi|60594214,gi|60594215,gi|62320775,gi|73921137	NCBI_Arabidopsis_Thaliana_txid3702_20160205.fasta	27103.5	0.516	0	0	0	0	0.0277
Sowmya_20111205_Arabidopsis_Thaliana_C1_C2_C3_as_grouped_replicates_with_DAT_SCAFF3	C1-C2-C3	C1-C2-C3	File Name: LO_20111205_SMI_01_1.RAW (F002836)	putative ribulose-5-phosphate-3-epimerase [Arabidopsis thaliana]	gi|15027997,gi|15240250,gi|20259209,gi|30697525,gi|332010080,gi|332010081,gi|4102703,gi|9757862	NCBI_Arabidopsis_Thaliana_txid3702_20160205.fasta	30008.5	0.992	2	2	2	0.00018	0.089
Sowmya_20111205_Arabidopsis_Thaliana_C1_C2_C3_as_grouped_replicates_with_DAT_SCAFF3	C1-C2-C3	C1-C2-C3	File Name: LO_20111205_SMI_01_1.RAW (F002836)	20S proteasome subunit PAC1 [Arabidopsis thaliana]	gi|11994731,gi|12643237,gi|14423432,gi|15233268,gi|21554045,gi|23197586,gi|2511584,gi|259443221,gi|300536467,gi|332643070,gi|3421077	NCBI_Arabidopsis_Thaliana_txid3702_20160205.fasta	27475.5	0.996	2	2	2	0.00018	0.084
Sowmya_20111205_Arabidopsis_Thaliana_C1_C2_C3_as_grouped_replicates_with_DAT_SCAFF3	C1-C2-C3	C1-C2-C3	File Name: LO_20111205_SMI_01_1.RAW (F002836)	phosphoenolpyruvate carboxylase 2 [Arabidopsis thaliana]	gi|240254631,gi|240254633,gi|330255051,gi|330255052,gi|73917650	NCBI_Arabidopsis_Thaliana_txid3702_20160205.fasta	109757	1	6	6	6	0.00054	0.08
Sowmya_20111205_Arabidopsis_Thaliana_C1_C2_C3_as_grouped_replicates_with_DAT_SCAFF3	C1-C2-C3	C1-C2-C3	File Name: LO_20111205_SMI_01_1.RAW (F002836)	putative 2-cys peroxiredoxin protein [Arabidopsis thaliana]	gi|11908048,gi|12642866,gi|15451082,gi|18415155,gi|20148349,gi|21553667,gi|296514180,gi|296514468,gi|296514482,gi|332003616,gi|334302930,gi|9758409	NCBI_Arabidopsis_Thaliana_txid3702_20160205.fasta	29781	0.992	2	2	3	0.00027	0.289
Sowmya_20111205_Arabidopsis_Thaliana_C1_C2_C3_as_grouped_replicates_with_DAT_SCAFF3	C1-C2-C3	C1-C2-C3	File Name: LO_20111205_SMI_01_1.RAW (F002836)	unnamed protein product, partial [Arabidopsis thaliana]	gi|110623123,gi|14596089,gi|18422548,gi|30023792,gi|332007860,gi|4454056,gi|5360593,gi|75306344,gi|9758729	NCBI_Arabidopsis_Thaliana_txid3702_20160205.fasta	31500	1	3	3	4	0.00036	0.144
Sowmya_20111205_Arabidopsis_Thaliana_C1_C2_C3_as_grouped_replicates_with_DAT_SCAFF3	C1-C2-C3	C1-C2-C3	File Name: LO_20111205_SMI_01_1.RAW (F002836)	glycolate oxidase [Arabidopsis thaliana]	gi|11994211,gi|13124263,gi|15229497,gi|16604394,gi|22531128,gi|25083945,gi|259428081,gi|300643494,gi|332641994,gi|332641996,gi|334185347,gi|62320779	NCBI_Arabidopsis_Thaliana_txid3702_20160205.fasta	40307.7	1	10	10	20	0.0018	0.3
Sowmya_20111205_Arabidopsis_Thaliana_C1_C2_C3_as_grouped_replicates_with_DAT_SCAFF3	C1-C2-C3	C1-C2-C3	File Name: LO_20111205_SMI_01_1.RAW (F002836)	At1g78830/F9K20_12 [Arabidopsis thaliana]	gi|16226591,gi|17644159,gi|18412129,gi|23297392,gi|332198039,gi|3834312	NCBI_Arabidopsis_Thaliana_txid3702_20160205.fasta	50344.2	1	4	4	6	0.00054	0.0945
Sowmya_20111205_Arabidopsis_Thaliana_C1_C2_C3_as_grouped_replicates_with_DAT_SCAFF3	C1-C2-C3	C1-C2-C3	File Name: LO_20111205_SMI_01_1.RAW (F002836)	profilin 2 [Arabidopsis thaliana]	gi|1353766,gi|1353772,gi|15233538,gi|18377793,gi|21281044,gi|21554627,gi|227206368,gi|2499811,gi|332660220,gi|7269833	NCBI_Arabidopsis_Thaliana_txid3702_20160205.fasta	13980.6	0.869	1	1	1	9e-05	0.145
Sowmya_20111205_Arabidopsis_Thaliana_C1_C2_C3_as_grouped_replicates_with_DAT_SCAFF3	C1-C2-C3	C1-C2-C3	File Name: LO_20111205_SMI_01_1.RAW (F002836)	putative ATP synthase delta chain, mitochondrial precursor [Arabidopsis thaliana]	gi|13430526,gi|15237998,gi|15810621,gi|1655484,gi|2493045,gi|332008076,gi|9759445	NCBI_Arabidopsis_Thaliana_txid3702_20160205.fasta	21547.8	0.998	2	2	3	0.00027	0.0887
Sowmya_20111205_Arabidopsis_Thaliana_C1_C2_C3_as_grouped_replicates_with_DAT_SCAFF3	C1-C2-C3	C1-C2-C3	File Name: LO_20111205_SMI_01_1.RAW (F002836)	curculin-like (mannose-binding) lectin family protein [Arabidopsis thaliana]	gi|15219200,gi|15450842,gi|23397232,gi|332198041,gi|3834309	NCBI_Arabidopsis_Thaliana_txid3702_20160205.fasta	49052.5	0.869	1	1	1	9e-05	0.0227
Sowmya_20111205_Arabidopsis_Thaliana_C1_C2_C3_as_grouped_replicates_with_DAT_SCAFF3	C1-C2-C3	C1-C2-C3	File Name: LO_20111205_SMI_01_1.RAW (F002836)	RecName: Full=Phosphomannomutase; Short=AtPMM	gi|12585297,gi|15225896,gi|15292745,gi|21280919,gi|21618186,gi|330255507,gi|3386615,gi|90762113	NCBI_Arabidopsis_Thaliana_txid3702_20160205.fasta	27762.8	0.993	2	2	2	0.00018	0.11
Sowmya_20111205_Arabidopsis_Thaliana_C1_C2_C3_as_grouped_replicates_with_DAT_SCAFF3	C1-C2-C3	C1-C2-C3	File Name: LO_20111205_SMI_01_1.RAW (F002836)	AT4g21280/F7J7_220 [Arabidopsis thaliana]	gi|15215600,gi|15233587,gi|20334896,gi|21593902,gi|2911085,gi|332659035,gi|3402748,gi|7268925	NCBI_Arabidopsis_Thaliana_txid3702_20160205.fasta	23796.3	1	4	5	9	0.00081	0.179
Sowmya_20111205_Arabidopsis_Thaliana_C1_C2_C3_as_grouped_replicates_with_DAT_SCAFF3	C1-C2-C3	C1-C2-C3	File Name: LO_20111205_SMI_01_1.RAW (F002836)	RecName: Full=NADP-dependent glyceraldehyde-3-phosphate dehydrogenase; AltName: Full=Aldehyde dehydrogenase family 11 member A3; AltName: Full=Glyceraldehyde-3-phosphate dehydrogenase [NADP(+)]; AltName: Full=Non-phosphorylating glyceraldehyde 3-phosphate dehydrogenase; AltName: Full=Triosephosphate dehydrogenase	gi|118582053,gi|14335052,gi|15224111,gi|222424387,gi|22531142,gi|28416533,gi|330252458,gi|330252459,gi|330252460,gi|330252461,gi|334184408,gi|334184410,gi|4115387,gi|42570905,gi|82570696	NCBI_Arabidopsis_Thaliana_txid3702_20160205.fasta	53850.1	0.999	2	2	2	0.00018	0.0363
Sowmya_20111205_Arabidopsis_Thaliana_C1_C2_C3_as_grouped_replicates_with_DAT_SCAFF3	C1-C2-C3	C1-C2-C3	File Name: LO_20111205_SMI_01_1.RAW (F002836)	putative argininosuccinate synthase [Arabidopsis thaliana]	gi|17529036,gi|20259085,gi|22328910,gi|259434236,gi|259437379,gi|259469862,gi|259680767,gi|259706265,gi|300544053,gi|300582499,gi|300645167,gi|300650284,gi|300664674,gi|332659568,gi|78099761	NCBI_Arabidopsis_Thaliana_txid3702_20160205.fasta	53846.4	1	3	3	3	0.00027	0.0789
Sowmya_20111205_Arabidopsis_Thaliana_C1_C2_C3_as_grouped_replicates_with_DAT_SCAFF3	C1-C2-C3	C1-C2-C3	File Name: LO_20111205_SMI_01_1.RAW (F002836)	putative magnesium-protoporphyrin IX methyltransferase [Arabidopsis thaliana]	gi|14334514,gi|15234905,gi|17104553,gi|186513366,gi|222422821,gi|222422857,gi|227206262,gi|30686748,gi|30686750,gi|332659600,gi|332659601,gi|332659602,gi|332659603,gi|332659604,gi|334186906,gi|4455251,gi|7269358,gi|75213036	NCBI_Arabidopsis_Thaliana_txid3702_20160205.fasta	33796.3	1	3	3	3	0.00027	0.119
Sowmya_20111205_Arabidopsis_Thaliana_C1_C2_C3_as_grouped_replicates_with_DAT_SCAFF3	C1-C2-C3	C1-C2-C3	File Name: LO_20111205_SMI_01_1.RAW (F002836)	putative UDP-glucose dehydrogenase [Arabidopsis thaliana]	gi|110741432,gi|115646736,gi|11994517,gi|15228687,gi|15983404,gi|21618158,gi|332644052,gi|332644053,gi|60543327,gi|75273347,gi|79313984	NCBI_Arabidopsis_Thaliana_txid3702_20160205.fasta	53173.5	0.869	1	1	1	9e-05	0.0208
Sowmya_20111205_Arabidopsis_Thaliana_C1_C2_C3_as_grouped_replicates_with_DAT_SCAFF3	C1-C2-C3	C1-C2-C3	File Name: LO_20111205_SMI_01_1.RAW (F002836)	photosystem II 22kDa protein, putative [Arabidopsis thaliana]	gi|13876505,gi|15219418,gi|15294226,gi|17380270,gi|25090250,gi|332193918,gi|4741962,gi|62320751	NCBI_Arabidopsis_Thaliana_txid3702_20160205.fasta	28009.7	0.869	1	1	1	9e-05	0.0679
Sowmya_20111205_Arabidopsis_Thaliana_C1_C2_C3_as_grouped_replicates_with_DAT_SCAFF3	C1-C2-C3	C1-C2-C3	File Name: LO_20111205_SMI_01_1.RAW (F002836)	RecName: Full=V-type proton ATPase subunit G1; Short=V-ATPase subunit G1; AltName: Full=Vacuolar H(+)-ATPase subunit G isoform 1; AltName: Full=Vacuolar proton pump subunit G1	gi|12585427,gi|15232110,gi|18252861,gi|21389701,gi|30678328,gi|332640138,gi|332640139,gi|3717946,gi|5853315,gi|6692259	NCBI_Arabidopsis_Thaliana_txid3702_20160205.fasta	12396.8	1	3	3	5	0.00045	0.282
Sowmya_20111205_Arabidopsis_Thaliana_C1_C2_C3_as_grouped_replicates_with_DAT_SCAFF3	C1-C2-C3	C1-C2-C3	File Name: LO_20111205_SMI_01_1.RAW (F002836)	vegetative storage protein Vsp1 [Arabidopsis thaliana]	gi|10129657,gi|14423386,gi|14994269,gi|158515403,gi|18377510,gi|18420838,gi|2373397,gi|332005977,gi|3668173,gi|514829788,gi|514829789	NCBI_Arabidopsis_Thaliana_txid3702_20160205.fasta	30262.7	0.869	1	1	1	9e-05	0.0259
Sowmya_20111205_Arabidopsis_Thaliana_C1_C2_C3_as_grouped_replicates_with_DAT_SCAFF3	C1-C2-C3	C1-C2-C3	File Name: LO_20111205_SMI_01_1.RAW (F002836)	RecName: Full=Peptidyl-prolyl cis-trans isomerase CYP37, chloroplastic; Short=PPIase CYP37; AltName: Full=Rotamase CYP37; AltName: Full=Thylakoid lumen PPIase of 38 kDa; Short=TLP38; Short=p38; Flags: Precursor	gi|148887366,gi|332642165,gi|42564190,gi|95147276	NCBI_Arabidopsis_Thaliana_txid3702_20160205.fasta	50485.1	0.821	1	1	1	9e-05	0.0236
Sowmya_20111205_Arabidopsis_Thaliana_C1_C2_C3_as_grouped_replicates_with_DAT_SCAFF3	C1-C2-C3	C1-C2-C3	File Name: LO_20111205_SMI_01_1.RAW (F002836)	elongation factor 1B gamma, putative [Arabidopsis thaliana]	gi|12321359,gi|13626393,gi|13877603,gi|15223649,gi|15983511,gi|16226841,gi|17978699,gi|21360471,gi|21553395,gi|24030437,gi|332195334,gi|332195335,gi|79320145	NCBI_Arabidopsis_Thaliana_txid3702_20160205.fasta	46401.8	1	4	4	5	0.00045	0.126
Sowmya_20111205_Arabidopsis_Thaliana_C1_C2_C3_as_grouped_replicates_with_DAT_SCAFF3	C1-C2-C3	C1-C2-C3	File Name: LO_20111205_SMI_01_1.RAW (F002836)	protein plastid transcriptionally active 17 [Arabidopsis thaliana]	gi|15220146,gi|257669664,gi|311823725,gi|332198289,gi|48958493,gi|51536562,gi|6730739	NCBI_Arabidopsis_Thaliana_txid3702_20160205.fasta	49487.3	0.998	2	2	2	0.00018	0.0586
Sowmya_20111205_Arabidopsis_Thaliana_C1_C2_C3_as_grouped_replicates_with_DAT_SCAFF3	C1-C2-C3	C1-C2-C3	File Name: LO_20111205_SMI_01_1.RAW (F002836)	14-3-3 protein homolog RCI1 [Arabidopsis thaliana]	gi|10176816,gi|110736894,gi|110740553,gi|119370260,gi|15724306,gi|166717,gi|18421762,gi|20334752,gi|219911664,gi|219911668,gi|219911952,gi|227471868,gi|227473111,gi|257664722,gi|257664726,gi|257664834,gi|332006940,gi|332006941,gi|487789,gi|540559,gi|74036151,gi|79329220	NCBI_Arabidopsis_Thaliana_txid3702_20160205.fasta	28492.2	0.998	2	2	3	0.00027	0.188
Sowmya_20111205_Arabidopsis_Thaliana_C1_C2_C3_as_grouped_replicates_with_DAT_SCAFF3	C1-C2-C3	C1-C2-C3	File Name: LO_20111205_SMI_01_1.RAW (F002836)	serine transhydroxymethyltransferase 1 [Arabidopsis thaliana]	gi|15235745,gi|16226393,gi|16323083,gi|17979462,gi|227307888,gi|296512815,gi|30102486,gi|332661455,gi|4467099,gi|51701455,gi|6899945,gi|7270776	NCBI_Arabidopsis_Thaliana_txid3702_20160205.fasta	57401.7	1	11	12	19	0.00171	0.193
Sowmya_20111205_Arabidopsis_Thaliana_C1_C2_C3_as_grouped_replicates_with_DAT_SCAFF3	C1-C2-C3	C1-C2-C3	File Name: LO_20111205_SMI_01_1.RAW (F002836)	S-adenosylmethionine synthase [Arabidopsis thaliana]	gi|11994556,gi|14335070,gi|15229033,gi|21539427,gi|21592791,gi|23397143,gi|27363324,gi|332642427,gi|75311602	NCBI_Arabidopsis_Thaliana_txid3702_20160205.fasta	42795.5	1	9	11	16	0.00144	0.318
Sowmya_20111205_Arabidopsis_Thaliana_C1_C2_C3_as_grouped_replicates_with_DAT_SCAFF3	C1-C2-C3	C1-C2-C3	File Name: LO_20111205_SMI_01_1.RAW (F002836)	thylakoid lumenal 17.4 kD protein, chloroplast precursor (P17.4) [Arabidopsis thaliana]	gi|13899115,gi|28059599,gi|30696344,gi|30696347,gi|332008984,gi|332008985,gi|332008986,gi|334188366,gi|38503418,gi|9759188	NCBI_Arabidopsis_Thaliana_txid3702_20160205.fasta	27225.5	0.993	2	2	2	0.00018	0.0805
Sowmya_20111205_Arabidopsis_Thaliana_C1_C2_C3_as_grouped_replicates_with_DAT_SCAFF3	C1-C2-C3	C1-C2-C3	File Name: LO_20111205_SMI_01_1.RAW (F002836)	At2g42540/F14N22.19 [Arabidopsis thaliana]	gi|14532458,gi|15227963,gi|16323073,gi|21360481,gi|30689052,gi|330255041,gi|330255042,gi|413922,gi|444330,gi|4559337,gi|507149	NCBI_Arabidopsis_Thaliana_txid3702_20160205.fasta	14605.5	1	3	3	7	0.00063	0.252
Sowmya_20111205_Arabidopsis_Thaliana_C1_C2_C3_as_grouped_replicates_with_DAT_SCAFF3	C1-C2-C3	C1-C2-C3	File Name: LO_20111205_SMI_01_1.RAW (F002836)	RecName: Full=Cysteine proteinase RD21a; Short=RD21; Flags: Precursor	gi|1172873,gi|12321010,gi|14517542,gi|18175926,gi|18401614,gi|19548039,gi|22136972,gi|332194014,gi|435619,gi|62320725	NCBI_Arabidopsis_Thaliana_txid3702_20160205.fasta	50967.2	0.981	1	1	2	0.00018	0.0216
Sowmya_20111205_Arabidopsis_Thaliana_C1_C2_C3_as_grouped_replicates_with_DAT_SCAFF3	C1-C2-C3	C1-C2-C3	File Name: LO_20111205_SMI_01_1.RAW (F002836)	putative adenylate kinase [Arabidopsis thaliana]	gi|14532642,gi|15242753,gi|17380351,gi|19310681,gi|21537398,gi|227295726,gi|295422347,gi|332010360,gi|9758281	NCBI_Arabidopsis_Thaliana_txid3702_20160205.fasta	26932.7	0.999	3	3	3	0.00027	0.167
Sowmya_20111205_Arabidopsis_Thaliana_C1_C2_C3_as_grouped_replicates_with_DAT_SCAFF3	C1-C2-C3	C1-C2-C3	File Name: LO_20111205_SMI_01_1.RAW (F002836)	putative phosphoglycerate kinase [Arabidopsis thaliana]	gi|13194782,gi|15219412,gi|17065574,gi|30699430,gi|30725646,gi|332198141,gi|332198142,gi|4835754,gi|7839393	NCBI_Arabidopsis_Thaliana_txid3702_20160205.fasta	42132.9	1	6	6	7	0.00063	0.222
Sowmya_20111205_Arabidopsis_Thaliana_C1_C2_C3_as_grouped_replicates_with_DAT_SCAFF3	C1-C2-C3	C1-C2-C3	File Name: LO_20111205_SMI_01_1.RAW (F002836)	RecName: Full=Triosephosphate isomerase, chloroplastic; Short=TIM; Short=Triose-phosphate isomerase; Flags: Precursor	gi|13431953,gi|14190441,gi|15226479,gi|15450569,gi|21593477,gi|259652333,gi|259654851,gi|259703041,gi|300567625,gi|300586325,gi|300659130,gi|330252037,gi|4803926,gi|7839391	NCBI_Arabidopsis_Thaliana_txid3702_20160205.fasta	33345.4	1	7	7	10	0.0009	0.289
Sowmya_20111205_Arabidopsis_Thaliana_C1_C2_C3_as_grouped_replicates_with_DAT_SCAFF3	C1-C2-C3	C1-C2-C3	File Name: LO_20111205_SMI_01_1.RAW (F002836)	40S ribosomal protein S20-like protein [Arabidopsis thaliana]	gi|110743118,gi|110743828,gi|11762182,gi|13877519,gi|145334871,gi|15232789,gi|15241768,gi|20465624,gi|21281054,gi|21542443,gi|21553799,gi|21617905,gi|22331606,gi|23198348,gi|27765022,gi|30692858,gi|332010210,gi|332010211,gi|332644460,gi|332644750,gi|332644751,gi|332644752,gi|5541704,gi|75266342,gi|7671404,gi|79314572,gi|8809643	NCBI_Arabidopsis_Thaliana_txid3702_20160205.fasta	13693.2	0.998	2	2	2	0.00018	0.156
Sowmya_20111205_Arabidopsis_Thaliana_C1_C2_C3_as_grouped_replicates_with_DAT_SCAFF3	C1-C2-C3	C1-C2-C3	File Name: LO_20111205_SMI_01_1.RAW (F002836)	Lipase/lipooxygenase, PLAT/LH2 family protein [Arabidopsis thaliana]	gi|15236014,gi|15982879,gi|19310489,gi|20147335,gi|21593926,gi|3080442,gi|332661710,gi|7270957	NCBI_Arabidopsis_Thaliana_txid3702_20160205.fasta	20136.2	0.869	1	1	1	9e-05	0.0552
Sowmya_20111205_Arabidopsis_Thaliana_C1_C2_C3_as_grouped_replicates_with_DAT_SCAFF3	C1-C2-C3	C1-C2-C3	File Name: LO_20111205_SMI_01_1.RAW (F002836)	phosphoglycerate kinase like protein [Arabidopsis thaliana]	gi|110742702,gi|11994421,gi|13430644,gi|15010644,gi|15230595,gi|16226508,gi|16648943,gi|17065610,gi|20334796,gi|21387107,gi|22022520,gi|222423303,gi|298541613,gi|332641725,gi|75273138,gi|7839389	NCBI_Arabidopsis_Thaliana_txid3702_20160205.fasta	50113.1	1	11	12	22	0.00198	0.249
Sowmya_20111205_Arabidopsis_Thaliana_C1_C2_C3_as_grouped_replicates_with_DAT_SCAFF3	C1-C2-C3	C1-C2-C3	File Name: LO_20111205_SMI_01_1.RAW (F002836)	AT4g32470 [Arabidopsis thaliana]	gi|11692914,gi|11908054,gi|12642870,gi|13605716,gi|15236811,gi|17978895,gi|21592933,gi|332660665,gi|4049349,gi|7270151,gi|75209343	NCBI_Arabidopsis_Thaliana_txid3702_20160205.fasta	14528	0.989	2	2	2	0.00018	0.18
Sowmya_20111205_Arabidopsis_Thaliana_C1_C2_C3_as_grouped_replicates_with_DAT_SCAFF3	C1-C2-C3	C1-C2-C3	File Name: LO_20111205_SMI_01_1.RAW (F002836)	AT4g34150/F28A23_90 [Arabidopsis thaliana]	gi|15724316,gi|18418388,gi|23397247,gi|332660934,gi|48310681	NCBI_Arabidopsis_Thaliana_txid3702_20160205.fasta	27052.5	0.869	1	1	1	9e-05	0.0405
Sowmya_20111205_Arabidopsis_Thaliana_C1_C2_C3_as_grouped_replicates_with_DAT_SCAFF3	C1-C2-C3	C1-C2-C3	File Name: LO_20111205_SMI_01_1.RAW (F002836)	probable glutamyl endopeptidase [Arabidopsis thaliana]	gi|30690669,gi|330255741	NCBI_Arabidopsis_Thaliana_txid3702_20160205.fasta	106269	0.869	1	1	1	9e-05	0.0187
Sowmya_20111205_Arabidopsis_Thaliana_C1_C2_C3_as_grouped_replicates_with_DAT_SCAFF3	C1-C2-C3	C1-C2-C3	File Name: LO_20111205_SMI_01_1.RAW (F002836)	photosystem I reaction centre subunit psaN precursor [Arabidopsis thaliana]	gi|10176952,gi|1237124,gi|15237593,gi|17065518,gi|1709825,gi|20148531,gi|332010449	NCBI_Arabidopsis_Thaliana_txid3702_20160205.fasta	18429.1	1	3	3	7	0.00063	0.164
Sowmya_20111205_Arabidopsis_Thaliana_C1_C2_C3_as_grouped_replicates_with_DAT_SCAFF3	C1-C2-C3	C1-C2-C3	File Name: LO_20111205_SMI_01_1.RAW (F002836)	similar to dihydroflavonol reductase [Arabidopsis thaliana]	gi|14596185,gi|18390863,gi|24899785,gi|332190139,gi|6579211,gi|75204847	NCBI_Arabidopsis_Thaliana_txid3702_20160205.fasta	43792	1	2	2	2	0.00018	0.0668
Sowmya_20111205_Arabidopsis_Thaliana_C1_C2_C3_as_grouped_replicates_with_DAT_SCAFF3	C1-C2-C3	C1-C2-C3	File Name: LO_20111205_SMI_01_1.RAW (F002836)	unnamed protein product [Arabidopsis thaliana]	gi|110291014,gi|110740254,gi|12044358,gi|18391200,gi|332190522,gi|4874272,gi|57012990	NCBI_Arabidopsis_Thaliana_txid3702_20160205.fasta	156586	0.703	1	1	1	9e-05	0.005
Sowmya_20111205_Arabidopsis_Thaliana_C1_C2_C3_as_grouped_replicates_with_DAT_SCAFF3	C1-C2-C3	C1-C2-C3	File Name: LO_20111205_SMI_01_1.RAW (F002836)	beta-glucosidase 1 [Arabidopsis thaliana]	gi|12043529,gi|12323126,gi|14532462,gi|15218992,gi|15912275,gi|166897681,gi|23308229,gi|259684305,gi|259709500,gi|259709522,gi|300597141,gi|300597631,gi|300597653,gi|332194678,gi|332194680,gi|334183251,gi|6651430	NCBI_Arabidopsis_Thaliana_txid3702_20160205.fasta	60460.5	1	7	7	9	0.00081	0.184
Sowmya_20111205_Arabidopsis_Thaliana_C1_C2_C3_as_grouped_replicates_with_DAT_SCAFF3	C1-C2-C3	C1-C2-C3	File Name: LO_20111205_SMI_01_1.RAW (F002836)	legume lectin-like protein [Arabidopsis thaliana]	gi|15228229,gi|15809854,gi|16226891,gi|17978855,gi|332642311,gi|75335113,gi|9279652	NCBI_Arabidopsis_Thaliana_txid3702_20160205.fasta	30510.3	0.998	2	2	3	0.00027	0.134
Sowmya_20111205_Arabidopsis_Thaliana_C1_C2_C3_as_grouped_replicates_with_DAT_SCAFF3	C1-C2-C3	C1-C2-C3	File Name: LO_20111205_SMI_01_1.RAW (F002836)	tryptophan synthase beta chain 1 precursor [Arabidopsis thaliana]	gi|110742593,gi|136251,gi|14194117,gi|15239755,gi|166892,gi|21592983,gi|22137210,gi|332009160,gi|9758261	NCBI_Arabidopsis_Thaliana_txid3702_20160205.fasta	50926.6	0.998	2	2	2	0.00018	0.0426
Sowmya_20111205_Arabidopsis_Thaliana_C1_C2_C3_as_grouped_replicates_with_DAT_SCAFF3	C1-C2-C3	C1-C2-C3	File Name: LO_20111205_SMI_01_1.RAW (F002836)	unknown protein [Arabidopsis thaliana]	gi|14532604,gi|18405391,gi|19310719,gi|332195129,gi|65329373,gi|66766206	NCBI_Arabidopsis_Thaliana_txid3702_20160205.fasta	37411.9	1	4	4	4	0.00036	0.125
Sowmya_20111205_Arabidopsis_Thaliana_C1_C2_C3_as_grouped_replicates_with_DAT_SCAFF3	C1-C2-C3	C1-C2-C3	File Name: LO_20111205_SMI_01_1.RAW (F002836)	unnamed protein product [Arabidopsis thaliana]	gi|12329771,gi|15810307,gi|18396215,gi|21281125,gi|2204087,gi|30678246,gi|330250894,gi|330250895,gi|4006834,gi|7141083,gi|75266032,gi|86476698	NCBI_Arabidopsis_Thaliana_txid3702_20160205.fasta	41215.8	0.998	2	2	3	0.00027	0.0513
Sowmya_20111205_Arabidopsis_Thaliana_C1_C2_C3_as_grouped_replicates_with_DAT_SCAFF3	C1-C2-C3	C1-C2-C3	File Name: LO_20111205_SMI_01_1.RAW (F002836)	RecName: Full=Jacalin-related lectin 35; AltName: Full=JA-responsive protein 1; AltName: Full=Myrosinase-binding protein-like At3g16470	gi|12230212,gi|16649067,gi|2062156,gi|21387193,gi|219976216,gi|219977530,gi|257657471,gi|257680641,gi|30684083,gi|332642301,gi|332642302,gi|79313265,gi|9279646	NCBI_Arabidopsis_Thaliana_txid3702_20160205.fasta	48497.3	0.869	1	1	1	9e-05	0.0333
Sowmya_20111205_Arabidopsis_Thaliana_C1_C2_C3_as_grouped_replicates_with_DAT_SCAFF3	C1-C2-C3	C1-C2-C3	File Name: LO_20111205_SMI_01_1.RAW (F002836)	calvin cycle protein CP12-2 [Arabidopsis thaliana]	gi|15228752,gi|20465622,gi|21281032,gi|219924041,gi|257659887,gi|257688487,gi|332646828,gi|7340712,gi|75181322	NCBI_Arabidopsis_Thaliana_txid3702_20160205.fasta	14166.5	0.869	1	1	1	9e-05	0.0992
Sowmya_20111205_Arabidopsis_Thaliana_C1_C2_C3_as_grouped_replicates_with_DAT_SCAFF3	C1-C2-C3	C1-C2-C3	File Name: LO_20111205_SMI_01_1.RAW (F002836)	jasmonate inducible protein; myrosinase binding protein-like [Arabidopsis thaliana]	gi|13877575,gi|15228198,gi|17473892,gi|17978741,gi|2062161,gi|22135962,gi|23197626,gi|25084263,gi|30684050,gi|332642289,gi|332642290,gi|332642291,gi|75274879,gi|79313261,gi|9279641	NCBI_Arabidopsis_Thaliana_txid3702_20160205.fasta	32158.2	0.869	1	1	1	9e-05	0.0436
Sowmya_20111205_Arabidopsis_Thaliana_C1_C2_C3_as_grouped_replicates_with_DAT_SCAFF3	C1-C2-C3	C1-C2-C3	File Name: LO_20111205_SMI_01_1.RAW (F002836)	RecName: Full=RNA-binding protein CP29B, chloroplastic; AltName: Full=Ribonucleoprotein At2g37220; Flags: Precursor	gi|12230623,gi|13877809,gi|15081717,gi|15228102,gi|16323482,gi|20197716,gi|21617920,gi|219934588,gi|257624386,gi|257726059,gi|330254275,gi|4056477	NCBI_Arabidopsis_Thaliana_txid3702_20160205.fasta	30718.2	1	4	4	33	0.00297	0.131
Sowmya_20111205_Arabidopsis_Thaliana_C1_C2_C3_as_grouped_replicates_with_DAT_SCAFF3	C1-C2-C3	C1-C2-C3	File Name: LO_20111205_SMI_01_1.RAW (F002836)	phosphoglucomutase [Arabidopsis thaliana]	gi|10177881,gi|12004570,gi|12585323,gi|15242191,gi|20466484,gi|22136446,gi|332008748	NCBI_Arabidopsis_Thaliana_txid3702_20160205.fasta	67991.7	1	3	3	4	0.00036	0.0706
Sowmya_20111205_Arabidopsis_Thaliana_C1_C2_C3_as_grouped_replicates_with_DAT_SCAFF3	C1-C2-C3	C1-C2-C3	File Name: LO_20111205_SMI_01_1.RAW (F002836)	putative jasmonate inducible protein [Arabidopsis thaliana]	gi|110738521,gi|14030617,gi|14334726,gi|18401116,gi|2062164,gi|21281215,gi|21928143,gi|22136532,gi|222424354,gi|23397099,gi|23397101,gi|332642286,gi|332642287,gi|6694745,gi|79313259,gi|85542905,gi|9279638	NCBI_Arabidopsis_Thaliana_txid3702_20160205.fasta	51669.5	0.869	1	1	1	9e-05	0.0234
Sowmya_20111205_Arabidopsis_Thaliana_C1_C2_C3_as_grouped_replicates_with_DAT_SCAFF3	C1-C2-C3	C1-C2-C3	File Name: LO_20111205_SMI_01_1.RAW (F002836)	glutathione reductase [Arabidopsis thaliana]	gi|1022797,gi|11994236,gi|13430632,gi|1346194,gi|145322910,gi|14532810,gi|15230074,gi|186510371,gi|22655186,gi|23297080,gi|31711906,gi|332643344,gi|332643345,gi|332643346	NCBI_Arabidopsis_Thaliana_txid3702_20160205.fasta	53871.4	0.998	2	2	3	0.00027	0.0601
Sowmya_20111205_Arabidopsis_Thaliana_C1_C2_C3_as_grouped_replicates_with_DAT_SCAFF3	C1-C2-C3	C1-C2-C3	File Name: LO_20111205_SMI_01_1.RAW (F002836)	similar to ADP-ribosylation factor gb|AAD17207 [Arabidopsis thaliana]	gi|110740724,gi|11692864,gi|11762198,gi|11993875,gi|12325036,gi|13430504,gi|13926232,gi|13926300,gi|13926302,gi|15223164,gi|15226521,gi|15228723,gi|15241463,gi|15810605,gi|16323246,gi|16323248,gi|166586,gi|18395248,gi|18650622,gi|20198224,gi|21280953,gi|21553518,gi|21592841,gi|21592942,gi|22655408,gi|2275195,gi|295021396,gi|295028092,gi|295039893,gi|30681825,gi|30698721,gi|320089750,gi|320089751,…	NCBI_Arabidopsis_Thaliana_txid3702_20160205.fasta	20608.4	1	2	2	3	0.00027	0.155
Sowmya_20111205_Arabidopsis_Thaliana_C1_C2_C3_as_grouped_replicates_with_DAT_SCAFF3	C1-C2-C3	C1-C2-C3	File Name: LO_20111205_SMI_01_1.RAW (F002836)	unknown protein [Arabidopsis thaliana]	gi|17473865,gi|18396941,gi|22022562,gi|23308313,gi|30678667,gi|330251063,gi|330251064,gi|4662641	NCBI_Arabidopsis_Thaliana_txid3702_20160205.fasta	29648.3	1	4	4	4	0.00036	0.168
Sowmya_20111205_Arabidopsis_Thaliana_C1_C2_C3_as_grouped_replicates_with_DAT_SCAFF3	C1-C2-C3	C1-C2-C3	File Name: LO_20111205_SMI_01_1.RAW (F002836)	ATP-dependent Clp protease [Arabidopsis thaliana]	gi|110742601,gi|18423214,gi|20856956,gi|296528910,gi|332008628,gi|75170759,gi|9758239	NCBI_Arabidopsis_Thaliana_txid3702_20160205.fasta	103456	1	13	13	24	0.00216	0.147
Sowmya_20111205_Arabidopsis_Thaliana_C1_C2_C3_as_grouped_replicates_with_DAT_SCAFF3	C1-C2-C3	C1-C2-C3	File Name: LO_20111205_SMI_01_1.RAW (F002836)	cinnamyl-alcohol dehydrogenase CAD1 [Arabidopsis thaliana]	gi|13877595,gi|148887169,gi|15235022,gi|17978765,gi|21592964,gi|219971040,gi|219973628,gi|219973696,gi|257656461,gi|257656623,gi|257656691,gi|259666998,gi|259667084,gi|300661086,gi|300661172,gi|31880031,gi|332661656,gi|4914445,gi|598069,gi|598071,gi|7270917	NCBI_Arabidopsis_Thaliana_txid3702_20160205.fasta	38934.2	1	3	3	3	0.00027	0.106
Sowmya_20111205_Arabidopsis_Thaliana_C1_C2_C3_as_grouped_replicates_with_DAT_SCAFF3	C1-C2-C3	C1-C2-C3	File Name: LO_20111205_SMI_01_1.RAW (F002836)	Similar to dTDP-D-glucose 4,6-dehydratase [Arabidopsis thaliana]	gi|14596091,gi|15218420,gi|20148285,gi|332198001,gi|4836876,gi|62901057	NCBI_Arabidopsis_Thaliana_txid3702_20160205.fasta	75374	0.996	2	2	2	0.00018	0.0329
Sowmya_20111205_Arabidopsis_Thaliana_C1_C2_C3_as_grouped_replicates_with_DAT_SCAFF3	C1-C2-C3	C1-C2-C3	File Name: LO_20111205_SMI_01_1.RAW (F002836)	adenylosuccinate synthetase [Arabidopsis thaliana]	gi|15230358,gi|15451052,gi|1616657,gi|20148265,gi|21537345,gi|2500026,gi|332646157,gi|4678286,gi|7546402,gi|7546403	NCBI_Arabidopsis_Thaliana_txid3702_20160205.fasta	52965.5	0.999	2	2	2	0.00018	0.0531
Sowmya_20111205_Arabidopsis_Thaliana_C1_C2_C3_as_grouped_replicates_with_DAT_SCAFF3	C1-C2-C3	C1-C2-C3	File Name: LO_20111205_SMI_01_1.RAW (F002836)	hypothetical protein [Arabidopsis thaliana]	gi|110742581,gi|15241956,gi|22655240,gi|25084108,gi|332003135,gi|7413554,gi|75335686	NCBI_Arabidopsis_Thaliana_txid3702_20160205.fasta	27091.6	0.869	1	1	1	9e-05	0.0426
Sowmya_20111205_Arabidopsis_Thaliana_C1_C2_C3_as_grouped_replicates_with_DAT_SCAFF3	C1-C2-C3	C1-C2-C3	File Name: LO_20111205_SMI_01_1.RAW (F002836)	glycine-rich RNA-binding protein 8 [Arabidopsis thaliana]	gi|15235002,gi|16305,gi|166658,gi|166839,gi|222423067,gi|257297082,gi|332661644,gi|4914438,gi|544425,gi|7270909	NCBI_Arabidopsis_Thaliana_txid3702_20160205.fasta	16578.8	0.998	2	2	4	0.00036	0.178
Sowmya_20111205_Arabidopsis_Thaliana_C1_C2_C3_as_grouped_replicates_with_DAT_SCAFF3	C1-C2-C3	C1-C2-C3	File Name: LO_20111205_SMI_01_1.RAW (F002836)	UDP-glucose pyrophosphorylase [Arabidopsis thaliana]	gi|10177076,gi|12585448,gi|13430664,gi|13605671,gi|14532836,gi|15237947,gi|332005029	NCBI_Arabidopsis_Thaliana_txid3702_20160205.fasta	51920.8	0.869	1	1	1	9e-05	0.162
Sowmya_20111205_Arabidopsis_Thaliana_C1_C2_C3_as_grouped_replicates_with_DAT_SCAFF3	C1-C2-C3	C1-C2-C3	File Name: LO_20111205_SMI_01_1.RAW (F002836)	AT3g26060/MPE11_21 [Arabidopsis thaliana]	gi|15081743,gi|15230982,gi|18252273,gi|332643588,gi|332643589,gi|334185637,gi|75274189,gi|9279611	NCBI_Arabidopsis_Thaliana_txid3702_20160205.fasta	23807	1	4	4	14	0.00126	0.204
Sowmya_20111205_Arabidopsis_Thaliana_C1_C2_C3_as_grouped_replicates_with_DAT_SCAFF3	C1-C2-C3	C1-C2-C3	File Name: LO_20111205_SMI_01_1.RAW (F002836)	protein plastid transcriptionally active 16 [Arabidopsis thaliana]	gi|332644683,gi|42565672,gi|5541681	NCBI_Arabidopsis_Thaliana_txid3702_20160205.fasta	54358.6	0.998	2	2	2	0.00018	0.0392
Sowmya_20111205_Arabidopsis_Thaliana_C1_C2_C3_as_grouped_replicates_with_DAT_SCAFF3	C1-C2-C3	C1-C2-C3	File Name: LO_20111205_SMI_01_1.RAW (F002836)	pyridoxine biosynthesis protein - like [Arabidopsis thaliana]	gi|110742648,gi|15240972,gi|16226309,gi|17933287,gi|20453411,gi|21617922,gi|291046004,gi|332002957,gi|333108791,gi|45477193,gi|65329268,gi|7320719	NCBI_Arabidopsis_Thaliana_txid3702_20160205.fasta	33215.9	0.869	1	1	1	9e-05	0.0485
Sowmya_20111205_Arabidopsis_Thaliana_C1_C2_C3_as_grouped_replicates_with_DAT_SCAFF3	C1-C2-C3	C1-C2-C3	File Name: LO_20111205_SMI_01_1.RAW (F002836)	PSI type III chlorophyll a/b-binding protein [Arabidopsis thaliana]	gi|110736814,gi|15219941,gi|16649019,gi|20260044,gi|21554335,gi|332195725,gi|332195727,gi|334183551,gi|4585882	NCBI_Arabidopsis_Thaliana_txid3702_20160205.fasta	29182.9	0.999	2	2	2	0.00018	0.0696
Sowmya_20111205_Arabidopsis_Thaliana_C1_C2_C3_as_grouped_replicates_with_DAT_SCAFF3	C1-C2-C3	C1-C2-C3	File Name: LO_20111205_SMI_01_1.RAW (F002836)	AT5g20630/T1M15_30 [Arabidopsis thaliana]	gi|14517364,gi|15242028,gi|15810055,gi|1755154,gi|1755164,gi|1755168,gi|1755184,gi|1755188,gi|18202461,gi|2239042,gi|332005485,gi|4666250,gi|5824339	NCBI_Arabidopsis_Thaliana_txid3702_20160205.fasta	21836.9	1	3	3	17	0.00153	0.251
Sowmya_20111205_Arabidopsis_Thaliana_C1_C2_C3_as_grouped_replicates_with_DAT_SCAFF3	C1-C2-C3	C1-C2-C3	File Name: LO_20111205_SMI_01_1.RAW (F002836)	ferredoxin--NADP reductase, leaf isozyme 2 [Arabidopsis thaliana]	gi|15223753,gi|17065326,gi|21387157,gi|332191802,gi|75162434	NCBI_Arabidopsis_Thaliana_txid3702_20160205.fasta	41169	1	6	6	10	0.0009	0.144
Sowmya_20111205_Arabidopsis_Thaliana_C1_C2_C3_as_grouped_replicates_with_DAT_SCAFF3	C1-C2-C3	C1-C2-C3	File Name: LO_20111205_SMI_01_1.RAW (F002836)	RecName: Full=GTP-binding nuclear protein Ran-1; AltName: Full=Ras-related nuclear protein 1	gi|1172833,gi|15241243,gi|16226505,gi|2058278,gi|21618037,gi|21928047,gi|227247550,gi|332005396,gi|495729	NCBI_Arabidopsis_Thaliana_txid3702_20160205.fasta	25276.1	1	3	3	5	0.00045	0.149
Sowmya_20111205_Arabidopsis_Thaliana_C1_C2_C3_as_grouped_replicates_with_DAT_SCAFF3	C1-C2-C3	C1-C2-C3	File Name: LO_20111205_SMI_01_1.RAW (F002836)	At1g13930/F16A14.27 [Arabidopsis thaliana]	gi|15010678,gi|16323298,gi|18394049,gi|332190963,gi|332190964,gi|332190965,gi|334182563,gi|334182565,gi|5080769,gi|8778391	NCBI_Arabidopsis_Thaliana_txid3702_20160205.fasta	16164	1	3	3	9	0.00081	0.226
Sowmya_20111205_Arabidopsis_Thaliana_C1_C2_C3_as_grouped_replicates_with_DAT_SCAFF3	C1-C2-C3	C1-C2-C3	File Name: LO_20111205_SMI_01_1.RAW (F002836)	lipoxygenase 2 [Arabidopsis thaliana]	gi|18407921,gi|332644476,gi|431258,gi|585421	NCBI_Arabidopsis_Thaliana_txid3702_20160205.fasta	102049	1	15	16	23	0.00207	0.196
Sowmya_20111205_Arabidopsis_Thaliana_C1_C2_C3_as_grouped_replicates_with_DAT_SCAFF3	C1-C2-C3	C1-C2-C3	File Name: LO_20111205_SMI_01_1.RAW (F002836)	AT5g55220/MCO15_17 [Arabidopsis thaliana]	gi|18650596,gi|22327852,gi|25141197,gi|332009218,gi|75160622	NCBI_Arabidopsis_Thaliana_txid3702_20160205.fasta	61734.4	1	4	4	6	0.00054	0.0878
Sowmya_20111205_Arabidopsis_Thaliana_C1_C2_C3_as_grouped_replicates_with_DAT_SCAFF3	C1-C2-C3	C1-C2-C3	File Name: LO_20111205_SMI_01_1.RAW (F002836)	At1g12310/F5O11_2 [Arabidopsis thaliana]	gi|15010572,gi|15221284,gi|20334852,gi|332190744,gi|75332066,gi|8778650	NCBI_Arabidopsis_Thaliana_txid3702_20160205.fasta	16517.8	0.998	2	2	2	0.00018	0.142
Sowmya_20111205_Arabidopsis_Thaliana_C1_C2_C3_as_grouped_replicates_with_DAT_SCAFF3	C1-C2-C3	C1-C2-C3	File Name: LO_20111205_SMI_01_1.RAW (F002836)	putative Ca2+-dependent membrane-binding protein annexin [Arabidopsis thaliana]	gi|12083278,gi|1429207,gi|150261489,gi|150261490,gi|15220216,gi|18252243,gi|21554612,gi|219802702,gi|257342046,gi|28059006,gi|332193704,gi|4959106,gi|58177602,gi|58177603,gi|75337884,gi|8778967	NCBI_Arabidopsis_Thaliana_txid3702_20160205.fasta	36204.9	1	10	10	13	0.00117	0.366
Sowmya_20111205_Arabidopsis_Thaliana_C1_C2_C3_as_grouped_replicates_with_DAT_SCAFF3	C1-C2-C3	C1-C2-C3	File Name: LO_20111205_SMI_01_1.RAW (F002836)	V-type proton ATPase subunit B1 [Arabidopsis thaliana]	gi|15222929,gi|166627,gi|17065080,gi|20453110,gi|21928027,gi|23197884,gi|240254125,gi|27735259,gi|332191834,gi|332197665,gi|51970958,gi|51971479,gi|51971697,gi|51972027,gi|75304730	NCBI_Arabidopsis_Thaliana_txid3702_20160205.fasta	54109.7	1	6	6	7	0.00063	0.144
Sowmya_20111205_Arabidopsis_Thaliana_C1_C2_C3_as_grouped_replicates_with_DAT_SCAFF3	C1-C2-C3	C1-C2-C3	File Name: LO_20111205_SMI_01_1.RAW (F002836)	chloroplast ribosomal large subunit protein L21 [Arabidopsis thaliana]	gi|1149573,gi|14456036,gi|15219695,gi|16226899,gi|16648685,gi|1710424,gi|21436001,gi|332193702,gi|8778379	NCBI_Arabidopsis_Thaliana_txid3702_20160205.fasta	24038.1	0.994	2	2	2	0.00018	0.118
Sowmya_20111205_Arabidopsis_Thaliana_C1_C2_C3_as_grouped_replicates_with_DAT_SCAFF3	C1-C2-C3	C1-C2-C3	File Name: LO_20111205_SMI_01_1.RAW (F002836)	AT4g14040/dl3061c [Arabidopsis thaliana]	gi|13605825,gi|13877735,gi|14532844,gi|15236386,gi|17473634,gi|17473652,gi|22137196,gi|22530900,gi|23198354,gi|23198396,gi|332657964,gi|7488184,gi|75163300	NCBI_Arabidopsis_Thaliana_txid3702_20160205.fasta	119143	1	3	3	3	0.00027	0.076
Sowmya_20111205_Arabidopsis_Thaliana_C1_C2_C3_as_grouped_replicates_with_DAT_SCAFF3	C1-C2-C3	C1-C2-C3	File Name: LO_20111205_SMI_01_1.RAW (F002836)	peptidyl-Pro cis-trans isomerase	gi|1091580,gi|110742736,gi|15236211,gi|15450777,gi|21593198,gi|219736627,gi|219749718,gi|219900287,gi|257339425,gi|257732944,gi|257745242,gi|30102900,gi|332661031,gi|460968,gi|5123704,gi|7270438,gi|75282353,gi|992643	NCBI_Arabidopsis_Thaliana_txid3702_20160205.fasta	18378.4	0.998	2	2	3	0.00027	0.163
Sowmya_20111205_Arabidopsis_Thaliana_C1_C2_C3_as_grouped_replicates_with_DAT_SCAFF3	C1-C2-C3	C1-C2-C3	File Name: LO_20111205_SMI_01_1.RAW (F002836)	glycine dehydrogenase [decarboxylating] 2 [Arabidopsis thaliana]	gi|15234036,gi|17380894,gi|20259565,gi|227305696,gi|332660759,gi|3688182,gi|46576630,gi|7270248	NCBI_Arabidopsis_Thaliana_txid3702_20160205.fasta	112927	1	18	18	34	0.00306	0.195
Sowmya_20111205_Arabidopsis_Thaliana_C1_C2_C3_as_grouped_replicates_with_DAT_SCAFF3	C1-C2-C3	C1-C2-C3	File Name: LO_20111205_SMI_01_1.RAW (F002836)	thioredoxin F-type 1 [Arabidopsis thaliana]	gi|15232959,gi|17529210,gi|20466041,gi|21537004,gi|257624591,gi|257676041,gi|27735269,gi|332640331,gi|6728989	NCBI_Arabidopsis_Thaliana_txid3702_20160205.fasta	19325.5	0.998	2	2	3	0.00027	0.135
Sowmya_20111205_Arabidopsis_Thaliana_C1_C2_C3_as_grouped_replicates_with_DAT_SCAFF3	C1-C2-C3	C1-C2-C3	File Name: LO_20111205_SMI_01_1.RAW (F002836)	At1g33120 [Arabidopsis thaliana]	gi|11692872,gi|11908052,gi|12642868,gi|14030657,gi|14517516,gi|15809778,gi|16604306,gi|18253023,gi|18398753,gi|18398761,gi|21554945,gi|22096367,gi|22136464,gi|332193447,gi|332193448,gi|9665161,gi|9665164	NCBI_Arabidopsis_Thaliana_txid3702_20160205.fasta	22018.5	0.998	2	2	2	0.00018	0.129
Sowmya_20111205_Arabidopsis_Thaliana_C1_C2_C3_as_grouped_replicates_with_DAT_SCAFF3	C1-C2-C3	C1-C2-C3	File Name: LO_20111205_SMI_01_1.RAW (F002836)	putative glyceraldehyde-3-phosphate dehydrogenase [Arabidopsis thaliana]	gi|110740441,gi|12323057,gi|14517408,gi|14532674,gi|15217555,gi|166708,gi|19310805,gi|20455491,gi|20465256,gi|22655284,gi|25090331,gi|332193812,gi|336390	NCBI_Arabidopsis_Thaliana_txid3702_20160205.fasta	47659.3	1	10	11	40	0.0036	0.248
Sowmya_20111205_Arabidopsis_Thaliana_C1_C2_C3_as_grouped_replicates_with_DAT_SCAFF3	C1-C2-C3	C1-C2-C3	File Name: LO_20111205_SMI_01_1.RAW (F002836)	glycolate oxidase [Arabidopsis thaliana]	gi|11994212,gi|13124262,gi|15231850,gi|15450741,gi|16226423,gi|18491119,gi|222424496,gi|259428083,gi|300643496,gi|30683149,gi|332641997,gi|332641999,gi|332642000,gi|79313229	NCBI_Arabidopsis_Thaliana_txid3702_20160205.fasta	38168	1	3	3	4	0.00036	0.316
Sowmya_20111205_Arabidopsis_Thaliana_C1_C2_C3_as_grouped_replicates_with_DAT_SCAFF3	C1-C2-C3	C1-C2-C3	File Name: LO_20111205_SMI_01_1.RAW (F002836)	At2g24020/T29E15.22 [Arabidopsis thaliana]	gi|15081684,gi|18400436,gi|20147169,gi|20197299,gi|330252424,gi|330252425,gi|334184400	NCBI_Arabidopsis_Thaliana_txid3702_20160205.fasta	19625.4	0.998	2	2	3	0.00027	0.121
Sowmya_20111205_Arabidopsis_Thaliana_C1_C2_C3_as_grouped_replicates_with_DAT_SCAFF3	C1-C2-C3	C1-C2-C3	File Name: LO_20111205_SMI_01_1.RAW (F002836)	alcohol dehydrogenase (EC 1.1.1.1) class III [Arabidopsis thaliana]	gi|110740923,gi|1143388,gi|14517532,gi|1498024,gi|15240054,gi|20141281,gi|21592856,gi|332007651,gi|33589744,gi|414145342,gi|414145343,gi|453056117,gi|453056118,gi|471270798,gi|471270799,gi|514830180,gi|514830181,gi|9758553	NCBI_Arabidopsis_Thaliana_txid3702_20160205.fasta	40697.8	0.989	1	1	1	9e-05	0.0317
Sowmya_20111205_Arabidopsis_Thaliana_C1_C2_C3_as_grouped_replicates_with_DAT_SCAFF3	C1-C2-C3	C1-C2-C3	File Name: LO_20111205_SMI_01_1.RAW (F002836)	putative 3-isopropylmalate dehydratase, small subunit [Arabidopsis thaliana]	gi|14334970,gi|15224221,gi|17104629,gi|20197634,gi|21592696,gi|330255113,gi|3763918,gi|75217097	NCBI_Arabidopsis_Thaliana_txid3702_20160205.fasta	26790.7	0.994	2	2	2	0.00018	0.12
Sowmya_20111205_Arabidopsis_Thaliana_C1_C2_C3_as_grouped_replicates_with_DAT_SCAFF3	C1-C2-C3	C1-C2-C3	File Name: LO_20111205_SMI_01_1.RAW (F002836)	RecName: Full=Proteasome subunit alpha type-5-A; AltName: Full=20S proteasome alpha subunit E-1	gi|12229903,gi|145325425,gi|15220961,gi|18252873,gi|21387063,gi|21554176,gi|259443225,gi|300536471,gi|332194888,gi|332194889,gi|3421087,gi|6056394	NCBI_Arabidopsis_Thaliana_txid3702_20160205.fasta	25947.3	0.869	1	1	1	9e-05	0.0506
Sowmya_20111205_Arabidopsis_Thaliana_C1_C2_C3_as_grouped_replicates_with_DAT_SCAFF3	C1-C2-C3	C1-C2-C3	File Name: LO_20111205_SMI_01_1.RAW (F002836)	RecName: Full=Photosystem I iron-sulfur center; AltName: Full=9 kDa polypeptide; AltName: Full=PSI-C; AltName: Full=Photosystem I subunit VII; AltName: Full=PsaC	gi|49065785,gi|5881747,gi|7525086	NCBI_Arabidopsis_Thaliana_txid3702_20160205.fasta	9038.2	0.869	1	2	4	0.00036	0.111
Sowmya_20111205_Arabidopsis_Thaliana_C1_C2_C3_as_grouped_replicates_with_DAT_SCAFF3	C1-C2-C3	C1-C2-C3	File Name: LO_20111205_SMI_01_1.RAW (F002836)	putative aminolevulinate dehydratase [Arabidopsis thaliana]	gi|11935205,gi|12229846,gi|12325198,gi|13605645,gi|145327197,gi|15222443,gi|16323332,gi|19698815,gi|21280939,gi|21539421,gi|22136066,gi|332196848,gi|332196849	NCBI_Arabidopsis_Thaliana_txid3702_20160205.fasta	46691.5	1	4	4	5	0.00045	0.0953
Sowmya_20111205_Arabidopsis_Thaliana_C1_C2_C3_as_grouped_replicates_with_DAT_SCAFF3	C1-C2-C3	C1-C2-C3	File Name: LO_20111205_SMI_01_1.RAW (F002836)	unnamed protein product [Arabidopsis thaliana]	gi|11994325,gi|18403751,gi|21592536,gi|219732540,gi|219733935,gi|219742004,gi|219742646,gi|219755786,gi|219901689,gi|219906035,gi|219937095,gi|219938048,gi|257323280,gi|257324825,gi|257340426,gi|257356286,gi|257625189,gi|257628790,gi|257650237,gi|257652105,gi|257703744,gi|257739461,gi|257739856,gi|332643240,gi|38679309,gi|75274449,gi|90186252	NCBI_Arabidopsis_Thaliana_txid3702_20160205.fasta	30456	0.869	1	1	2	0.00018	0.0423
Sowmya_20111205_Arabidopsis_Thaliana_C1_C2_C3_as_grouped_replicates_with_DAT_SCAFF3	C1-C2-C3	C1-C2-C3	File Name: LO_20111205_SMI_01_1.RAW (F002836)	hypothetical protein [Arabidopsis thaliana]	gi|110740713,gi|15982915,gi|16323194,gi|18411523,gi|21700911,gi|2191152,gi|332656573,gi|7267602,gi|73622092	NCBI_Arabidopsis_Thaliana_txid3702_20160205.fasta	49388.8	0.85	1	1	1	9e-05	0.0386
Sowmya_20111205_Arabidopsis_Thaliana_C1_C2_C3_as_grouped_replicates_with_DAT_SCAFF3	C1-C2-C3	C1-C2-C3	File Name: LO_20111205_SMI_01_1.RAW (F002836)	fructose-bisphosphate aldolase 5 [Arabidopsis thaliana]	gi|15236768,gi|21592977,gi|25082931,gi|2982453,gi|31711854,gi|332659814,gi|332659815,gi|7269505,gi|79325271	NCBI_Arabidopsis_Thaliana_txid3702_20160205.fasta	38294.5	0.869	1	1	1	9e-05	0.0615
Sowmya_20111205_Arabidopsis_Thaliana_C1_C2_C3_as_grouped_replicates_with_DAT_SCAFF3	C1-C2-C3	C1-C2-C3	File Name: LO_20111205_SMI_01_1.RAW (F002836)	heat shock protein 70-2 [Arabidopsis thaliana]	gi|15240578,gi|219764876,gi|219766617,gi|219773835,gi|219774013,gi|24030296,gi|257307111,gi|257307289,gi|257344321,gi|257344499,gi|332008487,gi|6746592,gi|75311568,gi|8777422	NCBI_Arabidopsis_Thaliana_txid3702_20160205.fasta	76997.5	1	3	3	5	0.00045	0.136
Sowmya_20111205_Arabidopsis_Thaliana_C1_C2_C3_as_grouped_replicates_with_DAT_SCAFF3	C1-C2-C3	C1-C2-C3	File Name: LO_20111205_SMI_01_1.RAW (F002836)	putative mitochondrial processing peptidase, partial [Arabidopsis thaliana]	gi|110740617,gi|15232845,gi|22022518,gi|227204505,gi|23397047,gi|23463071,gi|25054848,gi|30678485,gi|332640240,gi|332640241,gi|6513923,gi|85700445	NCBI_Arabidopsis_Thaliana_txid3702_20160205.fasta	59612.7	1	3	3	3	0.00027	0.0844
Sowmya_20111205_Arabidopsis_Thaliana_C1_C2_C3_as_grouped_replicates_with_DAT_SCAFF3	C1-C2-C3	C1-C2-C3	File Name: LO_20111205_SMI_01_1.RAW (F002836)	unknown protein [Arabidopsis thaliana]	gi|17979394,gi|22136722,gi|30693595,gi|332645382,gi|332645383,gi|79314769	NCBI_Arabidopsis_Thaliana_txid3702_20160205.fasta	27748.2	1	6	6	12	0.00108	0.217
Sowmya_20111205_Arabidopsis_Thaliana_C1_C2_C3_as_grouped_replicates_with_DAT_SCAFF3	C1-C2-C3	C1-C2-C3	File Name: LO_20111205_SMI_01_1.RAW (F002836)	AT3g06050/F24F17_3 [Arabidopsis thaliana]	gi|15450355,gi|18397457,gi|20466103,gi|21553531,gi|227247688,gi|25090885,gi|332640816,gi|7658343	NCBI_Arabidopsis_Thaliana_txid3702_20160205.fasta	21446.1	0.998	2	2	2	0.00018	0.0995
Sowmya_20111205_Arabidopsis_Thaliana_C1_C2_C3_as_grouped_replicates_with_DAT_SCAFF3	C1-C2-C3	C1-C2-C3	File Name: LO_20111205_SMI_01_1.RAW (F002836)	aspartic proteinase, partial [Arabidopsis thaliana]	gi|1354272,gi|15221141,gi|15912219,gi|15912251,gi|17381036,gi|21617929,gi|222424506,gi|25055040,gi|3157937,gi|332190692,gi|75318541	NCBI_Arabidopsis_Thaliana_txid3702_20160205.fasta	54613.7	0.869	1	1	1	9e-05	0.0267
Sowmya_20111205_Arabidopsis_Thaliana_C1_C2_C3_as_grouped_replicates_with_DAT_SCAFF3	C1-C2-C3	C1-C2-C3	File Name: LO_20111205_SMI_01_1.RAW (F002836)	chaperonin-60 alpha subunit [Arabidopsis thaliana]	gi|1223910,gi|15226314,gi|21554572,gi|219900739,gi|219925963,gi|219931267,gi|2506276,gi|257636784,gi|257686883,gi|257718523,gi|257719996,gi|257734766,gi|27311671,gi|31711734,gi|330252974,gi|4510416	NCBI_Arabidopsis_Thaliana_txid3702_20160205.fasta	62073.4	1	13	13	24	0.00216	0.263
Sowmya_20111205_Arabidopsis_Thaliana_C1_C2_C3_as_grouped_replicates_with_DAT_SCAFF3	C1-C2-C3	C1-C2-C3	File Name: LO_20111205_SMI_01_1.RAW (F002836)	ribosomal protein L14 (chloroplast) [Arabidopsis thaliana]	gi|5881730,gi|6685862,gi|7525069	NCBI_Arabidopsis_Thaliana_txid3702_20160205.fasta	13582	0.998	2	2	3	0.00027	0.189
Sowmya_20111205_Arabidopsis_Thaliana_C1_C2_C3_as_grouped_replicates_with_DAT_SCAFF3	C1-C2-C3	C1-C2-C3	File Name: LO_20111205_SMI_01_1.RAW (F002836)	At1g56070/T6H22_13 [Arabidopsis thaliana]	gi|13605865,gi|15450763,gi|23397045,gi|23397162,gi|27363422,gi|30696056,gi|332195217,gi|6056373	NCBI_Arabidopsis_Thaliana_txid3702_20160205.fasta	93891.9	1	11	11	16	0.00144	0.127
Sowmya_20111205_Arabidopsis_Thaliana_C1_C2_C3_as_grouped_replicates_with_DAT_SCAFF3	C1-C2-C3	C1-C2-C3	File Name: LO_20111205_SMI_01_1.RAW (F002836)	cytochrome B6 (chloroplast) [Arabidopsis thaliana]	gi|5881724,gi|6685349,gi|7525063	NCBI_Arabidopsis_Thaliana_txid3702_20160205.fasta	24152.8	0.998	2	2	2	0.00018	0.158
Sowmya_20111205_Arabidopsis_Thaliana_C1_C2_C3_as_grouped_replicates_with_DAT_SCAFF3	C1-C2-C3	C1-C2-C3	File Name: LO_20111205_SMI_01_1.RAW (F002836)	ATP citrate lyase, putative; 38389-41775 [Arabidopsis thaliana]	gi|12321918,gi|12322674,gi|14334788,gi|15230764,gi|15239897,gi|16648644,gi|17065616,gi|27754223,gi|332008431,gi|332640905,gi|75262456,gi|75268139,gi|9759429	NCBI_Arabidopsis_Thaliana_txid3702_20160205.fasta	65815.2	0.869	1	1	1	9e-05	0.0263
Sowmya_20111205_Arabidopsis_Thaliana_C1_C2_C3_as_grouped_replicates_with_DAT_SCAFF3	C1-C2-C3	C1-C2-C3	File Name: LO_20111205_SMI_01_1.RAW (F002836)	unnamed protein product [Arabidopsis thaliana]	gi|10172599,gi|14326495,gi|15231154,gi|16226587,gi|19548033,gi|332641777,gi|332641778,gi|334185302,gi|75311242	NCBI_Arabidopsis_Thaliana_txid3702_20160205.fasta	20837.8	0.997	1	1	1	9e-05	0.0314
Sowmya_20111205_Arabidopsis_Thaliana_C1_C2_C3_as_grouped_replicates_with_DAT_SCAFF3	C1-C2-C3	C1-C2-C3	File Name: LO_20111205_SMI_01_1.RAW (F002836)	50S ribosomal protein L5 [Arabidopsis thaliana]	gi|15234136,gi|15810311,gi|21281101,gi|21592367,gi|2191128,gi|332656607,gi|50400725,gi|7267628	NCBI_Arabidopsis_Thaliana_txid3702_20160205.fasta	28344.8	0.869	1	1	1	9e-05	0.0382
Sowmya_20111205_Arabidopsis_Thaliana_C1_C2_C3_as_grouped_replicates_with_DAT_SCAFF3	C1-C2-C3	C1-C2-C3	File Name: LO_20111205_SMI_01_1.RAW (F002836)	translational inhibitor protein like [Arabidopsis thaliana]	gi|110739384,gi|110743843,gi|14030711,gi|15231137,gi|16974537,gi|21554167,gi|332642851,gi|9294558	NCBI_Arabidopsis_Thaliana_txid3702_20160205.fasta	19816.2	1	4	4	7	0.00063	0.216
Sowmya_20111205_Arabidopsis_Thaliana_C1_C2_C3_as_grouped_replicates_with_DAT_SCAFF3	C1-C2-C3	C1-C2-C3	File Name: LO_20111205_SMI_01_1.RAW (F002836)	putative ribosomal protein S27 [Arabidopsis thaliana]	gi|15028165,gi|15238845,gi|19310839,gi|332008213,gi|73917992,gi|9758519	NCBI_Arabidopsis_Thaliana_txid3702_20160205.fasta	9489.8	0.997	2	2	2	0.00018	0.298
Sowmya_20111205_Arabidopsis_Thaliana_C1_C2_C3_as_grouped_replicates_with_DAT_SCAFF3	C1-C2-C3	C1-C2-C3	File Name: LO_20111205_SMI_01_1.RAW (F002836)	unnamed protein product [Arabidopsis thaliana]	gi|219730024,gi|219748080,gi|219763358,gi|219773666,gi|219785685,gi|219787913,gi|219799722,gi|219802937,gi|219892026,gi|219892922,gi|219896000,gi|219914466,gi|219931654,gi|222424645,gi|25277931,gi|257287228,gi|257296433,gi|257330189,gi|257335724,gi|257338914,gi|257357100,gi|257634078,gi|257646832,gi|257653755,gi|257704014,gi|257707470,gi|257724609,gi|257730816,gi|257743214,gi|259445263,gi|2594596…	NCBI_Arabidopsis_Thaliana_txid3702_20160205.fasta	74158.9	1	7	7	11	0.000991	0.125
Sowmya_20111205_Arabidopsis_Thaliana_C1_C2_C3_as_grouped_replicates_with_DAT_SCAFF3	C1-C2-C3	C1-C2-C3	File Name: LO_20111205_SMI_01_1.RAW (F002836)	unknown protein [Arabidopsis thaliana]	gi|12744999,gi|15451092,gi|18377448,gi|18394201,gi|332191150,gi|5103813	NCBI_Arabidopsis_Thaliana_txid3702_20160205.fasta	31924.4	0.869	1	1	1	9e-05	0.0339
Sowmya_20111205_Arabidopsis_Thaliana_C1_C2_C3_as_grouped_replicates_with_DAT_SCAFF3	C1-C2-C3	C1-C2-C3	File Name: LO_20111205_SMI_01_1.RAW (F002836)	nitrite reductase [Arabidopsis thaliana]	gi|1208408,gi|13430816,gi|15010614,gi|15226573,gi|20334790,gi|2289780,gi|23297021,gi|23397091,gi|23397093,gi|330251330,gi|4335728,gi|54036161	NCBI_Arabidopsis_Thaliana_txid3702_20160205.fasta	65505.8	1	6	6	9	0.00081	0.125
Sowmya_20111205_Arabidopsis_Thaliana_C1_C2_C3_as_grouped_replicates_with_DAT_SCAFF3	C1-C2-C3	C1-C2-C3	File Name: LO_20111205_SMI_01_1.RAW (F002836)	At1g13440/F13B4_8 [Arabidopsis thaliana]	gi|15146236,gi|15222848,gi|15294160,gi|19699140,gi|332190895,gi|75309868,gi|9958054	NCBI_Arabidopsis_Thaliana_txid3702_20160205.fasta	36913.4	1	12	13	24	0.00216	0.402
Sowmya_20111205_Arabidopsis_Thaliana_C1_C2_C3_as_grouped_replicates_with_DAT_SCAFF3	C1-C2-C3	C1-C2-C3	File Name: LO_20111205_SMI_01_1.RAW (F002836)	GDP dissociation inhibitor [Arabidopsis thaliana]	gi|110741702,gi|110743587,gi|13605641,gi|145331125,gi|15215778,gi|15224814,gi|1550740,gi|1655424,gi|17473582,gi|21360457,gi|21592535,gi|222423325,gi|3212878,gi|330255280,gi|330255281,gi|75167237	NCBI_Arabidopsis_Thaliana_txid3702_20160205.fasta	48439.4	0.975	1	1	1	9e-05	0.0225
Sowmya_20111205_Arabidopsis_Thaliana_C1_C2_C3_as_grouped_replicates_with_DAT_SCAFF3	C1-C2-C3	C1-C2-C3	File Name: LO_20111205_SMI_01_1.RAW (F002836)	cytochrome f (chloroplast) [Arabidopsis thaliana]	gi|5881707,gi|6685374,gi|7525046	NCBI_Arabidopsis_Thaliana_txid3702_20160205.fasta	35358	1	4	4	7	0.00063	0.131
Sowmya_20111205_Arabidopsis_Thaliana_C1_C2_C3_as_grouped_replicates_with_DAT_SCAFF3	C1-C2-C3	C1-C2-C3	File Name: LO_20111205_SMI_01_1.RAW (F002836)	ribulose-1,5-bisphosphate carboxylase/oxygenase large subunit (chloroplast) [Arabidopsis thaliana]	gi|1928872,gi|3914541,gi|5881702,gi|7525041	NCBI_Arabidopsis_Thaliana_txid3702_20160205.fasta	52955.6	1	22	24	305	0.0275	0.405
Sowmya_20111205_Arabidopsis_Thaliana_C1_C2_C3_as_grouped_replicates_with_DAT_SCAFF3	C1-C2-C3	C1-C2-C3	File Name: LO_20111205_SMI_01_1.RAW (F002836)	ATPase beta subunit (chloroplast) [Arabidopsis thaliana]	gi|5881701,gi|6686269,gi|7525040	NCBI_Arabidopsis_Thaliana_txid3702_20160205.fasta	53934.8	1	18	22	52	0.00468	0.49
Sowmya_20111205_Arabidopsis_Thaliana_C1_C2_C3_as_grouped_replicates_with_DAT_SCAFF3	C1-C2-C3	C1-C2-C3	File Name: LO_20111205_SMI_01_1.RAW (F002836)	putative protein [Arabidopsis thaliana]	gi|10045563,gi|15215604,gi|15231176,gi|17939851,gi|20334872,gi|21555349,gi|25089786,gi|332645407	NCBI_Arabidopsis_Thaliana_txid3702_20160205.fasta	19587	0.993	2	2	2	0.00018	0.0952
Sowmya_20111205_Arabidopsis_Thaliana_C1_C2_C3_as_grouped_replicates_with_DAT_SCAFF3	C1-C2-C3	C1-C2-C3	File Name: LO_20111205_SMI_01_1.RAW (F002836)	putative copper/zinc superoxide dismutase [Arabidopsis thaliana]	gi|110742459,gi|17381188,gi|18401659,gi|20197468,gi|21542454,gi|21593525,gi|22136742,gi|25285791,gi|3273753,gi|330252995,gi|5689609	NCBI_Arabidopsis_Thaliana_txid3702_20160205.fasta	22243.7	1	3	3	3	0.00027	0.13
Sowmya_20111205_Arabidopsis_Thaliana_C1_C2_C3_as_grouped_replicates_with_DAT_SCAFF3	C1-C2-C3	C1-C2-C3	File Name: LO_20111205_SMI_01_1.RAW (F002836)	chaperone protein ClpB3 [Arabidopsis thaliana]	gi|18417676,gi|296528908,gi|332004779,gi|75174044,gi|9755800	NCBI_Arabidopsis_Thaliana_txid3702_20160205.fasta	108947	0.987	1	1	1	9e-05	0.0145
Sowmya_20111205_Arabidopsis_Thaliana_C1_C2_C3_as_grouped_replicates_with_DAT_SCAFF3	C1-C2-C3	C1-C2-C3	File Name: LO_20111205_SMI_01_1.RAW (F002836)	RecName: Full=ATP synthase epsilon chain, chloroplastic; AltName: Full=ATP synthase F1 sector epsilon subunit; AltName: Full=F-ATPase epsilon subunit	gi|332278159,gi|5881700,gi|7525039	NCBI_Arabidopsis_Thaliana_txid3702_20160205.fasta	14499.3	0.981	1	1	1	9e-05	0.0758
Sowmya_20111205_Arabidopsis_Thaliana_C1_C2_C3_as_grouped_replicates_with_DAT_SCAFF3	C1-C2-C3	C1-C2-C3	File Name: LO_20111205_SMI_01_1.RAW (F002836)	putative multicatalytic endopeptidase [Arabidopsis thaliana]	gi|12083342,gi|145327739,gi|145327741,gi|15219257,gi|15219317,gi|20453128,gi|21617900,gi|21689609,gi|222423615,gi|222424243,gi|2511574,gi|259443219,gi|300536465,gi|332191336,gi|332191337,gi|332198094,gi|332198095,gi|332198096,gi|3421075,gi|4966368,gi|6093778,gi|75245585,gi|79318062	NCBI_Arabidopsis_Thaliana_txid3702_20160205.fasta	25733.7	0.996	2	2	2	0.00018	0.123
Sowmya_20111205_Arabidopsis_Thaliana_C1_C2_C3_as_grouped_replicates_with_DAT_SCAFF3	C1-C2-C3	C1-C2-C3	File Name: LO_20111205_SMI_01_1.RAW (F002836)	cysteine synthase [Arabidopsis thaliana]	gi|110741540,gi|15233111,gi|20260390,gi|21592815,gi|22136208,gi|259431974,gi|259454356,gi|259465788,gi|259659805,gi|259691593,gi|259694175,gi|300546373,gi|300553873,gi|300555461,gi|300579491,gi|300644439,gi|300653750,gi|332646682,gi|4996616,gi|5824334,gi|6850835,gi|75193637	NCBI_Arabidopsis_Thaliana_txid3702_20160205.fasta	39928.6	1	4	4	4	0.00036	0.12
Sowmya_20111205_Arabidopsis_Thaliana_C1_C2_C3_as_grouped_replicates_with_DAT_SCAFF3	C1-C2-C3	C1-C2-C3	File Name: LO_20111205_SMI_01_1.RAW (F002836)	gamma-glutamylcysteine synthetase [Arabidopsis thaliana]	gi|116295202,gi|12644273,gi|15236390,gi|15912189,gi|16930445,gi|1742963,gi|23506099,gi|3292836,gi|332659306,gi|332659307,gi|332659308,gi|334186834,gi|4262277,gi|488615,gi|7269157,gi|79325233	NCBI_Arabidopsis_Thaliana_txid3702_20160205.fasta	58564.2	1	3	3	3	0.00027	0.0613
Sowmya_20111205_Arabidopsis_Thaliana_C1_C2_C3_as_grouped_replicates_with_DAT_SCAFF3	C1-C2-C3	C1-C2-C3	File Name: LO_20111205_SMI_01_1.RAW (F002836)	AT5g10860/T30N20_130 [Arabidopsis thaliana]	gi|13605728,gi|15238284,gi|17978887,gi|20455364,gi|332004220,gi|8979720	NCBI_Arabidopsis_Thaliana_txid3702_20160205.fasta	22728.7	1	3	3	3	0.00027	0.228
Sowmya_20111205_Arabidopsis_Thaliana_C1_C2_C3_as_grouped_replicates_with_DAT_SCAFF3	C1-C2-C3	C1-C2-C3	File Name: LO_20111205_SMI_01_1.RAW (F002836)	NADP-dependent malic enzyme 2 [Arabidopsis thaliana]	gi|15239146,gi|16226466,gi|332004325,gi|75264397,gi|7573381	NCBI_Arabidopsis_Thaliana_txid3702_20160205.fasta	64414.6	1	3	3	3	0.00027	0.068
Sowmya_20111205_Arabidopsis_Thaliana_C1_C2_C3_as_grouped_replicates_with_DAT_SCAFF3	C1-C2-C3	C1-C2-C3	File Name: LO_20111205_SMI_01_1.RAW (F002836)	hypothetical protein [Arabidopsis thaliana]	gi|110736982,gi|15225120,gi|330253477,gi|38603876,gi|38638692,gi|4582460	NCBI_Arabidopsis_Thaliana_txid3702_20160205.fasta	28865.9	0.747	1	1	1	9e-05	0.0489
Sowmya_20111205_Arabidopsis_Thaliana_C1_C2_C3_as_grouped_replicates_with_DAT_SCAFF3	C1-C2-C3	C1-C2-C3	File Name: LO_20111205_SMI_01_1.RAW (F002836)	calmodulin-like protein [Arabidopsis thaliana]	gi|10177165,gi|110742424,gi|1168749,gi|1183005,gi|12322269,gi|12324401,gi|13878061,gi|15028267,gi|15081767,gi|15215644,gi|15219652,gi|15225840,gi|15229010,gi|15229784,gi|15240343,gi|159025288,gi|15982919,gi|16225,gi|16227,gi|16648879,gi|166649,gi|166651,gi|166653,gi|166655,gi|17473867,gi|18252277,gi|18377538,gi|20259049,gi|20334874,gi|206984605,gi|21280869,gi|21553788,gi|21594474,gi|21594484,gi|2…	NCBI_Arabidopsis_Thaliana_txid3702_20160205.fasta	16820.1	0.992	2	2	2	0.00018	0.161
Sowmya_20111205_Arabidopsis_Thaliana_C1_C2_C3_as_grouped_replicates_with_DAT_SCAFF3	C1-C2-C3	C1-C2-C3	File Name: LO_20111205_SMI_01_1.RAW (F002836)	thioredoxin h [Arabidopsis thaliana]	gi|1388076,gi|15239136,gi|16649001,gi|17473621,gi|18206377,gi|20259940,gi|21386963,gi|21537330,gi|332007514,gi|9758587,gi|992962	NCBI_Arabidopsis_Thaliana_txid3702_20160205.fasta	13109.1	1	3	3	4	0.00036	0.254
Sowmya_20111205_Arabidopsis_Thaliana_C1_C2_C3_as_grouped_replicates_with_DAT_SCAFF3	C1-C2-C3	C1-C2-C3	File Name: LO_20111205_SMI_01_1.RAW (F002836)	pyruvate kinase [Arabidopsis thaliana]	gi|11994727,gi|15983775,gi|16604372,gi|18403597,gi|21537361,gi|218308699,gi|219941163,gi|257628613,gi|257715316,gi|257734209,gi|259450728,gi|259450840,gi|26983820,gi|298546469,gi|298557213,gi|300635991,gi|300636103,gi|332643176,gi|583801355,gi|583808227,gi|75311203	NCBI_Arabidopsis_Thaliana_txid3702_20160205.fasta	65131.8	0.995	2	2	2	0.00018	0.0369
Sowmya_20111205_Arabidopsis_Thaliana_C1_C2_C3_as_grouped_replicates_with_DAT_SCAFF3	C1-C2-C3	C1-C2-C3	File Name: LO_20111205_SMI_01_1.RAW (F002836)	hypothetical protein [Arabidopsis thaliana]	gi|110741422,gi|11994536,gi|13877523,gi|159162871,gi|159162872,gi|17978771,gi|18401423,gi|332642400,gi|51316534	NCBI_Arabidopsis_Thaliana_txid3702_20160205.fasta	12184.2	1	3	3	3	0.00027	0.312
Sowmya_20111205_Arabidopsis_Thaliana_C1_C2_C3_as_grouped_replicates_with_DAT_SCAFF3	C1-C2-C3	C1-C2-C3	File Name: LO_20111205_SMI_01_1.RAW (F002836)	putative photosystem II type I chlorophyll a/b binding protein [Arabidopsis thaliana]	gi|11908034,gi|12642854,gi|16366,gi|18403549,gi|20197164,gi|21539563,gi|25083751,gi|3128229,gi|330253879,gi|330728727,gi|330730512,gi|332617566,gi|332628227,gi|544329041,gi|550554106	NCBI_Arabidopsis_Thaliana_txid3702_20160205.fasta	28170.9	1	4	4	8	0.00072	0.188
Sowmya_20111205_Arabidopsis_Thaliana_C1_C2_C3_as_grouped_replicates_with_DAT_SCAFF3	C1-C2-C3	C1-C2-C3	File Name: LO_20111205_SMI_01_1.RAW (F002836)	AT3g23600/MDB19_9 [Arabidopsis thaliana]	gi|17381244,gi|18403820,gi|20453365,gi|21536848,gi|332643260,gi|332643261,gi|79313339,gi|9294516	NCBI_Arabidopsis_Thaliana_txid3702_20160205.fasta	25861.7	0.869	1	1	1	9e-05	0.0418
Sowmya_20111205_Arabidopsis_Thaliana_C1_C2_C3_as_grouped_replicates_with_DAT_SCAFF3	C1-C2-C3	C1-C2-C3	File Name: LO_20111205_SMI_01_1.RAW (F002836)	ATPase I subunit (chloroplast) [Arabidopsis thaliana]	gi|5881680,gi|6685246,gi|7525019	NCBI_Arabidopsis_Thaliana_txid3702_20160205.fasta	21057.8	1	6	6	7	0.00063	0.342
Sowmya_20111205_Arabidopsis_Thaliana_C1_C2_C3_as_grouped_replicates_with_DAT_SCAFF3	C1-C2-C3	C1-C2-C3	File Name: LO_20111205_SMI_01_1.RAW (F002836)	ATPase alpha subunit (chloroplast) [Arabidopsis thaliana]	gi|5881679,gi|6685244,gi|7525018	NCBI_Arabidopsis_Thaliana_txid3702_20160205.fasta	55329.8	1	15	15	27	0.00243	0.304
Sowmya_20111205_Arabidopsis_Thaliana_C1_C2_C3_as_grouped_replicates_with_DAT_SCAFF3	C1-C2-C3	C1-C2-C3	File Name: LO_20111205_SMI_01_1.RAW (F002836)	uncharacterized protein [Arabidopsis thaliana]	gi|15224648,gi|159162523,gi|21536553,gi|27311681,gi|30725550,gi|330252546,gi|4559358,gi|48425750,gi|62903498	NCBI_Arabidopsis_Thaliana_txid3702_20160205.fasta	11031.4	0.869	1	1	1	9e-05	0.08
Sowmya_20111205_Arabidopsis_Thaliana_C1_C2_C3_as_grouped_replicates_with_DAT_SCAFF3	C1-C2-C3	C1-C2-C3	File Name: LO_20111205_SMI_01_1.RAW (F002836)	AT5g14740 [Arabidopsis thaliana]	gi|11692920,gi|11908032,gi|12642852,gi|16226547,gi|23397027,gi|23397049,gi|332004686,gi|42573371	NCBI_Arabidopsis_Thaliana_txid3702_20160205.fasta	28344.7	1	10	11	22	0.00198	0.483
Sowmya_20111205_Arabidopsis_Thaliana_C1_C2_C3_as_grouped_replicates_with_DAT_SCAFF3	C1-C2-C3	C1-C2-C3	File Name: LO_20111205_SMI_01_1.RAW (F002836)	putative cold-regulated protein cor15b precursor [Arabidopsis thaliana]	gi|15027905,gi|15227952,gi|202072052,gi|20259287,gi|21554008,gi|330255040,gi|4559338,gi|456016	NCBI_Arabidopsis_Thaliana_txid3702_20160205.fasta	14960.9	1	4	4	9	0.00081	0.177
Sowmya_20111205_Arabidopsis_Thaliana_C1_C2_C3_as_grouped_replicates_with_DAT_SCAFF3	C1-C2-C3	C1-C2-C3	File Name: LO_20111205_SMI_01_1.RAW (F002836)	metacaspase 4 [Arabidopsis thaliana]	gi|15219345,gi|19347869,gi|22136874,gi|3152600,gi|332198111,gi|33304380,gi|37788551,gi|75219812	NCBI_Arabidopsis_Thaliana_txid3702_20160205.fasta	45485	0.828	1	1	1	9e-05	0.0287
Sowmya_20111205_Arabidopsis_Thaliana_C1_C2_C3_as_grouped_replicates_with_DAT_SCAFF3	C1-C2-C3	C1-C2-C3	File Name: LO_20111205_SMI_01_1.RAW (F002836)	mitochondrial elongation factor Tu [Arabidopsis thaliana]	gi|110742332,gi|1149571,gi|15236220,gi|22531166,gi|25090254,gi|31376381,gi|332656852,gi|3924612,gi|4263511,gi|7269778	NCBI_Arabidopsis_Thaliana_txid3702_20160205.fasta	49410.2	0.869	1	1	1	9e-05	0.0749
Sowmya_20111205_Arabidopsis_Thaliana_C1_C2_C3_as_grouped_replicates_with_DAT_SCAFF3	C1-C2-C3	C1-C2-C3	File Name: LO_20111205_SMI_01_1.RAW (F002836)	Ferredoxin-thioredoxin reductase catalytic chain [Arabidopsis thaliana]	gi|15224046,gi|17380642,gi|21436083,gi|21593637,gi|330250764,gi|4544427,gi|75206241	NCBI_Arabidopsis_Thaliana_txid3702_20160205.fasta	16433.7	0.998	2	2	2	0.00018	0.144
Sowmya_20111205_Arabidopsis_Thaliana_C1_C2_C3_as_grouped_replicates_with_DAT_SCAFF3	C1-C2-C3	C1-C2-C3	File Name: LO_20111205_SMI_01_1.RAW (F002836)	AT5g11880/F14F18_50 [Arabidopsis thaliana]	gi|15146250,gi|18416698,gi|22655428,gi|332004351,gi|75306321,gi|7573355	NCBI_Arabidopsis_Thaliana_txid3702_20160205.fasta	54165.2	0.354	0	0	0	0	0
Sowmya_20111205_Arabidopsis_Thaliana_C1_C2_C3_as_grouped_replicates_with_DAT_SCAFF3	C1-C2-C3	C1-C2-C3	File Name: LO_20111205_SMI_01_1.RAW (F002836)	plastid-lipid associated protein PAP / fibrillin family protein [Arabidopsis thaliana]	gi|15241221,gi|15529232,gi|16974385,gi|21592750,gi|238481317,gi|332005386,gi|332005387,gi|75163992	NCBI_Arabidopsis_Thaliana_txid3702_20160205.fasta	26001.4	1	4	4	5	0.00045	0.197
Sowmya_20111205_Arabidopsis_Thaliana_C1_C2_C3_as_grouped_replicates_with_DAT_SCAFF3	C1-C2-C3	C1-C2-C3	File Name: LO_20111205_SMI_01_1.RAW (F002836)	mitochondrial chaperonin 10 [Arabidopsis thaliana]	gi|11990458,gi|166662,gi|17380944,gi|18394184,gi|20258951,gi|21555041,gi|332191128,gi|461729,gi|6899643	NCBI_Arabidopsis_Thaliana_txid3702_20160205.fasta	10812.8	1	3	3	3	0.00027	0.306
Sowmya_20111205_Arabidopsis_Thaliana_C1_C2_C3_as_grouped_replicates_with_DAT_SCAFF3	C1-C2-C3	C1-C2-C3	File Name: LO_20111205_SMI_01_1.RAW (F002836)	AT3g28940/K5K13_2 [Arabidopsis thaliana]	gi|15294180,gi|18405982,gi|20857128,gi|332643990,gi|7939542	NCBI_Arabidopsis_Thaliana_txid3702_20160205.fasta	19465	0.636	1	1	1	9e-05	0.0592
Sowmya_20111205_Arabidopsis_Thaliana_C1_C2_C3_as_grouped_replicates_with_DAT_SCAFF3	C1-C2-C3	C1-C2-C3	File Name: LO_20111205_SMI_01_1.RAW (F002836)	AT4g02770 [Arabidopsis thaliana]	gi|11692846,gi|11908080,gi|14488084,gi|15235503,gi|17064872,gi|20148685,gi|20908086,gi|21281091,gi|332656828,gi|38503230,gi|4263525,gi|5732199,gi|7269762	NCBI_Arabidopsis_Thaliana_txid3702_20160205.fasta	22598.6	1	10	11	35	0.00315	0.433
Sowmya_20111205_Arabidopsis_Thaliana_C1_C2_C3_as_grouped_replicates_with_DAT_SCAFF3	C1-C2-C3	C1-C2-C3	File Name: LO_20111205_SMI_01_1.RAW (F002836)	hypothetical protein [Arabidopsis thaliana]	gi|110740867,gi|14030683,gi|17064782,gi|18405061,gi|19698897,gi|20259868,gi|21593390,gi|23198362,gi|23505937,gi|332195025,gi|3776572,gi|47825426,gi|75217000	NCBI_Arabidopsis_Thaliana_txid3702_20160205.fasta	31139.8	0.869	1	1	1	9e-05	0.0351
Sowmya_20111205_Arabidopsis_Thaliana_C1_C2_C3_as_grouped_replicates_with_DAT_SCAFF3	C1-C2-C3	C1-C2-C3	File Name: LO_20111205_SMI_01_1.RAW (F002836)	fructose-bisphosphate aldolase like protein [Arabidopsis thaliana]	gi|110740610,gi|18420348,gi|332661602,gi|341940207,gi|53828647	NCBI_Arabidopsis_Thaliana_txid3702_20160205.fasta	42988.1	0.869	1	1	3	0.00027	0.158
Sowmya_20111205_Arabidopsis_Thaliana_C1_C2_C3_as_grouped_replicates_with_DAT_SCAFF3	C1-C2-C3	C1-C2-C3	File Name: LO_20111205_SMI_01_1.RAW (F002836)	aldose 1-epimerase - like protein [Arabidopsis thaliana]	gi|110742316,gi|15228261,gi|17381242,gi|28416453,gi|332644809,gi|4741197	NCBI_Arabidopsis_Thaliana_txid3702_20160205.fasta	39715	0.996	2	2	2	0.00018	0.0866
Sowmya_20111205_Arabidopsis_Thaliana_C1_C2_C3_as_grouped_replicates_with_DAT_SCAFF3	C1-C2-C3	C1-C2-C3	File Name: LO_20111205_SMI_01_1.RAW (F002836)	AT3g01480/F4P13_3 [Arabidopsis thaliana]	gi|14532438,gi|15232123,gi|21360549,gi|21593368,gi|222424678,gi|332640151,gi|390980760,gi|45680876,gi|6016707,gi|75266250	NCBI_Arabidopsis_Thaliana_txid3702_20160205.fasta	47982.6	0.869	1	1	1	9e-05	0.0229
Sowmya_20111205_Arabidopsis_Thaliana_C1_C2_C3_as_grouped_replicates_with_DAT_SCAFF3	C1-C2-C3	C1-C2-C3	File Name: LO_20111205_SMI_01_1.RAW (F002836)	allene oxide synthase [Arabidopsis thaliana]	gi|10177268,gi|13878924,gi|15239032,gi|17065504,gi|17473594,gi|1890152,gi|197107142,gi|197107143,gi|197107144,gi|197107145,gi|197107146,gi|197107147,gi|197107241,gi|197107242,gi|197107457,gi|197107458,gi|197107459,gi|197107460,gi|197107461,gi|197107462,gi|22136110,gi|22136154,gi|332007459,gi|3820648,gi|6002957	NCBI_Arabidopsis_Thaliana_txid3702_20160205.fasta	58199.6	0.999	2	2	3	0.00027	0.0309
Sowmya_20111205_Arabidopsis_Thaliana_C1_C2_C3_as_grouped_replicates_with_DAT_SCAFF3	C1-C2-C3	C1-C2-C3	File Name: LO_20111205_SMI_01_1.RAW (F002836)	RecName: Full=Glutathione S-transferase U5; Short=AtGSTU5; AltName: Full=AtGSTU1; AltName: Full=GST class-tau member 5; AltName: Full=Glutathione S-transferase 103-1A	gi|1170121,gi|15227085,gi|17065200,gi|21594032,gi|24899801,gi|330253161,gi|3980390,gi|4973229,gi|895700,gi|929957,gi|940381	NCBI_Arabidopsis_Thaliana_txid3702_20160205.fasta	26000.7	0.998	2	2	2	0.00018	0.138
Sowmya_20111205_Arabidopsis_Thaliana_C1_C2_C3_as_grouped_replicates_with_DAT_SCAFF3	C1-C2-C3	C1-C2-C3	File Name: LO_20111205_SMI_01_1.RAW (F002836)	RecName: Full=Aconitate hydratase 2, mitochondrial; Short=Aconitase 2; AltName: Full=Citrate hydro-lyase 2; Flags: Precursor	gi|118572816,gi|22531152,gi|30678219,gi|31711784,gi|330250870,gi|4586021	NCBI_Arabidopsis_Thaliana_txid3702_20160205.fasta	108203	0.869	1	1	1	9e-05	0.00707
Sowmya_20111205_Arabidopsis_Thaliana_C1_C2_C3_as_grouped_replicates_with_DAT_SCAFF3	C1-C2-C3	C1-C2-C3	File Name: LO_20111205_SMI_01_1.RAW (F002836)	GTP-binding protein (SAR1B) [Arabidopsis thaliana]	gi|12321751,gi|15223516,gi|166734,gi|18176422,gi|20465533,gi|21553950,gi|266989,gi|332195257	NCBI_Arabidopsis_Thaliana_txid3702_20160205.fasta	21987.6	1	3	3	3	0.00027	0.233
Sowmya_20111205_Arabidopsis_Thaliana_C1_C2_C3_as_grouped_replicates_with_DAT_SCAFF3	C1-C2-C3	C1-C2-C3	File Name: LO_20111205_SMI_01_1.RAW (F002836)	putative ribose 5-phosphate isomerase; 91580-90750 [Arabidopsis thaliana]	gi|12322865,gi|15027857,gi|15229349,gi|23296784,gi|295422873,gi|332640615,gi|6175179,gi|75265348	NCBI_Arabidopsis_Thaliana_txid3702_20160205.fasta	29306.6	1	4	4	4	0.00036	0.141
Sowmya_20111205_Arabidopsis_Thaliana_C1_C2_C3_as_grouped_replicates_with_DAT_SCAFF3	C1-C2-C3	C1-C2-C3	File Name: LO_20111205_SMI_01_1.RAW (F002836)	At4g14880 [Arabidopsis thaliana]	gi|108385386,gi|110740313,gi|12643284,gi|134104574,gi|15233613,gi|2244845,gi|295415350,gi|295420985,gi|30683038,gi|332658112,gi|332658113,gi|332658114,gi|332658115,gi|334186537,gi|334186539,gi|6967145,gi|6983574,gi|7268234,gi|78101043	NCBI_Arabidopsis_Thaliana_txid3702_20160205.fasta	33806.3	1	4	4	6	0.00054	0.146
Sowmya_20111205_Arabidopsis_Thaliana_C1_C2_C3_as_grouped_replicates_with_DAT_SCAFF3	C1-C2-C3	C1-C2-C3	File Name: LO_20111205_SMI_01_1.RAW (F002836)	putative elongation factor P (EF-P); 66839-65711 [Arabidopsis thaliana]	gi|12322730,gi|17380806,gi|18398225,gi|21436359,gi|21592331,gi|332641151	NCBI_Arabidopsis_Thaliana_txid3702_20160205.fasta	26228.6	0.998	2	2	2	0.00018	0.125
Sowmya_20111205_Arabidopsis_Thaliana_C1_C2_C3_as_grouped_replicates_with_DAT_SCAFF3	C1-C2-C3	C1-C2-C3	File Name: LO_20111205_SMI_01_1.RAW (F002836)	RecName: Full=Cytochrome b559 subunit alpha; AltName: Full=PSII reaction center subunit V	gi|114152861	NCBI_Arabidopsis_Thaliana_txid3702_20160205.fasta	9387.2	1	3	3	5	0.00045	0.373
Sowmya_20111205_Arabidopsis_Thaliana_C1_C2_C3_as_grouped_replicates_with_DAT_SCAFF3	C1-C2-C3	C1-C2-C3	File Name: LO_20111205_SMI_01_1.RAW (F002836)	50S ribosomal protein L1 [Arabidopsis thaliana]	gi|15229443,gi|15450737,gi|16649119,gi|22137008,gi|24899727,gi|332646971,gi|75311693,gi|7572940,gi|7573332	NCBI_Arabidopsis_Thaliana_txid3702_20160205.fasta	37633.8	0.869	1	1	1	9e-05	0.0347
Sowmya_20111205_Arabidopsis_Thaliana_C1_C2_C3_as_grouped_replicates_with_DAT_SCAFF3	C1-C2-C3	C1-C2-C3	File Name: LO_20111205_SMI_01_1.RAW (F002836)	putative monodehydroascorbate reductase; 10617-7178 [Arabidopsis thaliana]	gi|12325013,gi|14334486,gi|18407925,gi|222423941,gi|23296661,gi|23397057,gi|296511643,gi|296511821,gi|296511857,gi|30696924,gi|30696930,gi|332196047,gi|332196049,gi|332196050,gi|50400853,gi|9081770	NCBI_Arabidopsis_Thaliana_txid3702_20160205.fasta	53303	1	6	6	6	0.00054	0.138
Sowmya_20111205_Arabidopsis_Thaliana_C1_C2_C3_as_grouped_replicates_with_DAT_SCAFF3	C1-C2-C3	C1-C2-C3	File Name: LO_20111205_SMI_01_1.RAW (F002836)	ATP sulfurylase like protein [Arabidopsis thaliana]	gi|110741464,gi|11994718,gi|13877583,gi|15228889,gi|15292871,gi|15809804,gi|17978731,gi|20258905,gi|27311865,gi|332643167,gi|75273402	NCBI_Arabidopsis_Thaliana_txid3702_20160205.fasta	51460.5	1	7	7	10	0.0009	0.186
Sowmya_20111205_Arabidopsis_Thaliana_C1_C2_C3_as_grouped_replicates_with_DAT_SCAFF3	C1-C2-C3	C1-C2-C3	File Name: LO_20111205_SMI_01_1.RAW (F002836)	nitrilase 1 [Arabidopsis thaliana]	gi|1389699,gi|145332737,gi|14596119,gi|166898033,gi|225898691,gi|23197664,gi|30692067,gi|332644366,gi|332644368,gi|6580143,gi|7649382,gi|91806524	NCBI_Arabidopsis_Thaliana_txid3702_20160205.fasta	38152.3	1	6	6	9	0.00081	0.223
Sowmya_20111205_Arabidopsis_Thaliana_C1_C2_C3_as_grouped_replicates_with_DAT_SCAFF3	C1-C2-C3	C1-C2-C3	File Name: LO_20111205_SMI_01_1.RAW (F002836)	At1g12410/F5O11_7 [Arabidopsis thaliana]	gi|16209712,gi|17065388,gi|18391391,gi|20148625,gi|332190755,gi|5360589,gi|75315329,gi|8778627	NCBI_Arabidopsis_Thaliana_txid3702_20160205.fasta	31210.1	0.869	1	1	1	9e-05	0.0394
Sowmya_20111205_Arabidopsis_Thaliana_C1_C2_C3_as_grouped_replicates_with_DAT_SCAFF3	C1-C2-C3	C1-C2-C3	File Name: LO_20111205_SMI_01_1.RAW (F002836)	AT4g28750 [Arabidopsis thaliana]	gi|11692884,gi|14596005,gi|18203441,gi|20148717,gi|22091414,gi|24030202,gi|268612148,gi|268612166,gi|268612184,gi|30688100,gi|332660137,gi|4218123,gi|5732203,gi|7269730	NCBI_Arabidopsis_Thaliana_txid3702_20160205.fasta	11710.1	0.998	2	2	6	0.00054	0.191
Sowmya_20111205_Arabidopsis_Thaliana_C1_C2_C3_as_grouped_replicates_with_DAT_SCAFF3	C1-C2-C3	C1-C2-C3	File Name: LO_20111205_SMI_01_1.RAW (F002836)	RecName: Full=Elongation factor Tu, chloroplastic; Short=EF-Tu; AltName: Full=Ras-related protein RABE1b; Short=AtRABE1b; AltName: Full=Ras-related protein Rab8D; Short=AtRab8D; Flags: Precursor	gi|119194,gi|15237059,gi|15294276,gi|16930511,gi|18377803,gi|22565,gi|226817,gi|23397095,gi|23397118,gi|24030503,gi|27363278,gi|332658913,gi|5738381,gi|7268831	NCBI_Arabidopsis_Thaliana_txid3702_20160205.fasta	51630.7	1	11	13	22	0.00198	0.311
Sowmya_20111205_Arabidopsis_Thaliana_C1_C2_C3_as_grouped_replicates_with_DAT_SCAFF3	C1-C2-C3	C1-C2-C3	File Name: LO_20111205_SMI_01_1.RAW (F002836)	unknown protein [Arabidopsis thaliana]	gi|26452454,gi|30681437,gi|330252097,gi|88193816	NCBI_Arabidopsis_Thaliana_txid3702_20160205.fasta	22675.8	0.999	2	2	3	0.00027	0.124
Sowmya_20111205_Arabidopsis_Thaliana_C1_C2_C3_as_grouped_replicates_with_DAT_SCAFF3	C1-C2-C3	C1-C2-C3	File Name: LO_20111205_SMI_01_1.RAW (F002836)	RecName: Full=Probable 2,3-bisphosphoglycerate-independent phosphoglycerate mutase 2; Short=BPG-independent PGAM 2; Short=Phosphoglyceromutase 2; AltName: Full=PGAM-I 2	gi|11134105,gi|12322737,gi|14532690,gi|15231939,gi|15983481,gi|21280833,gi|21537260,gi|219727286,gi|219727288,gi|222423274,gi|257353722,gi|257353724,gi|257624727,gi|30680575,gi|332641129,gi|332641130	NCBI_Arabidopsis_Thaliana_txid3702_20160205.fasta	60764.5	0.998	2	2	2	0.00018	0.05
Sowmya_20111205_Arabidopsis_Thaliana_C1_C2_C3_as_grouped_replicates_with_DAT_SCAFF3	C1-C2-C3	C1-C2-C3	File Name: LO_20111205_SMI_01_1.RAW (F002836)	RecName: Full=Malate dehydrogenase, cytoplasmic 1	gi|11133509,gi|15215692,gi|15219721,gi|17473717,gi|20148469,gi|21593602,gi|219789677,gi|219915272,gi|22137280,gi|2341034,gi|257645314,gi|257700564,gi|332189573	NCBI_Arabidopsis_Thaliana_txid3702_20160205.fasta	35570.9	1	4	4	8	0.00072	0.148
Sowmya_20111205_Arabidopsis_Thaliana_C1_C2_C3_as_grouped_replicates_with_DAT_SCAFF3	C1-C2-C3	C1-C2-C3	File Name: LO_20111205_SMI_01_1.RAW (F002836)	apospory-associated protein C-like [Arabidopsis thaliana]	gi|10177534,gi|15240009,gi|21539433,gi|23197658,gi|332010842,gi|332010843,gi|334188676	NCBI_Arabidopsis_Thaliana_txid3702_20160205.fasta	33692.7	0.869	1	1	1	9e-05	0.0326
Sowmya_20111205_Arabidopsis_Thaliana_C1_C2_C3_as_grouped_replicates_with_DAT_SCAFF3	C1-C2-C3	C1-C2-C3	File Name: LO_20111205_SMI_01_1.RAW (F002836)	methylenetetrahydrofolate reductase 1 [Arabidopsis thaliana]	gi|15232215,gi|17979047,gi|21689667,gi|332646473,gi|5911425,gi|7019691,gi|75313342	NCBI_Arabidopsis_Thaliana_txid3702_20160205.fasta	66290.3	1	8	8	9	0.00081	0.16
Sowmya_20111205_Arabidopsis_Thaliana_C1_C2_C3_as_grouped_replicates_with_DAT_SCAFF3	C1-C2-C3	C1-C2-C3	File Name: LO_20111205_SMI_01_1.RAW (F002836)	At1g49970/F2J10_5 [Arabidopsis thaliana]	gi|15010752,gi|18402863,gi|23308343,gi|332194380,gi|5360595,gi|75315328,gi|8569101	NCBI_Arabidopsis_Thaliana_txid3702_20160205.fasta	42629.1	1	3	3	3	0.00027	0.093
Sowmya_20111205_Arabidopsis_Thaliana_C1_C2_C3_as_grouped_replicates_with_DAT_SCAFF3	C1-C2-C3	C1-C2-C3	File Name: LO_20111205_SMI_01_1.RAW (F002836)	RecName: Full=Ribulose bisphosphate carboxylase small chain 1B, chloroplastic; Short=RuBisCO small subunit 1B; Flags: Precursor	gi|132090,gi|15240912,gi|15294184,gi|16193,gi|23505787,gi|332006932,gi|9758821	NCBI_Arabidopsis_Thaliana_txid3702_20160205.fasta	20286.6	0.996	1	1	3	0.00027	0.453
Sowmya_20111205_Arabidopsis_Thaliana_C1_C2_C3_as_grouped_replicates_with_DAT_SCAFF3	C1-C2-C3	C1-C2-C3	File Name: LO_20111205_SMI_01_1.RAW (F002836)	putative ribulose bisphosphate carboxylase small chain 3b precursor [Arabidopsis thaliana]	gi|13430424,gi|15240901,gi|15240903,gi|15293183,gi|15294246,gi|15450944,gi|16194,gi|16195,gi|16649139,gi|17064722,gi|17064764,gi|17064934,gi|17978793,gi|18087561,gi|20141686,gi|20259880,gi|20466117,gi|23397160,gi|25083689,gi|27311897,gi|27735224,gi|28058980,gi|332006928,gi|332006931,gi|9758819,gi|9758820	NCBI_Arabidopsis_Thaliana_txid3702_20160205.fasta	20350.6	1	5	5	15	0.00135	0.552
Sowmya_20111205_Arabidopsis_Thaliana_C1_C2_C3_as_grouped_replicates_with_DAT_SCAFF3	C1-C2-C3	C1-C2-C3	File Name: LO_20111205_SMI_01_1.RAW (F002836)	adenylate translocator [Arabidopsis thaliana]	gi|110741939,gi|12322734,gi|14334484,gi|14596053,gi|15231937,gi|15809960,gi|18491189,gi|19883932,gi|23198346,gi|27311563,gi|30680570,gi|332641127,gi|332641128	NCBI_Arabidopsis_Thaliana_txid3702_20160205.fasta	41477.3	1	3	3	3	0.00027	0.0814
Sowmya_20111205_Arabidopsis_Thaliana_C1_C2_C3_as_grouped_replicates_with_DAT_SCAFF3	C1-C2-C3	C1-C2-C3	File Name: LO_20111205_SMI_01_1.RAW (F002836)	unknown protein [Arabidopsis thaliana]	gi|15292887,gi|15809856,gi|21281173,gi|240255914,gi|332658304,gi|544605380,gi|7159284	NCBI_Arabidopsis_Thaliana_txid3702_20160205.fasta	67091.4	0.999	2	2	2	0.00018	0.0529
Sowmya_20111205_Arabidopsis_Thaliana_C1_C2_C3_as_grouped_replicates_with_DAT_SCAFF3	C1-C2-C3	C1-C2-C3	File Name: LO_20111205_SMI_01_1.RAW (F002836)	stearoyl-ACP desaturase, partial [Arabidopsis thaliana]	gi|110741382,gi|1107507,gi|15081682,gi|15149310,gi|15224342,gi|20334828,gi|219725342,gi|219725352,gi|219725388,gi|219725442,gi|2281099,gi|257342267,gi|257342277,gi|257342313,gi|257342367,gi|30689469,gi|330255216,gi|330255217,gi|75219158	NCBI_Arabidopsis_Thaliana_txid3702_20160205.fasta	45694.6	0.869	1	1	2	0.00018	0.0426
Sowmya_20111205_Arabidopsis_Thaliana_C1_C2_C3_as_grouped_replicates_with_DAT_SCAFF3	C1-C2-C3	C1-C2-C3	File Name: LO_20111205_SMI_01_1.RAW (F002836)	Succinyl-CoA ligase [GDP-forming] subunit beta [Arabidopsis thaliana]	gi|15225353,gi|20197853,gi|20466482,gi|21264030,gi|21593189,gi|22136422,gi|330251911,gi|3660469	NCBI_Arabidopsis_Thaliana_txid3702_20160205.fasta	45346.4	1	3	3	4	0.00036	0.114
Sowmya_20111205_Arabidopsis_Thaliana_C1_C2_C3_as_grouped_replicates_with_DAT_SCAFF3	C1-C2-C3	C1-C2-C3	File Name: LO_20111205_SMI_01_1.RAW (F002836)	cell division protein FtsH [Arabidopsis thaliana]	gi|10177012,gi|17865467,gi|18422193,gi|219732818,gi|219748274,gi|219765036,gi|219776912,gi|219788458,gi|219789309,gi|219799917,gi|219803093,gi|219893116,gi|219893862,gi|219897126,gi|219917567,gi|219931848,gi|22022513,gi|257287422,gi|257295743,gi|257299309,gi|257330383,gi|257335918,gi|257339108,gi|257634272,gi|257650515,gi|257653949,gi|257709059,gi|257723735,gi|257724803,gi|257738146,gi|257743415,…	NCBI_Arabidopsis_Thaliana_txid3702_20160205.fasta	75233.1	1	3	3	5	0.00045	0.044
Sowmya_20111205_Arabidopsis_Thaliana_C1_C2_C3_as_grouped_replicates_with_DAT_SCAFF3	C1-C2-C3	C1-C2-C3	File Name: LO_20111205_SMI_01_1.RAW (F002836)	RecName: Full=Spermidine synthase 1; Short=SPDSY 1; AltName: Full=Putrescine aminopropyltransferase 1	gi|12230014,gi|145336078,gi|17065034,gi|20260024,gi|332192315,gi|4056467,gi|6468489,gi|6682289	NCBI_Arabidopsis_Thaliana_txid3702_20160205.fasta	41679.5	0.998	2	2	2	0.00018	0.0778
Sowmya_20111205_Arabidopsis_Thaliana_C1_C2_C3_as_grouped_replicates_with_DAT_SCAFF3	C1-C2-C3	C1-C2-C3	File Name: LO_20111205_SMI_01_1.RAW (F002836)	putative actin depolymerizing factor 3 [Arabidopsis thaliana]	gi|13430514,gi|15215612,gi|15810613,gi|17367315,gi|20334866,gi|21554197,gi|30697295,gi|332009862,gi|4185509,gi|9757909	NCBI_Arabidopsis_Thaliana_txid3702_20160205.fasta	15922.6	0.983	1	1	2	0.00018	0.0863
Sowmya_20111205_Arabidopsis_Thaliana_C1_C2_C3_as_grouped_replicates_with_DAT_SCAFF3	C1-C2-C3	C1-C2-C3	File Name: LO_20111205_SMI_01_1.RAW (F002836)	AT5g14910/F2G14_30 [Arabidopsis thaliana]	gi|14517526,gi|15810113,gi|18417512,gi|21554207,gi|332004705	NCBI_Arabidopsis_Thaliana_txid3702_20160205.fasta	18956.3	0.998	2	2	3	0.00027	0.146
Sowmya_20111205_Arabidopsis_Thaliana_C1_C2_C3_as_grouped_replicates_with_DAT_SCAFF3	C1-C2-C3	C1-C2-C3	File Name: LO_20111205_SMI_01_1.RAW (F002836)	RecName: Full=Sedoheptulose-1,7-bisphosphatase, chloroplastic; AltName: Full=SED(1,7)P2ase; AltName: Full=Sedoheptulose bisphosphatase; Short=SBPase; Flags: Precursor	gi|1173345,gi|15228194,gi|219741564,gi|257336978,gi|332645922,gi|7263568,gi|786466	NCBI_Arabidopsis_Thaliana_txid3702_20160205.fasta	42415.6	1	12	12	19	0.00171	0.356
Sowmya_20111205_Arabidopsis_Thaliana_C1_C2_C3_as_grouped_replicates_with_DAT_SCAFF3	C1-C2-C3	C1-C2-C3	File Name: LO_20111205_SMI_01_1.RAW (F002836)	glutathione S-transferase [Arabidopsis thaliana]	gi|11095988,gi|15218639,gi|166898080,gi|17065132,gi|20259866,gi|2266412,gi|332189375,gi|6056410	NCBI_Arabidopsis_Thaliana_txid3702_20160205.fasta	23598.8	1	5	6	11	0.000991	0.263
Sowmya_20111205_Arabidopsis_Thaliana_C1_C2_C3_as_grouped_replicates_with_DAT_SCAFF3	C1-C2-C3	C1-C2-C3	File Name: LO_20111205_SMI_01_1.RAW (F002836)	putative methionine synthase [Arabidopsis thaliana]	gi|14532772,gi|15228634,gi|186509731,gi|21536794,gi|23297275,gi|257624617,gi|257676111,gi|257676153,gi|295021353,gi|295021507,gi|295038216,gi|30678935,gi|332640468,gi|332640469,gi|332640470,gi|47600743,gi|6006863,gi|75266236,gi|93003362	NCBI_Arabidopsis_Thaliana_txid3702_20160205.fasta	84586.1	1	4	4	5	0.00045	0.222
Sowmya_20111205_Arabidopsis_Thaliana_C1_C2_C3_as_grouped_replicates_with_DAT_SCAFF3	C1-C2-C3	C1-C2-C3	File Name: LO_20111205_SMI_01_1.RAW (F002836)	hydroxypyruvate reductase [Arabidopsis thaliana]	gi|110741473,gi|12324078,gi|13877917,gi|15220620,gi|20466173,gi|21280881,gi|24899819,gi|332196614,gi|75308930	NCBI_Arabidopsis_Thaliana_txid3702_20160205.fasta	42248.5	1	12	13	17	0.00153	0.376
Sowmya_20111205_Arabidopsis_Thaliana_C1_C2_C3_as_grouped_replicates_with_DAT_SCAFF3	C1-C2-C3	C1-C2-C3	File Name: LO_20111205_SMI_01_1.RAW (F002836)	cobalamin-independent methionine synthase [Arabidopsis thaliana]	gi|10177894,gi|13877643,gi|145334507,gi|15081618,gi|15238686,gi|15810169,gi|15982785,gi|17978930,gi|17979547,gi|20147149,gi|257676163,gi|2738248,gi|295021345,gi|295021499,gi|295038208,gi|332005103,gi|332005104,gi|8134566,gi|93003354	NCBI_Arabidopsis_Thaliana_txid3702_20160205.fasta	84358.4	1	20	23	43	0.00387	0.272
Sowmya_20111205_Arabidopsis_Thaliana_C1_C2_C3_as_grouped_replicates_with_DAT_SCAFF3	C1-C2-C3	C1-C2-C3	File Name: LO_20111205_SMI_01_1.RAW (F002836)	AT3g14310/MLN21_9 [Arabidopsis thaliana]	gi|14335010,gi|15231828,gi|15529256,gi|229891485,gi|23506059,gi|332641979,gi|9279579	NCBI_Arabidopsis_Thaliana_txid3702_20160205.fasta	64256.5	0.869	1	1	1	9e-05	0.0186
Sowmya_20111205_Arabidopsis_Thaliana_C1_C2_C3_as_grouped_replicates_with_DAT_SCAFF3	C1-C2-C3	C1-C2-C3	File Name: LO_20111205_SMI_01_1.RAW (F002836)	L-ascorbate peroxidase [Arabidopsis thaliana]	gi|110740023,gi|145322979,gi|145322981,gi|145323784,gi|145323786,gi|14532510,gi|15223049,gi|1532170,gi|15912235,gi|16173,gi|186478248,gi|20334804,gi|21554322,gi|217833,gi|219791753,gi|219791755,gi|219910307,gi|219910309,gi|219925087,gi|219925089,gi|257352499,gi|257352501,gi|257632701,gi|257632703,gi|257643456,gi|257643458,gi|257659590,gi|257696210,gi|257696212,gi|30680404,gi|332190079,gi|33219008…	NCBI_Arabidopsis_Thaliana_txid3702_20160205.fasta	27562	1	7	8	12	0.00108	0.388
Sowmya_20111205_Arabidopsis_Thaliana_C1_C2_C3_as_grouped_replicates_with_DAT_SCAFF3	C1-C2-C3	C1-C2-C3	File Name: LO_20111205_SMI_01_1.RAW (F002836)	At1g26630/T24P13_1 [Arabidopsis thaliana]	gi|14517506,gi|15222741,gi|15810061,gi|20136453,gi|20138663,gi|21537051,gi|260099974,gi|260099975,gi|332192590,gi|9295717	NCBI_Arabidopsis_Thaliana_txid3702_20160205.fasta	17140	1	4	4	10	0.0009	0.308
Sowmya_20111205_Arabidopsis_Thaliana_C1_C2_C3_as_grouped_replicates_with_DAT_SCAFF3	C1-C2-C3	C1-C2-C3	File Name: LO_20111205_SMI_01_1.RAW (F002836)	At2g28900/F8N16.19 [Arabidopsis thaliana]	gi|15010584,gi|15226998,gi|20147377,gi|21536521,gi|330253092,gi|3927837,gi|75216895,gi|88698116	NCBI_Arabidopsis_Thaliana_txid3702_20160205.fasta	15482.3	0.999	2	2	5	0.00045	0.142
Sowmya_20111205_Arabidopsis_Thaliana_C1_C2_C3_as_grouped_replicates_with_DAT_SCAFF3	C1-C2-C3	C1-C2-C3	File Name: LO_20111205_SMI_01_1.RAW (F002836)	unknown protein; 45415-47304 [Arabidopsis thaliana]	gi|12324985,gi|13430488,gi|145327759,gi|15810543,gi|16226442,gi|30699506,gi|332198272,gi|332198274,gi|332198275,gi|334184044,gi|73919691	NCBI_Arabidopsis_Thaliana_txid3702_20160205.fasta	50261.6	1	5	5	6	0.00054	0.136
Sowmya_20111205_Arabidopsis_Thaliana_C1_C2_C3_as_grouped_replicates_with_DAT_SCAFF3	C1-C2-C3	C1-C2-C3	File Name: LO_20111205_SMI_01_1.RAW (F002836)	mitochondrial HSO70 2 [Arabidopsis thaliana]	gi|15242459,gi|209529803,gi|219764872,gi|219773831,gi|257307107,gi|257344317,gi|332004030,gi|6746590,gi|75311081,gi|7671430	NCBI_Arabidopsis_Thaliana_txid3702_20160205.fasta	72992.2	0.797	1	1	1	9e-05	0.0176
Sowmya_20111205_Arabidopsis_Thaliana_C1_C2_C3_as_grouped_replicates_with_DAT_SCAFF3	C1-C2-C3	C1-C2-C3	File Name: LO_20111205_SMI_01_1.RAW (F002836)	At1g23310/F26F24_4 [Arabidopsis thaliana]	gi|15912203,gi|23297208,gi|24461827,gi|30688330,gi|332192249,gi|75180270,gi|9295709	NCBI_Arabidopsis_Thaliana_txid3702_20160205.fasta	53302.6	1	9	9	13	0.00117	0.168
Sowmya_20111205_Arabidopsis_Thaliana_C1_C2_C3_as_grouped_replicates_with_DAT_SCAFF3	C1-C2-C3	C1-C2-C3	File Name: LO_20111205_SMI_01_1.RAW (F002836)	AT4g05180/C17L7_100 [Arabidopsis thaliana]	gi|13926288,gi|15234637,gi|18206249,gi|21593587,gi|23308489,gi|332657088,gi|7267278	NCBI_Arabidopsis_Thaliana_txid3702_20160205.fasta	24643.9	0.998	2	2	3	0.00027	0.126
Sowmya_20111205_Arabidopsis_Thaliana_C1_C2_C3_as_grouped_replicates_with_DAT_SCAFF3	C1-C2-C3	C1-C2-C3	File Name: LO_20111205_SMI_01_1.RAW (F002836)	unnamed protein product [Arabidopsis thaliana]	gi|110649289,gi|110742786,gi|18390982,gi|22531207,gi|25083963,gi|332190276,gi|332190277,gi|332190278,gi|334182410,gi|51968388,gi|51968776,gi|51968816,gi|51969676,gi|51969856,gi|51969858,gi|51970012,gi|51971032,gi|51971379,gi|51971381,gi|51971563,gi|51971625,gi|51971739,gi|75301131,gi|79317437	NCBI_Arabidopsis_Thaliana_txid3702_20160205.fasta	40920.8	0.869	1	1	1	9e-05	0.0273
Sowmya_20111205_Arabidopsis_Thaliana_C1_C2_C3_as_grouped_replicates_with_DAT_SCAFF3	C1-C2-C3	C1-C2-C3	File Name: LO_20111205_SMI_01_1.RAW (F002836)	actin 2 [Arabidopsis thaliana]	gi|110740435,gi|13878079,gi|15222075,gi|15230191,gi|16226780,gi|1669387,gi|1669389,gi|17104749,gi|17381174,gi|20465835,gi|21593338,gi|21703145,gi|222424040,gi|25452790,gi|25452791,gi|332194287,gi|332642627,gi|7770354,gi|9293903	NCBI_Arabidopsis_Thaliana_txid3702_20160205.fasta	41877.5	1	4	4	4	0.00036	0.329
Sowmya_20111205_Arabidopsis_Thaliana_C1_C2_C3_as_grouped_replicates_with_DAT_SCAFF3	C1-C2-C3	C1-C2-C3	File Name: LO_20111205_SMI_01_1.RAW (F002836)	cell division cycle protein [Arabidopsis thaliana]	gi|1019904,gi|15232776,gi|1705677,gi|17473551,gi|20453130,gi|219732802,gi|219748258,gi|219765020,gi|219776896,gi|219788442,gi|219789293,gi|219799901,gi|219803178,gi|219893100,gi|219893846,gi|219897110,gi|219917448,gi|219931832,gi|222424942,gi|257287406,gi|257299293,gi|257330367,gi|257335902,gi|257339092,gi|257351282,gi|257634256,gi|257647010,gi|257653933,gi|257709043,gi|257723719,gi|257724787,gi|…	NCBI_Arabidopsis_Thaliana_txid3702_20160205.fasta	89396	1	3	3	4	0.00036	0.0433
Sowmya_20111205_Arabidopsis_Thaliana_C1_C2_C3_as_grouped_replicates_with_DAT_SCAFF3	C1-C2-C3	C1-C2-C3	File Name: LO_20111205_SMI_01_1.RAW (F002836)	lipase/hydrolase, putative; 118270-120144 [Arabidopsis thaliana]	gi|12323546,gi|15220514,gi|18086455,gi|21592417,gi|219765224,gi|219766097,gi|219788646,gi|219790279,gi|219793568,gi|219797394,gi|219801976,gi|219803651,gi|219913326,gi|219915672,gi|257295931,gi|257299085,gi|257303399,gi|257306705,gi|257332670,gi|257338652,gi|257647508,gi|257650703,gi|257653249,gi|257655429,gi|332192995,gi|75169352	NCBI_Arabidopsis_Thaliana_txid3702_20160205.fasta	39872.7	0.994	2	2	3	0.00027	0.0716
Sowmya_20111205_Arabidopsis_Thaliana_C1_C2_C3_as_grouped_replicates_with_DAT_SCAFF3	C1-C2-C3	C1-C2-C3	File Name: LO_20111205_SMI_01_1.RAW (F002836)	nuclear transport factor 2, putative [Arabidopsis thaliana]	gi|12323001,gi|145324046,gi|15214148,gi|15217779,gi|21555203,gi|332192775,gi|332192776,gi|98961065	NCBI_Arabidopsis_Thaliana_txid3702_20160205.fasta	15004.1	0.994	2	2	2	0.00018	0.19
Sowmya_20111205_Arabidopsis_Thaliana_C1_C2_C3_as_grouped_replicates_with_DAT_SCAFF3	C1-C2-C3	C1-C2-C3	File Name: LO_20111205_SMI_01_1.RAW (F002836)	plastid thioredoxin (chloroplast) [Arabidopsis thaliana]	gi|14270247,gi|15222954,gi|21554102,gi|219784807,gi|219907545,gi|257353978,gi|257635734,gi|257712741,gi|332197673,gi|6573731,gi|75205048,gi|89274141	NCBI_Arabidopsis_Thaliana_txid3702_20160205.fasta	33685	0.996	2	2	2	0.00018	0.0596
Sowmya_20111205_Arabidopsis_Thaliana_C1_C2_C3_as_grouped_replicates_with_DAT_SCAFF3	C1-C2-C3	C1-C2-C3	File Name: LO_20111205_SMI_01_1.RAW (F002836)	dihydrolipoyl dehydrogenase 2 [Arabidopsis thaliana]	gi|30684419,gi|30684428,gi|332642404,gi|332642406,gi|4210334,gi|6984216,gi|75264758	NCBI_Arabidopsis_Thaliana_txid3702_20160205.fasta	53986.1	0.994	2	2	2	0.00018	0.069
Sowmya_20111205_Arabidopsis_Thaliana_C1_C2_C3_as_grouped_replicates_with_DAT_SCAFF3	C1-C2-C3	C1-C2-C3	File Name: LO_20111205_SMI_01_1.RAW (F002836)	adenosine kinase 1 [Arabidopsis thaliana]	gi|12017762,gi|12017766,gi|14030721,gi|15232763,gi|17367081,gi|332641295,gi|6681336	NCBI_Arabidopsis_Thaliana_txid3702_20160205.fasta	37836.3	0.998	2	2	3	0.00027	0.0494
Sowmya_20111205_Arabidopsis_Thaliana_C1_C2_C3_as_grouped_replicates_with_DAT_SCAFF3	C1-C2-C3	C1-C2-C3	File Name: LO_20111205_SMI_01_1.RAW (F002836)	glutathione S-transferase [Arabidopsis thaliana]	gi|11128454,gi|148887379,gi|20197312,gi|30690772,gi|330255786,gi|67848446	NCBI_Arabidopsis_Thaliana_txid3702_20160205.fasta	29232.6	1	3	3	4	0.00036	0.16
Sowmya_20111205_Arabidopsis_Thaliana_C1_C2_C3_as_grouped_replicates_with_DAT_SCAFF3	C1-C2-C3	C1-C2-C3	File Name: LO_20111205_SMI_01_1.RAW (F002836)	ubiquitin extension protein [Arabidopsis thaliana]	gi|110742096,gi|14030651,gi|15228715,gi|15529190,gi|166934,gi|166936,gi|18407264,gi|21537196,gi|21593980,gi|22655050,gi|22655410,gi|23505779,gi|302393706,gi|302393741,gi|330255707,gi|330255708,gi|332646806,gi|334184963,gi|3522953,gi|6899935	NCBI_Arabidopsis_Thaliana_txid3702_20160205.fasta	17797.4	1	3	3	4	0.00036	0.172
Sowmya_20111205_Arabidopsis_Thaliana_C1_C2_C3_as_grouped_replicates_with_DAT_SCAFF3	C1-C2-C3	C1-C2-C3	File Name: LO_20111205_SMI_01_1.RAW (F002836)	40S ribosomal protein S5-like [Arabidopsis thaliana]	gi|10998132,gi|15027979,gi|15228111,gi|15229897,gi|16648959,gi|20148681,gi|20259199,gi|21592553,gi|21617886,gi|27734544,gi|27735255,gi|30681968,gi|330254281,gi|330254282,gi|332641602,gi|332641603,gi|4056502,gi|6671950,gi|79324564	NCBI_Arabidopsis_Thaliana_txid3702_20160205.fasta	22921.9	0.995	2	2	3	0.00027	0.101
Sowmya_20111205_Arabidopsis_Thaliana_C1_C2_C3_as_grouped_replicates_with_DAT_SCAFF3	C1-C2-C3	C1-C2-C3	File Name: LO_20111205_SMI_01_1.RAW (F002836)	glutamate decarboxylase 2 [Arabidopsis thaliana]	gi|1184960,gi|1236619,gi|16226294,gi|16226934,gi|186493337,gi|21700917,gi|2494175,gi|332196324,gi|6227020	NCBI_Arabidopsis_Thaliana_txid3702_20160205.fasta	56141.5	0.869	1	1	1	9e-05	0.0202
Sowmya_20111205_Arabidopsis_Thaliana_C1_C2_C3_as_grouped_replicates_with_DAT_SCAFF3	C1-C2-C3	C1-C2-C3	File Name: LO_20111205_SMI_01_1.RAW (F002836)	heat shock protein 70-3 [Arabidopsis thaliana]	gi|15232682,gi|15292925,gi|18206367,gi|20465683,gi|20856798,gi|219766699,gi|219776036,gi|24111393,gi|257310550,gi|257345164,gi|3043415,gi|332641246,gi|332641247,gi|334185190,gi|6478933,gi|6682224	NCBI_Arabidopsis_Thaliana_txid3702_20160205.fasta	71149.9	0.869	1	1	1	9e-05	0.116
Sowmya_20111205_Arabidopsis_Thaliana_C1_C2_C3_as_grouped_replicates_with_DAT_SCAFF3	C1-C2-C3	C1-C2-C3	File Name: LO_20111205_SMI_01_1.RAW (F002836)	ferredoxin-NADP+ reductase [Arabidopsis thaliana]	gi|10177134,gi|110740921,gi|126632920,gi|15239282,gi|18175825,gi|20465661,gi|332010791,gi|75171342	NCBI_Arabidopsis_Thaliana_txid3702_20160205.fasta	40327.5	1	3	3	7	0.00063	0.133
Sowmya_20111205_Arabidopsis_Thaliana_C1_C2_C3_as_grouped_replicates_with_DAT_SCAFF3	C1-C2-C3	C1-C2-C3	File Name: LO_20111205_SMI_01_1.RAW (F002836)	plastid division protein FtsZ [Arabidopsis thaliana]	gi|14195704,gi|15292821,gi|15636809,gi|18404086,gi|20197938,gi|20259559,gi|330254127,gi|330254128,gi|42571077,gi|75220266	NCBI_Arabidopsis_Thaliana_txid3702_20160205.fasta	50722.1	0.869	1	1	1	9e-05	0.0293
Sowmya_20111205_Arabidopsis_Thaliana_C1_C2_C3_as_grouped_replicates_with_DAT_SCAFF3	C1-C2-C3	C1-C2-C3	File Name: LO_20111205_SMI_01_1.RAW (F002836)	RecName: Full=Glycerophosphodiester phosphodiesterase GDPDL1; AltName: Full=Glycerophosphodiester phosphodiesterase-like 1; Short=ATGDPDL1; AltName: Full=Glycerophosphodiesterase-like 3; AltName: Full=Protein SHV3-LIKE 2; Flags: Precursor	gi|115502214,gi|219739932,gi|219739958,gi|219747308,gi|219748470,gi|219781149,gi|219781175,gi|219792309,gi|219795728,gi|219892326,gi|219892352,gi|257292740,gi|257293908,gi|257318326,gi|257318352,gi|257338252,gi|257338278,gi|257351966,gi|257351992,gi|257697544,gi|257703782,gi|30697435,gi|30794041,gi|332196458,gi|9755448	NCBI_Arabidopsis_Thaliana_txid3702_20160205.fasta	83790.4	1	3	3	4	0.00036	0.0433
Sowmya_20111205_Arabidopsis_Thaliana_C1_C2_C3_as_grouped_replicates_with_DAT_SCAFF3	C1-C2-C3	C1-C2-C3	File Name: LO_20111205_SMI_01_1.RAW (F002836)	copper zinc superoxide dismutase [Arabidopsis thaliana]	gi|125662843,gi|134600,gi|145323810,gi|15223944,gi|15292997,gi|16250,gi|20258871,gi|21592876,gi|332190233,gi|332190234,gi|9802567	NCBI_Arabidopsis_Thaliana_txid3702_20160205.fasta	15097.2	0.994	2	2	2	0.00018	0.184
Sowmya_20111205_Arabidopsis_Thaliana_C1_C2_C3_as_grouped_replicates_with_DAT_SCAFF3	C1-C2-C3	C1-C2-C3	File Name: LO_20111205_SMI_01_2.RAW (F002837)	FASCICLIN-like arabinogalactan protein 8 [Arabidopsis thaliana]	gi|18406799,gi|20453147,gi|21595125,gi|23506197,gi|2583108,gi|330255465,gi|38257354	NCBI_Arabidopsis_Thaliana_txid3702_20160205.fasta	43076.3	1	3	3	4	0.000383	0.169
Sowmya_20111205_Arabidopsis_Thaliana_C1_C2_C3_as_grouped_replicates_with_DAT_SCAFF3	C1-C2-C3	C1-C2-C3	File Name: LO_20111205_SMI_01_2.RAW (F002837)	At1g13930/F16A14.27 [Arabidopsis thaliana]	gi|15010678,gi|16323298,gi|18394049,gi|332190963,gi|332190964,gi|332190965,gi|334182563,gi|334182565,gi|5080769,gi|8778391	NCBI_Arabidopsis_Thaliana_txid3702_20160205.fasta	16164	1	6	10	17	0.00163	0.639
Sowmya_20111205_Arabidopsis_Thaliana_C1_C2_C3_as_grouped_replicates_with_DAT_SCAFF3	C1-C2-C3	C1-C2-C3	File Name: LO_20111205_SMI_01_2.RAW (F002837)	putative actin depolymerizing factor 3 [Arabidopsis thaliana]	gi|13430514,gi|15215612,gi|15810613,gi|17367315,gi|20334866,gi|21554197,gi|30697295,gi|332009862,gi|4185509,gi|9757909	NCBI_Arabidopsis_Thaliana_txid3702_20160205.fasta	15922.6	0.998	2	2	3	0.000287	0.266
Sowmya_20111205_Arabidopsis_Thaliana_C1_C2_C3_as_grouped_replicates_with_DAT_SCAFF3	C1-C2-C3	C1-C2-C3	File Name: LO_20111205_SMI_01_2.RAW (F002837)	RecName: Full=14-3-3-like protein GF14 chi; AltName: Full=General regulatory factor 1	gi|152112421,gi|15724254,gi|18086488,gi|18413181,gi|21554273,gi|219911666,gi|227473097,gi|257664724,gi|332657309,gi|7267542,gi|87116612	NCBI_Arabidopsis_Thaliana_txid3702_20160205.fasta	29932.9	1	5	5	7	0.00067	0.318
Sowmya_20111205_Arabidopsis_Thaliana_C1_C2_C3_as_grouped_replicates_with_DAT_SCAFF3	C1-C2-C3	C1-C2-C3	File Name: LO_20111205_SMI_01_2.RAW (F002837)	RecName: Full=Peptide methionine sulfoxide reductase A4, chloroplastic; Short=AtMSRA4; AltName: Full=Peptide-methionine (S)-S-oxide reductase; Short=Peptide Met(O) reductase; AltName: Full=Protein-methionine-S-oxide reductase; Flags: Precursor	gi|12644314,gi|15234942,gi|21593143,gi|332659615,gi|4455256,gi|7269363	NCBI_Arabidopsis_Thaliana_txid3702_20160205.fasta	28644.2	1	4	5	6	0.000575	0.26
Sowmya_20111205_Arabidopsis_Thaliana_C1_C2_C3_as_grouped_replicates_with_DAT_SCAFF3	C1-C2-C3	C1-C2-C3	File Name: LO_20111205_SMI_01_2.RAW (F002837)	putative argininosuccinate synthase [Arabidopsis thaliana]	gi|17529036,gi|20259085,gi|22328910,gi|259434236,gi|259437379,gi|259469862,gi|259680767,gi|259706265,gi|300544053,gi|300582499,gi|300645167,gi|300650284,gi|300664674,gi|332659568,gi|78099761	NCBI_Arabidopsis_Thaliana_txid3702_20160205.fasta	53846.4	0.868	1	1	1	9.58e-05	0.0425
Sowmya_20111205_Arabidopsis_Thaliana_C1_C2_C3_as_grouped_replicates_with_DAT_SCAFF3	C1-C2-C3	C1-C2-C3	File Name: LO_20111205_SMI_01_2.RAW (F002837)	nitrilase 1 [Arabidopsis thaliana]	gi|1389699,gi|145332737,gi|14596119,gi|166898033,gi|225898691,gi|23197664,gi|30692067,gi|332644366,gi|332644368,gi|6580143,gi|7649382,gi|91806524	NCBI_Arabidopsis_Thaliana_txid3702_20160205.fasta	38152.3	1	8	8	10	0.000958	0.413
Sowmya_20111205_Arabidopsis_Thaliana_C1_C2_C3_as_grouped_replicates_with_DAT_SCAFF3	C1-C2-C3	C1-C2-C3	File Name: LO_20111205_SMI_01_2.RAW (F002837)	putative protein kinase C inhibitor [Arabidopsis thaliana]	gi|15028009,gi|18410510,gi|21555714,gi|26983874,gi|332646006,gi|7594527	NCBI_Arabidopsis_Thaliana_txid3702_20160205.fasta	16000.8	0.992	2	2	2	0.000192	0.225
Sowmya_20111205_Arabidopsis_Thaliana_C1_C2_C3_as_grouped_replicates_with_DAT_SCAFF3	C1-C2-C3	C1-C2-C3	File Name: LO_20111205_SMI_01_2.RAW (F002837)	protochlorophyllide reductase precursor [Arabidopsis thaliana]	gi|14596191,gi|15234129,gi|15809878,gi|1583456,gi|20148273,gi|21593167,gi|222423466,gi|2507092,gi|330728685,gi|330730399,gi|332617524,gi|332628185,gi|332659942,gi|332659943,gi|4972069,gi|544328999,gi|550554036,gi|7269598,gi|79325287,gi|968977	NCBI_Arabidopsis_Thaliana_txid3702_20160205.fasta	43360.5	1	4	4	6	0.000575	0.217
Sowmya_20111205_Arabidopsis_Thaliana_C1_C2_C3_as_grouped_replicates_with_DAT_SCAFF3	C1-C2-C3	C1-C2-C3	File Name: LO_20111205_SMI_01_2.RAW (F002837)	putative NADH-ubiquinone oxireductase [Arabidopsis thaliana]	gi|14334734,gi|15293277,gi|18399328,gi|20197857,gi|222424711,gi|330251903,gi|49660121,gi|60547713,gi|75206396	NCBI_Arabidopsis_Thaliana_txid3702_20160205.fasta	43936.7	0.998	2	2	2	0.000192	0.122
Sowmya_20111205_Arabidopsis_Thaliana_C1_C2_C3_as_grouped_replicates_with_DAT_SCAFF3	C1-C2-C3	C1-C2-C3	File Name: LO_20111205_SMI_01_2.RAW (F002837)	AT5g65010/MXK3_25 [Arabidopsis thaliana]	gi|13605883,gi|21700903,gi|30698086,gi|30698088,gi|332010601,gi|332010602,gi|75180604,gi|8843765	NCBI_Arabidopsis_Thaliana_txid3702_20160205.fasta	65159.9	0.998	2	2	2	0.000192	0.0657
Sowmya_20111205_Arabidopsis_Thaliana_C1_C2_C3_as_grouped_replicates_with_DAT_SCAFF3	C1-C2-C3	C1-C2-C3	File Name: LO_20111205_SMI_01_2.RAW (F002837)	unnamed protein product [Arabidopsis thaliana]	gi|219902473,gi|219926555,gi|219931349,gi|22531044,gi|23197790,gi|257658777,gi|257686965,gi|257718605,gi|257734848,gi|30685604,gi|330253705,gi|330253706,gi|334184654,gi|51968972,gi|75301136	NCBI_Arabidopsis_Thaliana_txid3702_20160205.fasta	61478.9	1	4	4	4	0.000383	0.109
Sowmya_20111205_Arabidopsis_Thaliana_C1_C2_C3_as_grouped_replicates_with_DAT_SCAFF3	C1-C2-C3	C1-C2-C3	File Name: LO_20111205_SMI_01_2.RAW (F002837)	At1g24360 [Arabidopsis thaliana]	gi|11762118,gi|16648893,gi|18395461,gi|20148325,gi|259466598,gi|27735180,gi|2829882,gi|300537240,gi|332192401,gi|9743327	NCBI_Arabidopsis_Thaliana_txid3702_20160205.fasta	33548.5	0.868	1	1	1	9.58e-05	0.0408
Sowmya_20111205_Arabidopsis_Thaliana_C1_C2_C3_as_grouped_replicates_with_DAT_SCAFF3	C1-C2-C3	C1-C2-C3	File Name: LO_20111205_SMI_01_2.RAW (F002837)	At1g32500 [Arabidopsis thaliana]	gi|115646721,gi|18398463,gi|21554655,gi|332193373,gi|75180162,gi|8920626	NCBI_Arabidopsis_Thaliana_txid3702_20160205.fasta	52825.5	0.998	2	2	2	0.000192	0.0505
Sowmya_20111205_Arabidopsis_Thaliana_C1_C2_C3_as_grouped_replicates_with_DAT_SCAFF3	C1-C2-C3	C1-C2-C3	File Name: LO_20111205_SMI_01_2.RAW (F002837)	gamma hydroxybutyrate dehydrogenase [Arabidopsis thaliana]	gi|15375068,gi|18404556,gi|251836884,gi|332643500,gi|75274028,gi|90962980,gi|9279732	NCBI_Arabidopsis_Thaliana_txid3702_20160205.fasta	30692.9	1	3	3	3	0.000287	0.173
Sowmya_20111205_Arabidopsis_Thaliana_C1_C2_C3_as_grouped_replicates_with_DAT_SCAFF3	C1-C2-C3	C1-C2-C3	File Name: LO_20111205_SMI_01_2.RAW (F002837)	putative phytochelatin synthase [Arabidopsis thaliana]	gi|14532654,gi|15081729,gi|15240084,gi|19310769,gi|284468345,gi|332007672,gi|4322421,gi|4768281,gi|5305736,gi|5757806,gi|7229390,gi|75198390,gi|9758566	NCBI_Arabidopsis_Thaliana_txid3702_20160205.fasta	54475.4	0.868	1	1	1	9.58e-05	0.0289
Sowmya_20111205_Arabidopsis_Thaliana_C1_C2_C3_as_grouped_replicates_with_DAT_SCAFF3	C1-C2-C3	C1-C2-C3	File Name: LO_20111205_SMI_01_2.RAW (F002837)	unnamed protein product [Arabidopsis thaliana]	gi|110649287,gi|110737993,gi|13194778,gi|18391311,gi|21592854,gi|2827888,gi|332190657,gi|332190658,gi|334182483,gi|4835782,gi|75313132	NCBI_Arabidopsis_Thaliana_txid3702_20160205.fasta	31314.3	0.999	2	2	2	0.000192	0.0959
Sowmya_20111205_Arabidopsis_Thaliana_C1_C2_C3_as_grouped_replicates_with_DAT_SCAFF3	C1-C2-C3	C1-C2-C3	File Name: LO_20111205_SMI_01_2.RAW (F002837)	mitochondrial chaperonin 10 [Arabidopsis thaliana]	gi|11990458,gi|166662,gi|17380944,gi|18394184,gi|20258951,gi|21555041,gi|332191128,gi|461729,gi|6899643	NCBI_Arabidopsis_Thaliana_txid3702_20160205.fasta	10812.8	0.868	1	1	1	9.58e-05	0.163
Sowmya_20111205_Arabidopsis_Thaliana_C1_C2_C3_as_grouped_replicates_with_DAT_SCAFF3	C1-C2-C3	C1-C2-C3	File Name: LO_20111205_SMI_01_2.RAW (F002837)	unknown protein, 5' partial, partial [Arabidopsis thaliana]	gi|12321555,gi|18252185,gi|18398135,gi|21555252,gi|23397197,gi|27311877,gi|332641111,gi|332641112,gi|42572317,gi|6648215	NCBI_Arabidopsis_Thaliana_txid3702_20160205.fasta	34700.1	1	3	3	3	0.000287	0.254
Sowmya_20111205_Arabidopsis_Thaliana_C1_C2_C3_as_grouped_replicates_with_DAT_SCAFF3	C1-C2-C3	C1-C2-C3	File Name: LO_20111205_SMI_01_2.RAW (F002837)	AT5g11880/F14F18_50 [Arabidopsis thaliana]	gi|15146250,gi|18416698,gi|22655428,gi|332004351,gi|75306321,gi|7573355	NCBI_Arabidopsis_Thaliana_txid3702_20160205.fasta	54165.2	0.868	1	1	1	9.58e-05	0.0307
Sowmya_20111205_Arabidopsis_Thaliana_C1_C2_C3_as_grouped_replicates_with_DAT_SCAFF3	C1-C2-C3	C1-C2-C3	File Name: LO_20111205_SMI_01_2.RAW (F002837)	acetyl-CoA carboxylase, biotin carboxylase [Arabidopsis thaliana]	gi|10178099,gi|13430734,gi|15238482,gi|1905876,gi|1916300,gi|21554097,gi|23297085,gi|259425546,gi|259450572,gi|259458624,gi|259467274,gi|259474278,gi|259663307,gi|300537711,gi|300556285,gi|300627262,gi|300628498,gi|300632010,gi|300641153,gi|3047099,gi|332006573,gi|332006575,gi|334188019,gi|75317871	NCBI_Arabidopsis_Thaliana_txid3702_20160205.fasta	60772.1	1	4	4	5	0.000479	0.14
Sowmya_20111205_Arabidopsis_Thaliana_C1_C2_C3_as_grouped_replicates_with_DAT_SCAFF3	C1-C2-C3	C1-C2-C3	File Name: LO_20111205_SMI_01_2.RAW (F002837)	F3F9.11 [Arabidopsis thaliana]	gi|8052534	NCBI_Arabidopsis_Thaliana_txid3702_20160205.fasta	77002.1	1	3	3	4	0.000383	0.0767
Sowmya_20111205_Arabidopsis_Thaliana_C1_C2_C3_as_grouped_replicates_with_DAT_SCAFF3	C1-C2-C3	C1-C2-C3	File Name: LO_20111205_SMI_01_2.RAW (F002837)	lectin-like protein [Arabidopsis thaliana]	gi|15242724,gi|332003207,gi|51972156,gi|7378615,gi|75335703	NCBI_Arabidopsis_Thaliana_txid3702_20160205.fasta	30163	0.998	2	2	2	0.000192	0.164
Sowmya_20111205_Arabidopsis_Thaliana_C1_C2_C3_as_grouped_replicates_with_DAT_SCAFF3	C1-C2-C3	C1-C2-C3	File Name: LO_20111205_SMI_01_2.RAW (F002837)	RecName: Full=ATP synthase subunit alpha, mitochondrial	gi|14916970	NCBI_Arabidopsis_Thaliana_txid3702_20160205.fasta	55046.7	1	5	6	6	0.000575	0.185
Sowmya_20111205_Arabidopsis_Thaliana_C1_C2_C3_as_grouped_replicates_with_DAT_SCAFF3	C1-C2-C3	C1-C2-C3	File Name: LO_20111205_SMI_01_2.RAW (F002837)	putative peroxidase [Arabidopsis thaliana]	gi|11908066,gi|12642880,gi|15229095,gi|16930431,gi|19310513,gi|21593509,gi|25453220,gi|332644980,gi|405611,gi|6522554	NCBI_Arabidopsis_Thaliana_txid3702_20160205.fasta	38833.1	0.998	2	2	2	0.000192	0.0963
Sowmya_20111205_Arabidopsis_Thaliana_C1_C2_C3_as_grouped_replicates_with_DAT_SCAFF3	C1-C2-C3	C1-C2-C3	File Name: LO_20111205_SMI_01_2.RAW (F002837)	At1g26630/T24P13_1 [Arabidopsis thaliana]	gi|14517506,gi|15222741,gi|15810061,gi|20136453,gi|20138663,gi|21537051,gi|260099974,gi|260099975,gi|332192590,gi|9295717	NCBI_Arabidopsis_Thaliana_txid3702_20160205.fasta	17140	1	4	4	7	0.00067	0.358
Sowmya_20111205_Arabidopsis_Thaliana_C1_C2_C3_as_grouped_replicates_with_DAT_SCAFF3	C1-C2-C3	C1-C2-C3	File Name: LO_20111205_SMI_01_2.RAW (F002837)	phosphoglucomutase 3 [Arabidopsis thaliana]	gi|15220668,gi|16649113,gi|20148521,gi|322510058,gi|332192232	NCBI_Arabidopsis_Thaliana_txid3702_20160205.fasta	63172	0.979	1	1	1	9.58e-05	0.122
Sowmya_20111205_Arabidopsis_Thaliana_C1_C2_C3_as_grouped_replicates_with_DAT_SCAFF3	C1-C2-C3	C1-C2-C3	File Name: LO_20111205_SMI_01_2.RAW (F002837)	allene oxide synthase [Arabidopsis thaliana]	gi|10177268,gi|13878924,gi|15239032,gi|17065504,gi|17473594,gi|1890152,gi|197107142,gi|197107143,gi|197107144,gi|197107145,gi|197107146,gi|197107147,gi|197107241,gi|197107242,gi|197107457,gi|197107458,gi|197107459,gi|197107460,gi|197107461,gi|197107462,gi|22136110,gi|22136154,gi|332007459,gi|3820648,gi|6002957	NCBI_Arabidopsis_Thaliana_txid3702_20160205.fasta	58199.6	0.868	1	1	1	9.58e-05	0.0232
Sowmya_20111205_Arabidopsis_Thaliana_C1_C2_C3_as_grouped_replicates_with_DAT_SCAFF3	C1-C2-C3	C1-C2-C3	File Name: LO_20111205_SMI_01_2.RAW (F002837)	putative ribose 5-phosphate isomerase; 91580-90750 [Arabidopsis thaliana]	gi|12322865,gi|15027857,gi|15229349,gi|23296784,gi|295422873,gi|332640615,gi|6175179,gi|75265348	NCBI_Arabidopsis_Thaliana_txid3702_20160205.fasta	29306.6	1	4	4	6	0.000575	0.312
Sowmya_20111205_Arabidopsis_Thaliana_C1_C2_C3_as_grouped_replicates_with_DAT_SCAFF3	C1-C2-C3	C1-C2-C3	File Name: LO_20111205_SMI_01_2.RAW (F002837)	RecName: Full=NADP-dependent glyceraldehyde-3-phosphate dehydrogenase; AltName: Full=Aldehyde dehydrogenase family 11 member A3; AltName: Full=Glyceraldehyde-3-phosphate dehydrogenase [NADP(+)]; AltName: Full=Non-phosphorylating glyceraldehyde 3-phosphate dehydrogenase; AltName: Full=Triosephosphate dehydrogenase	gi|118582053,gi|14335052,gi|15224111,gi|222424387,gi|22531142,gi|28416533,gi|330252458,gi|330252459,gi|330252460,gi|330252461,gi|334184408,gi|334184410,gi|4115387,gi|42570905,gi|82570696	NCBI_Arabidopsis_Thaliana_txid3702_20160205.fasta	53850.1	1	6	6	6	0.000575	0.22
Sowmya_20111205_Arabidopsis_Thaliana_C1_C2_C3_as_grouped_replicates_with_DAT_SCAFF3	C1-C2-C3	C1-C2-C3	File Name: LO_20111205_SMI_01_2.RAW (F002837)	ferredoxin--NADP reductase, leaf isozyme 2 [Arabidopsis thaliana]	gi|15223753,gi|17065326,gi|21387157,gi|332191802,gi|75162434	NCBI_Arabidopsis_Thaliana_txid3702_20160205.fasta	41169	1	7	7	12	0.00115	0.344
Sowmya_20111205_Arabidopsis_Thaliana_C1_C2_C3_as_grouped_replicates_with_DAT_SCAFF3	C1-C2-C3	C1-C2-C3	File Name: LO_20111205_SMI_01_2.RAW (F002837)	AT5g55220/MCO15_17 [Arabidopsis thaliana]	gi|18650596,gi|22327852,gi|25141197,gi|332009218,gi|75160622	NCBI_Arabidopsis_Thaliana_txid3702_20160205.fasta	61734.4	1	4	4	4	0.000383	0.0932
Sowmya_20111205_Arabidopsis_Thaliana_C1_C2_C3_as_grouped_replicates_with_DAT_SCAFF3	C1-C2-C3	C1-C2-C3	File Name: LO_20111205_SMI_01_2.RAW (F002837)	hypothetical protein [Arabidopsis thaliana]	gi|110742837,gi|12323974,gi|18203439,gi|18411110,gi|25373339,gi|32815945,gi|332197723,gi|6554474	NCBI_Arabidopsis_Thaliana_txid3702_20160205.fasta	27490.3	0.998	2	2	2	0.000192	0.134
Sowmya_20111205_Arabidopsis_Thaliana_C1_C2_C3_as_grouped_replicates_with_DAT_SCAFF3	C1-C2-C3	C1-C2-C3	File Name: LO_20111205_SMI_01_2.RAW (F002837)	thioredoxin m4, partial [Arabidopsis thaliana]	gi|110742393,gi|14030705,gi|15232567,gi|15795101,gi|16974519,gi|21593734,gi|27735268,gi|332642138,gi|7021721	NCBI_Arabidopsis_Thaliana_txid3702_20160205.fasta	21172.6	0.998	2	3	6	0.000575	0.183
Sowmya_20111205_Arabidopsis_Thaliana_C1_C2_C3_as_grouped_replicates_with_DAT_SCAFF3	C1-C2-C3	C1-C2-C3	File Name: LO_20111205_SMI_01_2.RAW (F002837)	unknown protein [Arabidopsis thaliana]	gi|10801374,gi|18398333,gi|21592971,gi|22530968,gi|23198380,gi|332193329,gi|75309838	NCBI_Arabidopsis_Thaliana_txid3702_20160205.fasta	31979.1	0.868	1	1	1	9.58e-05	0.0473
Sowmya_20111205_Arabidopsis_Thaliana_C1_C2_C3_as_grouped_replicates_with_DAT_SCAFF3	C1-C2-C3	C1-C2-C3	File Name: LO_20111205_SMI_01_2.RAW (F002837)	unknown protein [Arabidopsis thaliana]	gi|13878081,gi|17104751,gi|18412406,gi|332646840,gi|7340724	NCBI_Arabidopsis_Thaliana_txid3702_20160205.fasta	24504.5	0.998	2	2	2	0.000192	0.167
Sowmya_20111205_Arabidopsis_Thaliana_C1_C2_C3_as_grouped_replicates_with_DAT_SCAFF3	C1-C2-C3	C1-C2-C3	File Name: LO_20111205_SMI_01_2.RAW (F002837)	AT3g01500/F4P13_5 [Arabidopsis thaliana]	gi|16226255,gi|16226669,gi|20259533,gi|30678347,gi|30678350,gi|332640154,gi|332640155,gi|38503395	NCBI_Arabidopsis_Thaliana_txid3702_20160205.fasta	29504.5	1	5	5	10	0.000958	0.392
Sowmya_20111205_Arabidopsis_Thaliana_C1_C2_C3_as_grouped_replicates_with_DAT_SCAFF3	C1-C2-C3	C1-C2-C3	File Name: LO_20111205_SMI_01_2.RAW (F002837)	glycine-rich RNA-binding protein 7 [Arabidopsis thaliana]	gi|15226605,gi|15810032,gi|16226372,gi|16301,gi|166837,gi|21553354,gi|257297080,gi|330252115,gi|4567224,gi|544424	NCBI_Arabidopsis_Thaliana_txid3702_20160205.fasta	16887	1	4	4	13	0.00125	0.415
Sowmya_20111205_Arabidopsis_Thaliana_C1_C2_C3_as_grouped_replicates_with_DAT_SCAFF3	C1-C2-C3	C1-C2-C3	File Name: LO_20111205_SMI_01_2.RAW (F002837)	AT5g10360/F12B17_290 [Arabidopsis thaliana]	gi|15010586,gi|15236042,gi|15238142,gi|15292739,gi|16323061,gi|20147379,gi|21280957,gi|21542430,gi|2224751,gi|23397107,gi|2662469,gi|3281858,gi|332004148,gi|332004149,gi|332660546,gi|334187577,gi|7270073,gi|73919117,gi|7671467,gi|87159439	NCBI_Arabidopsis_Thaliana_txid3702_20160205.fasta	28368.4	0.755	1	1	1	9.58e-05	0.0482
Sowmya_20111205_Arabidopsis_Thaliana_C1_C2_C3_as_grouped_replicates_with_DAT_SCAFF3	C1-C2-C3	C1-C2-C3	File Name: LO_20111205_SMI_01_2.RAW (F002837)	RecName: Full=Dehydrin ERD10; AltName: Full=Low-temperature-induced protein LTI45	gi|1169277,gi|13751875,gi|22531138,gi|23296326,gi|25083960,gi|30686832,gi|30686836,gi|332191852,gi|332191853,gi|556472,gi|8778605,gi|975648	NCBI_Arabidopsis_Thaliana_txid3702_20160205.fasta	29442.8	0.833	1	1	1	9.58e-05	0.0462
Sowmya_20111205_Arabidopsis_Thaliana_C1_C2_C3_as_grouped_replicates_with_DAT_SCAFF3	C1-C2-C3	C1-C2-C3	File Name: LO_20111205_SMI_01_2.RAW (F002837)	RecName: Full=Cinnamyl alcohol dehydrogenase 7; Short=AtCAD7; AltName: Full=Cinnamyl alcohol dehydrogenase-like protein B	gi|12644382,gi|13430626,gi|14532884,gi|15215756,gi|15233642,gi|15292995,gi|15912215,gi|16267,gi|219973686,gi|257656681,gi|259667076,gi|27363452,gi|300661164,gi|31880037,gi|332661459,gi|4467104,gi|7270781	NCBI_Arabidopsis_Thaliana_txid3702_20160205.fasta	38246	1	3	4	4	0.000383	0.179
Sowmya_20111205_Arabidopsis_Thaliana_C1_C2_C3_as_grouped_replicates_with_DAT_SCAFF3	C1-C2-C3	C1-C2-C3	File Name: LO_20111205_SMI_01_2.RAW (F002837)	thaumatin-like protein; 25613-24636 [Arabidopsis thaliana]	gi|12323897,gi|135915,gi|14334528,gi|1448919,gi|15222089,gi|16323452,gi|166865,gi|332197544	NCBI_Arabidopsis_Thaliana_txid3702_20160205.fasta	25252.3	1	5	6	6	0.000575	0.318
Sowmya_20111205_Arabidopsis_Thaliana_C1_C2_C3_as_grouped_replicates_with_DAT_SCAFF3	C1-C2-C3	C1-C2-C3	File Name: LO_20111205_SMI_01_2.RAW (F002837)	translationally controlled tumor protein-like [Arabidopsis thaliana]	gi|11994618,gi|12004324,gi|13605669,gi|15027891,gi|15228276,gi|15810079,gi|18252223,gi|19310667,gi|19883937,gi|21387033,gi|332642326	NCBI_Arabidopsis_Thaliana_txid3702_20160205.fasta	18910.8	1	4	5	7	0.00067	0.458
Sowmya_20111205_Arabidopsis_Thaliana_C1_C2_C3_as_grouped_replicates_with_DAT_SCAFF3	C1-C2-C3	C1-C2-C3	File Name: LO_20111205_SMI_01_2.RAW (F002837)	AT5g14780/T9L3_80 [Arabidopsis thaliana]	gi|14517548,gi|15241492,gi|15810034,gi|19548047,gi|21263610,gi|297787831,gi|297787832,gi|297787833,gi|297787834,gi|297787835,gi|297787836,gi|297787837,gi|297787838,gi|297787839,gi|297787840,gi|297787841,gi|297787842,gi|300193276,gi|300193277,gi|306991616,gi|332004693,gi|6625953,gi|6625955,gi|6681408,gi|7677266,gi|9755746	NCBI_Arabidopsis_Thaliana_txid3702_20160205.fasta	42410.5	1	3	3	3	0.000287	0.141
Sowmya_20111205_Arabidopsis_Thaliana_C1_C2_C3_as_grouped_replicates_with_DAT_SCAFF3	C1-C2-C3	C1-C2-C3	File Name: LO_20111205_SMI_01_2.RAW (F002837)	glycogen phosphorylase B; starch phosphorylase [Arabidopsis thaliana]	gi|11994512,gi|15146189,gi|15228683,gi|27764918,gi|332644046,gi|591402040,gi|75335028	NCBI_Arabidopsis_Thaliana_txid3702_20160205.fasta	108588	0.868	1	1	1	9.58e-05	0.0156
Sowmya_20111205_Arabidopsis_Thaliana_C1_C2_C3_as_grouped_replicates_with_DAT_SCAFF3	C1-C2-C3	C1-C2-C3	File Name: LO_20111205_SMI_01_2.RAW (F002837)	AT3g14310/MLN21_9 [Arabidopsis thaliana]	gi|14335010,gi|15231828,gi|15529256,gi|229891485,gi|23506059,gi|332641979,gi|9279579	NCBI_Arabidopsis_Thaliana_txid3702_20160205.fasta	64256.5	1	5	5	7	0.00067	0.166
Sowmya_20111205_Arabidopsis_Thaliana_C1_C2_C3_as_grouped_replicates_with_DAT_SCAFF3	C1-C2-C3	C1-C2-C3	File Name: LO_20111205_SMI_01_2.RAW (F002837)	glutathione reductase [Arabidopsis thaliana]	gi|1022797,gi|11994236,gi|13430632,gi|1346194,gi|145322910,gi|14532810,gi|15230074,gi|186510371,gi|22655186,gi|23297080,gi|31711906,gi|332643344,gi|332643345,gi|332643346	NCBI_Arabidopsis_Thaliana_txid3702_20160205.fasta	53871.4	1	4	4	4	0.000383	0.156
Sowmya_20111205_Arabidopsis_Thaliana_C1_C2_C3_as_grouped_replicates_with_DAT_SCAFF3	C1-C2-C3	C1-C2-C3	File Name: LO_20111205_SMI_01_2.RAW (F002837)	histidinol dehydrogenase [Arabidopsis thaliana]	gi|10177677,gi|13516461,gi|14532514,gi|21593566,gi|23505959,gi|29427983,gi|30697913,gi|30697915,gi|332010428,gi|332010429	NCBI_Arabidopsis_Thaliana_txid3702_20160205.fasta	50323.1	1	3	3	3	0.000287	0.0835
Sowmya_20111205_Arabidopsis_Thaliana_C1_C2_C3_as_grouped_replicates_with_DAT_SCAFF3	C1-C2-C3	C1-C2-C3	File Name: LO_20111205_SMI_01_2.RAW (F002837)	stress-induced protein KIN2 [Arabidopsis thaliana]	gi|15237236,gi|16230,gi|18252153,gi|21386921,gi|225898919,gi|332004848,gi|399298,gi|9755643	NCBI_Arabidopsis_Thaliana_txid3702_20160205.fasta	6551.3	0.868	1	1	2	0.000192	0.212
Sowmya_20111205_Arabidopsis_Thaliana_C1_C2_C3_as_grouped_replicates_with_DAT_SCAFF3	C1-C2-C3	C1-C2-C3	File Name: LO_20111205_SMI_01_2.RAW (F002837)	V-type proton ATPase subunit B1 [Arabidopsis thaliana]	gi|15222929,gi|166627,gi|17065080,gi|20453110,gi|21928027,gi|23197884,gi|240254125,gi|27735259,gi|332191834,gi|332197665,gi|51970958,gi|51971479,gi|51971697,gi|51972027,gi|75304730	NCBI_Arabidopsis_Thaliana_txid3702_20160205.fasta	54109.7	1	8	8	12	0.00115	0.265
Sowmya_20111205_Arabidopsis_Thaliana_C1_C2_C3_as_grouped_replicates_with_DAT_SCAFF3	C1-C2-C3	C1-C2-C3	File Name: LO_20111205_SMI_01_2.RAW (F002837)	hypothetical protein [Arabidopsis thaliana]	gi|110740713,gi|15982915,gi|16323194,gi|18411523,gi|21700911,gi|2191152,gi|332656573,gi|7267602,gi|73622092	NCBI_Arabidopsis_Thaliana_txid3702_20160205.fasta	49388.8	0.868	1	1	1	9.58e-05	0.0279
Sowmya_20111205_Arabidopsis_Thaliana_C1_C2_C3_as_grouped_replicates_with_DAT_SCAFF3	C1-C2-C3	C1-C2-C3	File Name: LO_20111205_SMI_01_2.RAW (F002837)	putative protein [Arabidopsis thaliana]	gi|10045563,gi|15215604,gi|15231176,gi|17939851,gi|20334872,gi|21555349,gi|25089786,gi|332645407	NCBI_Arabidopsis_Thaliana_txid3702_20160205.fasta	19587	0.998	2	2	3	0.000287	0.143
Sowmya_20111205_Arabidopsis_Thaliana_C1_C2_C3_as_grouped_replicates_with_DAT_SCAFF3	C1-C2-C3	C1-C2-C3	File Name: LO_20111205_SMI_01_2.RAW (F002837)	Unknown protein [Arabidopsis thaliana]	gi|13877605,gi|14916987,gi|15239684,gi|2149021,gi|219752143,gi|219764730,gi|257306965,gi|257308969,gi|257671696,gi|259439258,gi|259472243,gi|300544643,gi|300634157,gi|31711934,gi|332005289,gi|4586350,gi|5002530	NCBI_Arabidopsis_Thaliana_txid3702_20160205.fasta	57676.7	1	3	3	3	0.000287	0.09
Sowmya_20111205_Arabidopsis_Thaliana_C1_C2_C3_as_grouped_replicates_with_DAT_SCAFF3	C1-C2-C3	C1-C2-C3	File Name: LO_20111205_SMI_01_2.RAW (F002837)	L-ascorbate peroxidase [Arabidopsis thaliana]	gi|110740023,gi|145322979,gi|145322981,gi|145323784,gi|145323786,gi|14532510,gi|15223049,gi|1532170,gi|15912235,gi|16173,gi|186478248,gi|20334804,gi|21554322,gi|217833,gi|219791753,gi|219791755,gi|219910307,gi|219910309,gi|219925087,gi|219925089,gi|257352499,gi|257352501,gi|257632701,gi|257632703,gi|257643456,gi|257643458,gi|257659590,gi|257696210,gi|257696212,gi|30680404,gi|332190079,gi|33219008…	NCBI_Arabidopsis_Thaliana_txid3702_20160205.fasta	27562	1	5	5	6	0.000575	0.368
Sowmya_20111205_Arabidopsis_Thaliana_C1_C2_C3_as_grouped_replicates_with_DAT_SCAFF3	C1-C2-C3	C1-C2-C3	File Name: LO_20111205_SMI_01_2.RAW (F002837)	phosphoprotein phosphatase (EC 3.1.3.16) 2A-4 (version 2) [similarity] - Arabidopsis thaliana	gi|11262975,gi|1352663,gi|1352664,gi|15810367,gi|16209682,gi|18405985,gi|18410971,gi|20198072,gi|21360431,gi|21593204,gi|330255033,gi|332646269,gi|33589738,gi|4204947,gi|4204949,gi|4567320,gi|466441,gi|473259,gi|6735367	NCBI_Arabidopsis_Thaliana_txid3702_20160205.fasta	35767.9	0.868	1	1	1	9.58e-05	0.0435
Sowmya_20111205_Arabidopsis_Thaliana_C1_C2_C3_as_grouped_replicates_with_DAT_SCAFF3	C1-C2-C3	C1-C2-C3	File Name: LO_20111205_SMI_01_2.RAW (F002837)	putative lactoylglutathione lyase [Arabidopsis thaliana]	gi|15220397,gi|16930396,gi|19310505,gi|332196500,gi|75162595,gi|9828630	NCBI_Arabidopsis_Thaliana_txid3702_20160205.fasta	39168.7	0.995	2	2	2	0.000192	0.0829
Sowmya_20111205_Arabidopsis_Thaliana_C1_C2_C3_as_grouped_replicates_with_DAT_SCAFF3	C1-C2-C3	C1-C2-C3	File Name: LO_20111205_SMI_01_2.RAW (F002837)	AT5g20630/T1M15_30 [Arabidopsis thaliana]	gi|14517364,gi|15242028,gi|15810055,gi|1755154,gi|1755164,gi|1755168,gi|1755184,gi|1755188,gi|18202461,gi|2239042,gi|332005485,gi|4666250,gi|5824339	NCBI_Arabidopsis_Thaliana_txid3702_20160205.fasta	21836.9	1	3	3	6	0.000575	0.379
Sowmya_20111205_Arabidopsis_Thaliana_C1_C2_C3_as_grouped_replicates_with_DAT_SCAFF3	C1-C2-C3	C1-C2-C3	File Name: LO_20111205_SMI_01_2.RAW (F002837)	Chain A, Crystal Structure Of Atfkbp13	gi|55670202,gi|55670203,gi|55670204,gi|55670205,gi|55670206,gi|82407504,gi|82407505,gi|82407506,gi|82407507,gi|82407508	NCBI_Arabidopsis_Thaliana_txid3702_20160205.fasta	13593.2	1	3	3	3	0.000287	0.465
Sowmya_20111205_Arabidopsis_Thaliana_C1_C2_C3_as_grouped_replicates_with_DAT_SCAFF3	C1-C2-C3	C1-C2-C3	File Name: LO_20111205_SMI_01_2.RAW (F002837)	plasma membrane intrinsic protein 3 [Arabidopsis thaliana]	gi|15236267,gi|15724340,gi|1688296,gi|17065454,gi|20148503,gi|21594556,gi|225898851,gi|227474614,gi|2306917,gi|2373403,gi|2924520,gi|32363271,gi|332661064,gi|332661065,gi|334187175,gi|7270461	NCBI_Arabidopsis_Thaliana_txid3702_20160205.fasta	29743.5	0.998	2	2	2	0.000192	0.111
Sowmya_20111205_Arabidopsis_Thaliana_C1_C2_C3_as_grouped_replicates_with_DAT_SCAFF3	C1-C2-C3	C1-C2-C3	File Name: LO_20111205_SMI_01_2.RAW (F002837)	RecName: Full=Chlorophyll a-b binding protein 4, chloroplastic; AltName: Full=LHCI type III CAB-4; Flags: Precursor	gi|115385,gi|166646,gi|20260362,gi|21554365,gi|23197770,gi|30692874,gi|330728981,gi|330730766,gi|332626892,gi|332628488,gi|332644764,gi|544329295,gi|550554278,gi|6522530	NCBI_Arabidopsis_Thaliana_txid3702_20160205.fasta	27734.4	1	6	7	16	0.00153	0.498
Sowmya_20111205_Arabidopsis_Thaliana_C1_C2_C3_as_grouped_replicates_with_DAT_SCAFF3	C1-C2-C3	C1-C2-C3	File Name: LO_20111205_SMI_01_2.RAW (F002837)	SOUL heme-binding protein [Arabidopsis thaliana]	gi|15220033,gi|21592576,gi|332191420,gi|5734756,gi|88196741	NCBI_Arabidopsis_Thaliana_txid3702_20160205.fasta	25388.7	0.983	1	1	1	9.58e-05	0.116
Sowmya_20111205_Arabidopsis_Thaliana_C1_C2_C3_as_grouped_replicates_with_DAT_SCAFF3	C1-C2-C3	C1-C2-C3	File Name: LO_20111205_SMI_01_2.RAW (F002837)	putative phosphoglucomutase [Arabidopsis thaliana]	gi|110739105,gi|12324763,gi|12585324,gi|15223226,gi|19699055,gi|238479033,gi|27363248,gi|332196984,gi|332196986	NCBI_Arabidopsis_Thaliana_txid3702_20160205.fasta	72559.8	1	5	5	5	0.000479	0.176
Sowmya_20111205_Arabidopsis_Thaliana_C1_C2_C3_as_grouped_replicates_with_DAT_SCAFF3	C1-C2-C3	C1-C2-C3	File Name: LO_20111205_SMI_01_2.RAW (F002837)	Unknown protein [Arabidopsis thaliana]	gi|10120448,gi|13877927,gi|16323460,gi|18410833,gi|21593299,gi|32260004,gi|332197584,gi|75172893	NCBI_Arabidopsis_Thaliana_txid3702_20160205.fasta	16032.8	1	3	3	4	0.000383	0.264
Sowmya_20111205_Arabidopsis_Thaliana_C1_C2_C3_as_grouped_replicates_with_DAT_SCAFF3	C1-C2-C3	C1-C2-C3	File Name: LO_20111205_SMI_01_2.RAW (F002837)	protein TOC75-3 [Arabidopsis thaliana]	gi|15232625,gi|22022564,gi|30102496,gi|332644678,gi|5541685,gi|75207662	NCBI_Arabidopsis_Thaliana_txid3702_20160205.fasta	89189.7	0.868	1	1	1	9.58e-05	0.0183
Sowmya_20111205_Arabidopsis_Thaliana_C1_C2_C3_as_grouped_replicates_with_DAT_SCAFF3	C1-C2-C3	C1-C2-C3	File Name: LO_20111205_SMI_01_2.RAW (F002837)	Rubisco subunit binding-protein beta subunit [Arabidopsis thaliana]	gi|14423416,gi|15222729,gi|20148345,gi|219902507,gi|219927016,gi|219931383,gi|222423239,gi|257658811,gi|257686999,gi|257725847,gi|257734882,gi|27735252,gi|30695947,gi|332195130,gi|332195131,gi|4204266	NCBI_Arabidopsis_Thaliana_txid3702_20160205.fasta	63809.3	1	13	14	20	0.00192	0.357
Sowmya_20111205_Arabidopsis_Thaliana_C1_C2_C3_as_grouped_replicates_with_DAT_SCAFF3	C1-C2-C3	C1-C2-C3	File Name: LO_20111205_SMI_01_2.RAW (F002837)	unnamed protein product [Arabidopsis thaliana]	gi|12329771,gi|15810307,gi|18396215,gi|21281125,gi|2204087,gi|30678246,gi|330250894,gi|330250895,gi|4006834,gi|7141083,gi|75266032,gi|86476698	NCBI_Arabidopsis_Thaliana_txid3702_20160205.fasta	41215.8	0.998	2	2	2	0.000192	0.0897
Sowmya_20111205_Arabidopsis_Thaliana_C1_C2_C3_as_grouped_replicates_with_DAT_SCAFF3	C1-C2-C3	C1-C2-C3	File Name: LO_20111205_SMI_01_2.RAW (F002837)	putative 3-isopropylmalate dehydratase, small subunit [Arabidopsis thaliana]	gi|14334970,gi|15224221,gi|17104629,gi|20197634,gi|21592696,gi|330255113,gi|3763918,gi|75217097	NCBI_Arabidopsis_Thaliana_txid3702_20160205.fasta	26790.7	1	3	3	4	0.000383	0.191
Sowmya_20111205_Arabidopsis_Thaliana_C1_C2_C3_as_grouped_replicates_with_DAT_SCAFF3	C1-C2-C3	C1-C2-C3	File Name: LO_20111205_SMI_01_2.RAW (F002837)	RecName: Full=Sedoheptulose-1,7-bisphosphatase, chloroplastic; AltName: Full=SED(1,7)P2ase; AltName: Full=Sedoheptulose bisphosphatase; Short=SBPase; Flags: Precursor	gi|1173345,gi|15228194,gi|219741564,gi|257336978,gi|332645922,gi|7263568,gi|786466	NCBI_Arabidopsis_Thaliana_txid3702_20160205.fasta	42415.6	1	5	6	13	0.00125	0.249
Sowmya_20111205_Arabidopsis_Thaliana_C1_C2_C3_as_grouped_replicates_with_DAT_SCAFF3	C1-C2-C3	C1-C2-C3	File Name: LO_20111205_SMI_01_2.RAW (F002837)	unknown protein [Arabidopsis thaliana]	gi|15027883,gi|15237201,gi|19310663,gi|23397055,gi|332005731,gi|34485583,gi|75262749,gi|9759364	NCBI_Arabidopsis_Thaliana_txid3702_20160205.fasta	41287.2	0.868	1	1	1	9.58e-05	0.0465
Sowmya_20111205_Arabidopsis_Thaliana_C1_C2_C3_as_grouped_replicates_with_DAT_SCAFF3	C1-C2-C3	C1-C2-C3	File Name: LO_20111205_SMI_01_2.RAW (F002837)	At1g29900/F1N18_6 [Arabidopsis thaliana]	gi|14194125,gi|1477480,gi|18397283,gi|22137066,gi|332193027,gi|75102743,gi|9972356	NCBI_Arabidopsis_Thaliana_txid3702_20160205.fasta	129962	0.868	1	1	1	9.58e-05	0.0126
Sowmya_20111205_Arabidopsis_Thaliana_C1_C2_C3_as_grouped_replicates_with_DAT_SCAFF3	C1-C2-C3	C1-C2-C3	File Name: LO_20111205_SMI_01_2.RAW (F002837)	ascorbate peroxidase [Arabidopsis thaliana]	gi|1332439,gi|15236239,gi|1523791,gi|17473761,gi|20148635,gi|21554292,gi|2444019,gi|2924511,gi|332661045,gi|7270451,gi|75221319	NCBI_Arabidopsis_Thaliana_txid3702_20160205.fasta	31572.8	0.868	1	1	1	9.58e-05	0.0488
Sowmya_20111205_Arabidopsis_Thaliana_C1_C2_C3_as_grouped_replicates_with_DAT_SCAFF3	C1-C2-C3	C1-C2-C3	File Name: LO_20111205_SMI_01_2.RAW (F002837)	At1g09340 [Arabidopsis thaliana]	gi|11762234,gi|14334754,gi|15217485,gi|16226247,gi|17064988,gi|17979099,gi|332190310,gi|3850621,gi|4337177,gi|75313128	NCBI_Arabidopsis_Thaliana_txid3702_20160205.fasta	42621.4	1	11	11	15	0.00144	0.468
Sowmya_20111205_Arabidopsis_Thaliana_C1_C2_C3_as_grouped_replicates_with_DAT_SCAFF3	C1-C2-C3	C1-C2-C3	File Name: LO_20111205_SMI_01_2.RAW (F002837)	unknown protein [Arabidopsis thaliana]	gi|14532604,gi|18405391,gi|19310719,gi|332195129,gi|65329373,gi|66766206	NCBI_Arabidopsis_Thaliana_txid3702_20160205.fasta	37411.9	1	4	4	4	0.000383	0.269
Sowmya_20111205_Arabidopsis_Thaliana_C1_C2_C3_as_grouped_replicates_with_DAT_SCAFF3	C1-C2-C3	C1-C2-C3	File Name: LO_20111205_SMI_01_2.RAW (F002837)	TCP-1/cpn60 chaperonin family protein [Arabidopsis thaliana]	gi|15229866,gi|17979243,gi|20857172,gi|332641584,gi|332641585,gi|334185265,gi|6671939	NCBI_Arabidopsis_Thaliana_txid3702_20160205.fasta	59517.4	0.998	2	2	2	0.000192	0.0431
Sowmya_20111205_Arabidopsis_Thaliana_C1_C2_C3_as_grouped_replicates_with_DAT_SCAFF3	C1-C2-C3	C1-C2-C3	File Name: LO_20111205_SMI_01_2.RAW (F002837)	putative photosystem I reaction center subunit IV [Arabidopsis thaliana]	gi|14596071,gi|15225331,gi|17433302,gi|21555308,gi|27311869,gi|330251892,gi|4512709,gi|5732205	NCBI_Arabidopsis_Thaliana_txid3702_20160205.fasta	15189.4	0.998	2	3	5	0.000479	0.4
Sowmya_20111205_Arabidopsis_Thaliana_C1_C2_C3_as_grouped_replicates_with_DAT_SCAFF3	C1-C2-C3	C1-C2-C3	File Name: LO_20111205_SMI_01_2.RAW (F002837)	RecName: Full=Glucose-1-phosphate adenylyltransferase small subunit, chloroplastic; AltName: Full=ADP-glucose pyrophosphorylase; AltName: Full=ADP-glucose synthase; AltName: Full=AGPase B; AltName: Full=Alpha-D-glucose-1-phosphate adenyl transferase; Flags: Precursor	gi|12644322,gi|15146248,gi|15238933,gi|1575754,gi|17529284,gi|19699156,gi|20465831,gi|219752161,gi|219764748,gi|257306983,gi|257308987,gi|257671714,gi|259441110,gi|259472513,gi|300544913,gi|300634427,gi|3015514,gi|332008265,gi|7242894,gi|8978334	NCBI_Arabidopsis_Thaliana_txid3702_20160205.fasta	56652.5	1	5	5	6	0.000575	0.138
Sowmya_20111205_Arabidopsis_Thaliana_C1_C2_C3_as_grouped_replicates_with_DAT_SCAFF3	C1-C2-C3	C1-C2-C3	File Name: LO_20111205_SMI_01_2.RAW (F002837)	phospholipase D [Arabidopsis thaliana]	gi|110742066,gi|11994345,gi|13124800,gi|15232671,gi|332642199	NCBI_Arabidopsis_Thaliana_txid3702_20160205.fasta	91850.6	0.998	2	2	2	0.000192	0.0432
Sowmya_20111205_Arabidopsis_Thaliana_C1_C2_C3_as_grouped_replicates_with_DAT_SCAFF3	C1-C2-C3	C1-C2-C3	File Name: LO_20111205_SMI_01_2.RAW (F002837)	unnamed protein product [Arabidopsis thaliana]	gi|12329779,gi|13431553,gi|14624992,gi|17221413,gi|240254000,gi|332189456,gi|86476706,gi|9280667	NCBI_Arabidopsis_Thaliana_txid3702_20160205.fasta	43796.9	0.998	2	2	3	0.000287	0.0777
Sowmya_20111205_Arabidopsis_Thaliana_C1_C2_C3_as_grouped_replicates_with_DAT_SCAFF3	C1-C2-C3	C1-C2-C3	File Name: LO_20111205_SMI_01_2.RAW (F002837)	AT3g23600/MDB19_9 [Arabidopsis thaliana]	gi|17381244,gi|18403820,gi|20453365,gi|21536848,gi|332643260,gi|332643261,gi|79313339,gi|9294516	NCBI_Arabidopsis_Thaliana_txid3702_20160205.fasta	25563.4	1	3	3	3	0.000287	0.289
Sowmya_20111205_Arabidopsis_Thaliana_C1_C2_C3_as_grouped_replicates_with_DAT_SCAFF3	C1-C2-C3	C1-C2-C3	File Name: LO_20111205_SMI_01_2.RAW (F002837)	50S ribosomal protein L1 [Arabidopsis thaliana]	gi|15229443,gi|15450737,gi|16649119,gi|22137008,gi|24899727,gi|332646971,gi|75311693,gi|7572940,gi|7573332	NCBI_Arabidopsis_Thaliana_txid3702_20160205.fasta	37633.8	0.868	1	1	1	9.58e-05	0.0462
Sowmya_20111205_Arabidopsis_Thaliana_C1_C2_C3_as_grouped_replicates_with_DAT_SCAFF3	C1-C2-C3	C1-C2-C3	File Name: LO_20111205_SMI_01_2.RAW (F002837)	4-alpha-glucanotransferase [Arabidopsis thaliana]	gi|19698937,gi|2623298,gi|330254795,gi|34098849,gi|42569818,gi|75158841	NCBI_Arabidopsis_Thaliana_txid3702_20160205.fasta	109780	0.868	1	1	1	9.58e-05	0.0209
Sowmya_20111205_Arabidopsis_Thaliana_C1_C2_C3_as_grouped_replicates_with_DAT_SCAFF3	C1-C2-C3	C1-C2-C3	File Name: LO_20111205_SMI_01_2.RAW (F002837)	At4g14880 [Arabidopsis thaliana]	gi|108385386,gi|110740313,gi|12643284,gi|134104574,gi|15233613,gi|2244845,gi|295415350,gi|295420985,gi|30683038,gi|332658112,gi|332658113,gi|332658114,gi|332658115,gi|334186537,gi|334186539,gi|6967145,gi|6983574,gi|7268234,gi|78101043	NCBI_Arabidopsis_Thaliana_txid3702_20160205.fasta	33806.3	1	5	5	8	0.000766	0.311
Sowmya_20111205_Arabidopsis_Thaliana_C1_C2_C3_as_grouped_replicates_with_DAT_SCAFF3	C1-C2-C3	C1-C2-C3	File Name: LO_20111205_SMI_01_2.RAW (F002837)	At2g39730 [Arabidopsis thaliana]	gi|11762250,gi|12643259,gi|15810188,gi|166834,gi|18405145,gi|21594581,gi|2642155,gi|330254620	NCBI_Arabidopsis_Thaliana_txid3702_20160205.fasta	51982	1	13	28	79	0.00757	0.559
Sowmya_20111205_Arabidopsis_Thaliana_C1_C2_C3_as_grouped_replicates_with_DAT_SCAFF3	C1-C2-C3	C1-C2-C3	File Name: LO_20111205_SMI_01_2.RAW (F002837)	putative Acyl CoA binding protein [Arabidopsis thaliana]	gi|11908116,gi|12321293,gi|12585140,gi|12642928,gi|14190469,gi|15222465,gi|15809730,gi|21593896,gi|332193275	NCBI_Arabidopsis_Thaliana_txid3702_20160205.fasta	10386.2	0.998	2	3	3	0.000287	0.359
Sowmya_20111205_Arabidopsis_Thaliana_C1_C2_C3_as_grouped_replicates_with_DAT_SCAFF3	C1-C2-C3	C1-C2-C3	File Name: LO_20111205_SMI_01_2.RAW (F002837)	putative fructose bisphosphate aldolase [Arabidopsis thaliana]	gi|110741992,gi|14334412,gi|15227981,gi|17104659,gi|21537327,gi|330254162,gi|4581146	NCBI_Arabidopsis_Thaliana_txid3702_20160205.fasta	38387.4	1	3	3	3	0.000287	0.355
Sowmya_20111205_Arabidopsis_Thaliana_C1_C2_C3_as_grouped_replicates_with_DAT_SCAFF3	C1-C2-C3	C1-C2-C3	File Name: LO_20111205_SMI_01_2.RAW (F002837)	temperature-induced lipocalin TIL1 [Arabidopsis thaliana]	gi|15242942,gi|17065426,gi|20148567,gi|21553811,gi|332009611,gi|9759532	NCBI_Arabidopsis_Thaliana_txid3702_20160205.fasta	21434.8	0.868	1	1	2	0.000192	0.0968
Sowmya_20111205_Arabidopsis_Thaliana_C1_C2_C3_as_grouped_replicates_with_DAT_SCAFF3	C1-C2-C3	C1-C2-C3	File Name: LO_20111205_SMI_01_2.RAW (F002837)	ribulose-1,5-bisphosphate carboxylase/oxygenase large subunit (chloroplast) [Arabidopsis thaliana]	gi|1928872,gi|3914541,gi|5881702,gi|7525041	NCBI_Arabidopsis_Thaliana_txid3702_20160205.fasta	52955.6	1	12	22	401	0.0384	0.38
Sowmya_20111205_Arabidopsis_Thaliana_C1_C2_C3_as_grouped_replicates_with_DAT_SCAFF3	C1-C2-C3	C1-C2-C3	File Name: LO_20111205_SMI_01_2.RAW (F002837)	thioredoxin reductase like protein, partial [Arabidopsis thaliana]	gi|110739775,gi|15912233,gi|18405775,gi|20196949,gi|23308231,gi|330254921,gi|75097382	NCBI_Arabidopsis_Thaliana_txid3702_20160205.fasta	57949.8	0.998	2	2	2	0.000192	0.131
Sowmya_20111205_Arabidopsis_Thaliana_C1_C2_C3_as_grouped_replicates_with_DAT_SCAFF3	C1-C2-C3	C1-C2-C3	File Name: LO_20111205_SMI_01_2.RAW (F002837)	ferredoxin-NADP+ reductase [Arabidopsis thaliana]	gi|10177134,gi|110740921,gi|126632920,gi|15239282,gi|18175825,gi|20465661,gi|332010791,gi|75171342	NCBI_Arabidopsis_Thaliana_txid3702_20160205.fasta	40327.5	1	9	9	15	0.00144	0.386
Sowmya_20111205_Arabidopsis_Thaliana_C1_C2_C3_as_grouped_replicates_with_DAT_SCAFF3	C1-C2-C3	C1-C2-C3	File Name: LO_20111205_SMI_01_2.RAW (F002837)	glutathione S-transferase [Arabidopsis thaliana]	gi|11128454,gi|148887379,gi|20197312,gi|30690772,gi|330255786,gi|67848446	NCBI_Arabidopsis_Thaliana_txid3702_20160205.fasta	29232.6	1	5	5	7	0.00067	0.407
Sowmya_20111205_Arabidopsis_Thaliana_C1_C2_C3_as_grouped_replicates_with_DAT_SCAFF3	C1-C2-C3	C1-C2-C3	File Name: LO_20111205_SMI_01_2.RAW (F002837)	unknown protein [Arabidopsis thaliana]	gi|15027971,gi|18414006,gi|21436051,gi|218273311,gi|218411569,gi|219729266,gi|257349368,gi|257666926,gi|332657878,gi|75249794	NCBI_Arabidopsis_Thaliana_txid3702_20160205.fasta	55014.2	1	4	4	4	0.000383	0.155
Sowmya_20111205_Arabidopsis_Thaliana_C1_C2_C3_as_grouped_replicates_with_DAT_SCAFF3	C1-C2-C3	C1-C2-C3	File Name: LO_20111205_SMI_01_2.RAW (F002837)	aminomethyltransferase [Arabidopsis thaliana]	gi|15221119,gi|18206365,gi|21928147,gi|227482020,gi|30102502,gi|306425576,gi|30682471,gi|3157944,gi|332190681,gi|332190682,gi|332190683,gi|334182489,gi|67509791	NCBI_Arabidopsis_Thaliana_txid3702_20160205.fasta	44445.8	1	10	10	14	0.00134	0.404
Sowmya_20111205_Arabidopsis_Thaliana_C1_C2_C3_as_grouped_replicates_with_DAT_SCAFF3	C1-C2-C3	C1-C2-C3	File Name: LO_20111205_SMI_01_2.RAW (F002837)	AT3g25860/MPE11_1 [Arabidopsis thaliana]	gi|14335166,gi|15230922,gi|26983848,gi|332643559,gi|5881963,gi|9279589	NCBI_Arabidopsis_Thaliana_txid3702_20160205.fasta	50080.8	1	4	4	4	0.000383	0.131
Sowmya_20111205_Arabidopsis_Thaliana_C1_C2_C3_as_grouped_replicates_with_DAT_SCAFF3	C1-C2-C3	C1-C2-C3	File Name: LO_20111205_SMI_01_2.RAW (F002837)	O-methyltransferase [Arabidopsis thaliana]	gi|10178165,gi|15239571,gi|17065522,gi|20148473,gi|21592899,gi|219728890,gi|24212073,gi|257742389,gi|2781394,gi|332009077	NCBI_Arabidopsis_Thaliana_txid3702_20160205.fasta	39619.1	1	4	4	4	0.000383	0.16
Sowmya_20111205_Arabidopsis_Thaliana_C1_C2_C3_as_grouped_replicates_with_DAT_SCAFF3	C1-C2-C3	C1-C2-C3	File Name: LO_20111205_SMI_01_2.RAW (F002837)	AT4g25050/F13M23_190 [Arabidopsis thaliana]	gi|14517385,gi|15215881,gi|15234875,gi|21536937,gi|332659596,gi|332659597,gi|334186904,gi|4455248,gi|7269355,gi|75313943	NCBI_Arabidopsis_Thaliana_txid3702_20160205.fasta	15938.1	0.998	2	2	3	0.000287	0.328
Sowmya_20111205_Arabidopsis_Thaliana_C1_C2_C3_as_grouped_replicates_with_DAT_SCAFF3	C1-C2-C3	C1-C2-C3	File Name: LO_20111205_SMI_01_2.RAW (F002837)	ATP-dependent Clp protease [Arabidopsis thaliana]	gi|110742601,gi|18423214,gi|20856956,gi|296528910,gi|332008628,gi|75170759,gi|9758239	NCBI_Arabidopsis_Thaliana_txid3702_20160205.fasta	103456	1	11	12	18	0.00172	0.213
Sowmya_20111205_Arabidopsis_Thaliana_C1_C2_C3_as_grouped_replicates_with_DAT_SCAFF3	C1-C2-C3	C1-C2-C3	File Name: LO_20111205_SMI_01_2.RAW (F002837)	glutaredoxin-like protein [Arabidopsis thaliana]	gi|10178147,gi|15242674,gi|17381282,gi|18252163,gi|20453377,gi|21386923,gi|21592438,gi|259429370,gi|259435884,gi|259437597,gi|259437971,gi|259441350,gi|259444180,gi|259453740,gi|259465095,gi|259466763,gi|300537405,gi|300629507,gi|300633523,gi|300634667,gi|300643602,gi|300645385,gi|300646655,gi|300647972,gi|300650898,gi|332007155,gi|45720895,gi|75334122	NCBI_Arabidopsis_Thaliana_txid3702_20160205.fasta	11756.2	0.868	1	1	1	9.58e-05	0.117
Sowmya_20111205_Arabidopsis_Thaliana_C1_C2_C3_as_grouped_replicates_with_DAT_SCAFF3	C1-C2-C3	C1-C2-C3	File Name: LO_20111205_SMI_01_2.RAW (F002837)	AT3g01280/T22N4_9 [Arabidopsis thaliana]	gi|14335076,gi|15232074,gi|20455197,gi|21360551,gi|332640111,gi|6094556	NCBI_Arabidopsis_Thaliana_txid3702_20160205.fasta	29426.3	0.998	2	2	3	0.000287	0.167
Sowmya_20111205_Arabidopsis_Thaliana_C1_C2_C3_as_grouped_replicates_with_DAT_SCAFF3	C1-C2-C3	C1-C2-C3	File Name: LO_20111205_SMI_01_2.RAW (F002837)	GDP-mannose 3',5'-epimerase [Arabidopsis thaliana]	gi|110740559,gi|15241945,gi|16323113,gi|16323180,gi|21436019,gi|28802869,gi|332006460,gi|332006461,gi|334188000,gi|73919692,gi|83754654,gi|83754655,gi|83754658,gi|83754659	NCBI_Arabidopsis_Thaliana_txid3702_20160205.fasta	42759.5	1	3	3	3	0.000287	0.111
Sowmya_20111205_Arabidopsis_Thaliana_C1_C2_C3_as_grouped_replicates_with_DAT_SCAFF3	C1-C2-C3	C1-C2-C3	File Name: LO_20111205_SMI_01_2.RAW (F002837)	apospory-associated protein C-like [Arabidopsis thaliana]	gi|10177534,gi|15240009,gi|21539433,gi|23197658,gi|332010842,gi|332010843,gi|334188676	NCBI_Arabidopsis_Thaliana_txid3702_20160205.fasta	33692.7	0.998	2	2	2	0.000192	0.111
Sowmya_20111205_Arabidopsis_Thaliana_C1_C2_C3_as_grouped_replicates_with_DAT_SCAFF3	C1-C2-C3	C1-C2-C3	File Name: LO_20111205_SMI_01_2.RAW (F002837)	acetylornithine aminotransferase [Arabidopsis thaliana]	gi|15220176,gi|15451028,gi|158939876,gi|27311957,gi|332198305,gi|6730727,gi|75312291	NCBI_Arabidopsis_Thaliana_txid3702_20160205.fasta	48827.7	0.868	1	1	1	9.58e-05	0.035
Sowmya_20111205_Arabidopsis_Thaliana_C1_C2_C3_as_grouped_replicates_with_DAT_SCAFF3	C1-C2-C3	C1-C2-C3	File Name: LO_20111205_SMI_01_2.RAW (F002837)	RecName: Full=40S ribosomal protein S12-1	gi|12229932,gi|14190453,gi|15218373,gi|15809726,gi|21536844,gi|30684617,gi|332191264,gi|332191265,gi|6587799	NCBI_Arabidopsis_Thaliana_txid3702_20160205.fasta	15376.5	0.998	2	2	4	0.000383	0.222
Sowmya_20111205_Arabidopsis_Thaliana_C1_C2_C3_as_grouped_replicates_with_DAT_SCAFF3	C1-C2-C3	C1-C2-C3	File Name: LO_20111205_SMI_01_2.RAW (F002837)	pyridoxine biosynthesis protein - like [Arabidopsis thaliana]	gi|110742648,gi|15240972,gi|16226309,gi|17933287,gi|20453411,gi|21617922,gi|291046004,gi|332002957,gi|333108791,gi|45477193,gi|65329268,gi|7320719	NCBI_Arabidopsis_Thaliana_txid3702_20160205.fasta	33215.9	0.868	1	1	1	9.58e-05	0.159
Sowmya_20111205_Arabidopsis_Thaliana_C1_C2_C3_as_grouped_replicates_with_DAT_SCAFF3	C1-C2-C3	C1-C2-C3	File Name: LO_20111205_SMI_01_2.RAW (F002837)	peptidyl-Pro cis-trans isomerase	gi|1091580,gi|110742736,gi|15236211,gi|15450777,gi|21593198,gi|219736627,gi|219749718,gi|219900287,gi|257339425,gi|257732944,gi|257745242,gi|30102900,gi|332661031,gi|460968,gi|5123704,gi|7270438,gi|75282353,gi|992643	NCBI_Arabidopsis_Thaliana_txid3702_20160205.fasta	18378.4	1	4	4	8	0.000766	0.43
Sowmya_20111205_Arabidopsis_Thaliana_C1_C2_C3_as_grouped_replicates_with_DAT_SCAFF3	C1-C2-C3	C1-C2-C3	File Name: LO_20111205_SMI_01_2.RAW (F002837)	non-specific lipid transfer protein, partial [Arabidopsis thaliana]	gi|1177796,gi|15146310,gi|15224899,gi|20147119,gi|2497733,gi|330254453,gi|3786018,gi|8571917	NCBI_Arabidopsis_Thaliana_txid3702_20160205.fasta	11754.9	0.868	1	1	3	0.000287	0.102
Sowmya_20111205_Arabidopsis_Thaliana_C1_C2_C3_as_grouped_replicates_with_DAT_SCAFF3	C1-C2-C3	C1-C2-C3	File Name: LO_20111205_SMI_01_2.RAW (F002837)	unknown protein [Arabidopsis thaliana]	gi|12083328,gi|18176355,gi|18394322,gi|332191287,gi|6587814	NCBI_Arabidopsis_Thaliana_txid3702_20160205.fasta	34130.5	1	3	3	4	0.000383	0.121
Sowmya_20111205_Arabidopsis_Thaliana_C1_C2_C3_as_grouped_replicates_with_DAT_SCAFF3	C1-C2-C3	C1-C2-C3	File Name: LO_20111205_SMI_01_2.RAW (F002837)	myrosinase TGG2 [Arabidopsis thaliana]	gi|110740761,gi|13507565,gi|18420974,gi|21280813,gi|332006125,gi|5107821,gi|75308781,gi|871992	NCBI_Arabidopsis_Thaliana_txid3702_20160205.fasta	62734.7	1	7	8	11	0.00105	0.25
Sowmya_20111205_Arabidopsis_Thaliana_C1_C2_C3_as_grouped_replicates_with_DAT_SCAFF3	C1-C2-C3	C1-C2-C3	File Name: LO_20111205_SMI_01_2.RAW (F002837)	chaperonin-60 alpha subunit [Arabidopsis thaliana]	gi|1223910,gi|15226314,gi|21554572,gi|219900739,gi|219925963,gi|219931267,gi|2506276,gi|257636784,gi|257686883,gi|257718523,gi|257719996,gi|257734766,gi|27311671,gi|31711734,gi|330252974,gi|4510416	NCBI_Arabidopsis_Thaliana_txid3702_20160205.fasta	62073.4	1	12	14	30	0.00287	0.394
Sowmya_20111205_Arabidopsis_Thaliana_C1_C2_C3_as_grouped_replicates_with_DAT_SCAFF3	C1-C2-C3	C1-C2-C3	File Name: LO_20111205_SMI_01_2.RAW (F002837)	GTP-binding protein (SAR1B) [Arabidopsis thaliana]	gi|12321751,gi|15223516,gi|166734,gi|18176422,gi|20465533,gi|21553950,gi|266989,gi|332195257	NCBI_Arabidopsis_Thaliana_txid3702_20160205.fasta	21987.6	0.868	1	1	1	9.58e-05	0.0674
Sowmya_20111205_Arabidopsis_Thaliana_C1_C2_C3_as_grouped_replicates_with_DAT_SCAFF3	C1-C2-C3	C1-C2-C3	File Name: LO_20111205_SMI_01_2.RAW (F002837)	unknown protein; 39989-38742 [Arabidopsis thaliana]	gi|12323736,gi|18409870,gi|20260264,gi|21592833,gi|22136512,gi|26453214,gi|332197087	NCBI_Arabidopsis_Thaliana_txid3702_20160205.fasta	31728.2	1	3	3	3	0.000287	0.174
Sowmya_20111205_Arabidopsis_Thaliana_C1_C2_C3_as_grouped_replicates_with_DAT_SCAFF3	C1-C2-C3	C1-C2-C3	File Name: LO_20111205_SMI_01_2.RAW (F002837)	cysteine synthase [Arabidopsis thaliana]	gi|110741540,gi|15233111,gi|20260390,gi|21592815,gi|22136208,gi|259431974,gi|259454356,gi|259465788,gi|259659805,gi|259691593,gi|259694175,gi|300546373,gi|300553873,gi|300555461,gi|300579491,gi|300644439,gi|300653750,gi|332646682,gi|4996616,gi|5824334,gi|6850835,gi|75193637	NCBI_Arabidopsis_Thaliana_txid3702_20160205.fasta	39928.6	0.868	1	1	2	0.000192	0.0326
Sowmya_20111205_Arabidopsis_Thaliana_C1_C2_C3_as_grouped_replicates_with_DAT_SCAFF3	C1-C2-C3	C1-C2-C3	File Name: LO_20111205_SMI_01_2.RAW (F002837)	flavodoxin-like quinone reductase 1 [Arabidopsis thaliana]	gi|15239652,gi|21539481,gi|219750920,gi|219905129,gi|219982535,gi|25084252,gi|257635514,gi|257652379,gi|257689861,gi|332009119,gi|8885593	NCBI_Arabidopsis_Thaliana_txid3702_20160205.fasta	21796.2	0.997	2	2	3	0.000287	0.186
Sowmya_20111205_Arabidopsis_Thaliana_C1_C2_C3_as_grouped_replicates_with_DAT_SCAFF3	C1-C2-C3	C1-C2-C3	File Name: LO_20111205_SMI_01_2.RAW (F002837)	plastid ribosomal protein [Arabidopsis thaliana]	gi|1694974,gi|21555440,gi|219894959,gi|219970422,gi|219977724,gi|25082791,gi|257635960,gi|257682556,gi|257716588,gi|257718107,gi|27735245,gi|30102926,gi|30696483,gi|332009133,gi|9758952	NCBI_Arabidopsis_Thaliana_txid3702_20160205.fasta	21977.1	0.998	2	2	2	0.000192	0.126
Sowmya_20111205_Arabidopsis_Thaliana_C1_C2_C3_as_grouped_replicates_with_DAT_SCAFF3	C1-C2-C3	C1-C2-C3	File Name: LO_20111205_SMI_01_2.RAW (F002837)	putative methyl chloride transferase [Arabidopsis thaliana]	gi|110738422,gi|122229981,gi|145331123,gi|14994241,gi|15224785,gi|21592478,gi|296278469,gi|3212849,gi|330255249,gi|330255250	NCBI_Arabidopsis_Thaliana_txid3702_20160205.fasta	27408	0.998	2	2	2	0.000192	0.138
Sowmya_20111205_Arabidopsis_Thaliana_C1_C2_C3_as_grouped_replicates_with_DAT_SCAFF3	C1-C2-C3	C1-C2-C3	File Name: LO_20111205_SMI_01_2.RAW (F002837)	RecName: Full=Proteasome subunit alpha type-5-A; AltName: Full=20S proteasome alpha subunit E-1	gi|12229903,gi|145325425,gi|15220961,gi|18252873,gi|21387063,gi|21554176,gi|259443225,gi|300536471,gi|332194888,gi|332194889,gi|3421087,gi|6056394	NCBI_Arabidopsis_Thaliana_txid3702_20160205.fasta	25947.3	1	3	3	3	0.000287	0.203
Sowmya_20111205_Arabidopsis_Thaliana_C1_C2_C3_as_grouped_replicates_with_DAT_SCAFF3	C1-C2-C3	C1-C2-C3	File Name: LO_20111205_SMI_01_2.RAW (F002837)	Ferredoxin-thioredoxin reductase catalytic chain [Arabidopsis thaliana]	gi|15224046,gi|17380642,gi|21436083,gi|21593637,gi|330250764,gi|4544427,gi|75206241	NCBI_Arabidopsis_Thaliana_txid3702_20160205.fasta	16433.7	0.868	1	1	1	9.58e-05	0.116
Sowmya_20111205_Arabidopsis_Thaliana_C1_C2_C3_as_grouped_replicates_with_DAT_SCAFF3	C1-C2-C3	C1-C2-C3	File Name: LO_20111205_SMI_01_2.RAW (F002837)	GcpE protein [Arabidopsis thaliana]	gi|19698829,gi|19701902,gi|20453201,gi|27462472,gi|30697395,gi|30697397,gi|332009970,gi|332009971,gi|34365569,gi|391359289,gi|9759324	NCBI_Arabidopsis_Thaliana_txid3702_20160205.fasta	82158.9	1	4	4	4	0.000383	0.0918
Sowmya_20111205_Arabidopsis_Thaliana_C1_C2_C3_as_grouped_replicates_with_DAT_SCAFF3	C1-C2-C3	C1-C2-C3	File Name: LO_20111205_SMI_01_2.RAW (F002837)	protein plastid transcriptionally active 16 [Arabidopsis thaliana]	gi|332644683,gi|42565672,gi|5541681	NCBI_Arabidopsis_Thaliana_txid3702_20160205.fasta	54358.6	1	7	7	8	0.000766	0.231
Sowmya_20111205_Arabidopsis_Thaliana_C1_C2_C3_as_grouped_replicates_with_DAT_SCAFF3	C1-C2-C3	C1-C2-C3	File Name: LO_20111205_SMI_01_2.RAW (F002837)	uncharacterized protein [Arabidopsis thaliana]	gi|15237144,gi|332009641,gi|45773780,gi|46359839,gi|8777326	NCBI_Arabidopsis_Thaliana_txid3702_20160205.fasta	24105.1	0.998	2	2	3	0.000287	0.194
Sowmya_20111205_Arabidopsis_Thaliana_C1_C2_C3_as_grouped_replicates_with_DAT_SCAFF3	C1-C2-C3	C1-C2-C3	File Name: LO_20111205_SMI_01_2.RAW (F002837)	heat shock protein 70-2 [Arabidopsis thaliana]	gi|15240578,gi|219764876,gi|219766617,gi|219773835,gi|219774013,gi|24030296,gi|257307111,gi|257307289,gi|257344321,gi|257344499,gi|332008487,gi|6746592,gi|75311568,gi|8777422	NCBI_Arabidopsis_Thaliana_txid3702_20160205.fasta	76997.5	0.998	2	2	2	0.000192	0.138
Sowmya_20111205_Arabidopsis_Thaliana_C1_C2_C3_as_grouped_replicates_with_DAT_SCAFF3	C1-C2-C3	C1-C2-C3	File Name: LO_20111205_SMI_01_2.RAW (F002837)	unknown protein [Arabidopsis thaliana]	gi|17979394,gi|22136722,gi|30693595,gi|332645382,gi|332645383,gi|79314769	NCBI_Arabidopsis_Thaliana_txid3702_20160205.fasta	27748.2	0.868	1	1	2	0.000192	0.119
Sowmya_20111205_Arabidopsis_Thaliana_C1_C2_C3_as_grouped_replicates_with_DAT_SCAFF3	C1-C2-C3	C1-C2-C3	File Name: LO_20111205_SMI_01_2.RAW (F002837)	putative proline-rich protein [Arabidopsis thaliana]	gi|110739938,gi|110740479,gi|110742750,gi|115311435,gi|15983388,gi|18406723,gi|21553826,gi|2583134,gi|330255428,gi|56236110	NCBI_Arabidopsis_Thaliana_txid3702_20160205.fasta	13955.2	0.998	2	2	2	0.000192	0.328
Sowmya_20111205_Arabidopsis_Thaliana_C1_C2_C3_as_grouped_replicates_with_DAT_SCAFF3	C1-C2-C3	C1-C2-C3	File Name: LO_20111205_SMI_01_2.RAW (F002837)	unnamed protein product [Arabidopsis thaliana]	gi|103427640,gi|13430580,gi|14326487,gi|14532850,gi|15234010,gi|22137152,gi|227202808,gi|259439592,gi|259445,gi|300645607,gi|332661564,gi|4467155,gi|63092762,gi|7270851,gi|75319603	NCBI_Arabidopsis_Thaliana_txid3702_20160205.fasta	19153	0.868	1	1	1	9.58e-05	0.108
Sowmya_20111205_Arabidopsis_Thaliana_C1_C2_C3_as_grouped_replicates_with_DAT_SCAFF3	C1-C2-C3	C1-C2-C3	File Name: LO_20111205_SMI_01_2.RAW (F002837)	Chain A, Plant Enzyme	gi|109157268,gi|109157269,gi|109157270,gi|11993853,gi|13194830,gi|15225798,gi|15450669,gi|17380614,gi|21593136,gi|2924779,gi|295982057,gi|295982058,gi|2981616,gi|2981618,gi|330253697,gi|73919871	NCBI_Arabidopsis_Thaliana_txid3702_20160205.fasta	48578.7	0.868	1	1	1	9.58e-05	0.0371
Sowmya_20111205_Arabidopsis_Thaliana_C1_C2_C3_as_grouped_replicates_with_DAT_SCAFF3	C1-C2-C3	C1-C2-C3	File Name: LO_20111205_SMI_01_2.RAW (F002837)	germin-like protein; 70589-71215 [Arabidopsis thaliana]	gi|12323768,gi|15218535,gi|1592672,gi|17473703,gi|1755156,gi|1755158,gi|1755170,gi|1755172,gi|1755180,gi|1755190,gi|18202460,gi|1934726,gi|1934728,gi|20148495,gi|21554080,gi|24417314,gi|332197227,gi|4154285,gi|4666248	NCBI_Arabidopsis_Thaliana_txid3702_20160205.fasta	21559.4	0.993	2	2	2	0.000192	0.0817
Sowmya_20111205_Arabidopsis_Thaliana_C1_C2_C3_as_grouped_replicates_with_DAT_SCAFF3	C1-C2-C3	C1-C2-C3	File Name: LO_20111205_SMI_01_2.RAW (F002837)	AT4g34620/T4L20_200 [Arabidopsis thaliana]	gi|15010612,gi|15081652,gi|15236166,gi|15529192,gi|15724282,gi|21592570,gi|23505749,gi|3096931,gi|332661001,gi|7270412	NCBI_Arabidopsis_Thaliana_txid3702_20160205.fasta	12698.9	0.998	2	2	2	0.000192	0.257
Sowmya_20111205_Arabidopsis_Thaliana_C1_C2_C3_as_grouped_replicates_with_DAT_SCAFF3	C1-C2-C3	C1-C2-C3	File Name: LO_20111205_SMI_01_2.RAW (F002837)	RecName: Full=V-type proton ATPase subunit G1; Short=V-ATPase subunit G1; AltName: Full=Vacuolar H(+)-ATPase subunit G isoform 1; AltName: Full=Vacuolar proton pump subunit G1	gi|12585427,gi|15232110,gi|18252861,gi|21389701,gi|30678328,gi|332640138,gi|332640139,gi|3717946,gi|5853315,gi|6692259	NCBI_Arabidopsis_Thaliana_txid3702_20160205.fasta	12396.8	1	3	3	4	0.000383	0.336
Sowmya_20111205_Arabidopsis_Thaliana_C1_C2_C3_as_grouped_replicates_with_DAT_SCAFF3	C1-C2-C3	C1-C2-C3	File Name: LO_20111205_SMI_01_2.RAW (F002837)	chalcone synthase (naringenin-chalcone synthase) (testa 4 protein) [Arabidopsis thaliana]	gi|10177659,gi|116392,gi|14994275,gi|15240753,gi|15865172,gi|16648759,gi|166670,gi|19699338,gi|19849849,gi|23308391,gi|332004578,gi|45535425,gi|45535427,gi|45535429,gi|45535433,gi|45535435,gi|51103311,gi|56542074,gi|56542076,gi|56542078,gi|56542080,gi|56542082,gi|56542084,gi|56542086,gi|56542088,gi|56542090,gi|56542092,gi|56542094,gi|56542096,gi|56542098,gi|56542100,gi|56542102,gi|56542104,gi|565…	NCBI_Arabidopsis_Thaliana_txid3702_20160205.fasta	43116.3	0.868	1	1	1	9.58e-05	0.0582
Sowmya_20111205_Arabidopsis_Thaliana_C1_C2_C3_as_grouped_replicates_with_DAT_SCAFF3	C1-C2-C3	C1-C2-C3	File Name: LO_20111205_SMI_01_2.RAW (F002837)	RecName: Full=14-3-3-like protein GF14 lambda; AltName: Full=14-3-3-like protein AFT1; AltName: Full=14-3-3-like protein RCI2; AltName: Full=General regulatory factor 6	gi|1345595,gi|15450385,gi|1549404,gi|16974483,gi|18416277,gi|227471866,gi|227473125,gi|332004158,gi|332004159,gi|332004160,gi|332004161,gi|334187581,gi|334187583,gi|531379,gi|5802790,gi|7671458,gi|79327622,gi|953221	NCBI_Arabidopsis_Thaliana_txid3702_20160205.fasta	30992.1	1	3	3	3	0.000287	0.133
Sowmya_20111205_Arabidopsis_Thaliana_C1_C2_C3_as_grouped_replicates_with_DAT_SCAFF3	C1-C2-C3	C1-C2-C3	File Name: LO_20111205_SMI_01_2.RAW (F002837)	RecName: Full=GTP-binding nuclear protein Ran-1; AltName: Full=Ras-related nuclear protein 1	gi|1172833,gi|15241243,gi|16226505,gi|2058278,gi|21618037,gi|21928047,gi|227247550,gi|332005396,gi|495729	NCBI_Arabidopsis_Thaliana_txid3702_20160205.fasta	25276.1	1	4	4	5	0.000479	0.335
Sowmya_20111205_Arabidopsis_Thaliana_C1_C2_C3_as_grouped_replicates_with_DAT_SCAFF3	C1-C2-C3	C1-C2-C3	File Name: LO_20111205_SMI_01_2.RAW (F002837)	50S ribosomal protein L5 [Arabidopsis thaliana]	gi|15234136,gi|15810311,gi|21281101,gi|21592367,gi|2191128,gi|332656607,gi|50400725,gi|7267628	NCBI_Arabidopsis_Thaliana_txid3702_20160205.fasta	28344.8	0.868	1	1	1	9.58e-05	0.0573
Sowmya_20111205_Arabidopsis_Thaliana_C1_C2_C3_as_grouped_replicates_with_DAT_SCAFF3	C1-C2-C3	C1-C2-C3	File Name: LO_20111205_SMI_01_2.RAW (F002837)	ATP sulfurylase like protein [Arabidopsis thaliana]	gi|110741464,gi|11994718,gi|13877583,gi|15228889,gi|15292871,gi|15809804,gi|17978731,gi|20258905,gi|27311865,gi|332643167,gi|75273402	NCBI_Arabidopsis_Thaliana_txid3702_20160205.fasta	51460.5	1	5	5	8	0.000766	0.21
Sowmya_20111205_Arabidopsis_Thaliana_C1_C2_C3_as_grouped_replicates_with_DAT_SCAFF3	C1-C2-C3	C1-C2-C3	File Name: LO_20111205_SMI_01_2.RAW (F002837)	putative 2-cys peroxiredoxin protein [Arabidopsis thaliana]	gi|11908048,gi|12642866,gi|15451082,gi|18415155,gi|20148349,gi|21553667,gi|296514180,gi|296514468,gi|296514482,gi|332003616,gi|334302930,gi|9758409	NCBI_Arabidopsis_Thaliana_txid3702_20160205.fasta	29781	0.998	2	2	3	0.000287	0.359
Sowmya_20111205_Arabidopsis_Thaliana_C1_C2_C3_as_grouped_replicates_with_DAT_SCAFF3	C1-C2-C3	C1-C2-C3	File Name: LO_20111205_SMI_01_2.RAW (F002837)	aminotransferase-like protein [Arabidopsis thaliana]	gi|11994739,gi|14030435,gi|14334464,gi|18403295,gi|23296654,gi|332643081,gi|332643082,gi|334185537,gi|75306367	NCBI_Arabidopsis_Thaliana_txid3702_20160205.fasta	56366.9	0.999	2	2	2	0.000192	0.0622
Sowmya_20111205_Arabidopsis_Thaliana_C1_C2_C3_as_grouped_replicates_with_DAT_SCAFF3	C1-C2-C3	C1-C2-C3	File Name: LO_20111205_SMI_01_2.RAW (F002837)	unknown protein [Arabidopsis thaliana]	gi|15292887,gi|15809856,gi|21281173,gi|240255914,gi|332658304,gi|544605380,gi|7159284	NCBI_Arabidopsis_Thaliana_txid3702_20160205.fasta	67091.4	0.868	1	1	1	9.58e-05	0.0282
Sowmya_20111205_Arabidopsis_Thaliana_C1_C2_C3_as_grouped_replicates_with_DAT_SCAFF3	C1-C2-C3	C1-C2-C3	File Name: LO_20111205_SMI_01_2.RAW (F002837)	RecName: Full=Elongation factor Tu, chloroplastic; Short=EF-Tu; AltName: Full=Ras-related protein RABE1b; Short=AtRABE1b; AltName: Full=Ras-related protein Rab8D; Short=AtRab8D; Flags: Precursor	gi|119194,gi|15237059,gi|15294276,gi|16930511,gi|18377803,gi|22565,gi|226817,gi|23397095,gi|23397118,gi|24030503,gi|27363278,gi|332658913,gi|5738381,gi|7268831	NCBI_Arabidopsis_Thaliana_txid3702_20160205.fasta	51630.7	1	11	11	23	0.0022	0.405
Sowmya_20111205_Arabidopsis_Thaliana_C1_C2_C3_as_grouped_replicates_with_DAT_SCAFF3	C1-C2-C3	C1-C2-C3	File Name: LO_20111205_SMI_01_2.RAW (F002837)	mitochondrial elongation factor Tu [Arabidopsis thaliana]	gi|110742332,gi|1149571,gi|15236220,gi|22531166,gi|25090254,gi|31376381,gi|332656852,gi|3924612,gi|4263511,gi|7269778	NCBI_Arabidopsis_Thaliana_txid3702_20160205.fasta	49410.2	0.868	1	1	1	9.58e-05	0.0683
Sowmya_20111205_Arabidopsis_Thaliana_C1_C2_C3_as_grouped_replicates_with_DAT_SCAFF3	C1-C2-C3	C1-C2-C3	File Name: LO_20111205_SMI_01_2.RAW (F002837)	Unknown protein [Arabidopsis thaliana]	gi|10120434,gi|15222811,gi|222423160,gi|222423943,gi|332194350,gi|44681384,gi|45773904	NCBI_Arabidopsis_Thaliana_txid3702_20160205.fasta	54410.7	0.868	1	1	1	9.58e-05	0.0385
Sowmya_20111205_Arabidopsis_Thaliana_C1_C2_C3_as_grouped_replicates_with_DAT_SCAFF3	C1-C2-C3	C1-C2-C3	File Name: LO_20111205_SMI_01_2.RAW (F002837)	putative ribulose bisphosphate carboxylase small chain 3b precursor [Arabidopsis thaliana]	gi|13430424,gi|15240901,gi|15240903,gi|15293183,gi|15294246,gi|15450944,gi|16194,gi|16195,gi|16649139,gi|17064722,gi|17064764,gi|17064934,gi|17978793,gi|18087561,gi|20141686,gi|20259880,gi|20466117,gi|23397160,gi|25083689,gi|27311897,gi|27735224,gi|28058980,gi|332006928,gi|332006931,gi|9758819,gi|9758820	NCBI_Arabidopsis_Thaliana_txid3702_20160205.fasta	20350.6	1	4	4	18	0.00172	0.431
Sowmya_20111205_Arabidopsis_Thaliana_C1_C2_C3_as_grouped_replicates_with_DAT_SCAFF3	C1-C2-C3	C1-C2-C3	File Name: LO_20111205_SMI_01_2.RAW (F002837)	serine transhydroxymethyltransferase 1 [Arabidopsis thaliana]	gi|15235745,gi|16226393,gi|16323083,gi|17979462,gi|227307888,gi|296512815,gi|30102486,gi|332661455,gi|4467099,gi|51701455,gi|6899945,gi|7270776	NCBI_Arabidopsis_Thaliana_txid3702_20160205.fasta	57401.7	1	12	13	18	0.00172	0.48
Sowmya_20111205_Arabidopsis_Thaliana_C1_C2_C3_as_grouped_replicates_with_DAT_SCAFF3	C1-C2-C3	C1-C2-C3	File Name: LO_20111205_SMI_01_2.RAW (F002837)	RecName: Full=Thioredoxin M2, chloroplastic; Short=AtTrxm2; Flags: Precursor	gi|12643846,gi|15028103,gi|15236327,gi|19310725,gi|332656933,gi|4206206,gi|4263039,gi|62320065,gi|6539610,gi|7270675	NCBI_Arabidopsis_Thaliana_txid3702_20160205.fasta	20312.8	0.998	2	2	4	0.000383	0.183
Sowmya_20111205_Arabidopsis_Thaliana_C1_C2_C3_as_grouped_replicates_with_DAT_SCAFF3	C1-C2-C3	C1-C2-C3	File Name: LO_20111205_SMI_01_2.RAW (F002837)	unnamed protein product [Arabidopsis thaliana]	gi|227482415,gi|227482487,gi|227483644,gi|30684509,gi|30684514,gi|332004539,gi|332004540,gi|9758030	NCBI_Arabidopsis_Thaliana_txid3702_20160205.fasta	74415.2	0.998	2	2	2	0.000192	0.0607
Sowmya_20111205_Arabidopsis_Thaliana_C1_C2_C3_as_grouped_replicates_with_DAT_SCAFF3	C1-C2-C3	C1-C2-C3	File Name: LO_20111205_SMI_01_2.RAW (F002837)	putative ribulose-5-phosphate-3-epimerase [Arabidopsis thaliana]	gi|15027997,gi|15240250,gi|20259209,gi|30697525,gi|332010080,gi|332010081,gi|4102703,gi|9757862	NCBI_Arabidopsis_Thaliana_txid3702_20160205.fasta	30008.5	1	4	4	8	0.000766	0.263
Sowmya_20111205_Arabidopsis_Thaliana_C1_C2_C3_as_grouped_replicates_with_DAT_SCAFF3	C1-C2-C3	C1-C2-C3	File Name: LO_20111205_SMI_01_2.RAW (F002837)	plastocyanin [Arabidopsis thaliana]	gi|110740507,gi|12644119,gi|15222956,gi|166790,gi|1865683,gi|219743838,gi|257314022,gi|257670290,gi|332197675,gi|62867621,gi|6573730,gi|98960919	NCBI_Arabidopsis_Thaliana_txid3702_20160205.fasta	17589.5	0.868	1	1	2	0.000192	0.14
Sowmya_20111205_Arabidopsis_Thaliana_C1_C2_C3_as_grouped_replicates_with_DAT_SCAFF3	C1-C2-C3	C1-C2-C3	File Name: LO_20111205_SMI_01_2.RAW (F002837)	unnamed protein product [Arabidopsis thaliana]	gi|12329775,gi|15226690,gi|23297097,gi|2651307,gi|330254743,gi|6014937,gi|86476702	NCBI_Arabidopsis_Thaliana_txid3702_20160205.fasta	43580.4	1	4	4	5	0.000479	0.201
Sowmya_20111205_Arabidopsis_Thaliana_C1_C2_C3_as_grouped_replicates_with_DAT_SCAFF3	C1-C2-C3	C1-C2-C3	File Name: LO_20111205_SMI_01_2.RAW (F002837)	AT4g05180/C17L7_100 [Arabidopsis thaliana]	gi|13926288,gi|15234637,gi|18206249,gi|21593587,gi|23308489,gi|332657088,gi|7267278	NCBI_Arabidopsis_Thaliana_txid3702_20160205.fasta	24643.9	1	5	5	11	0.00105	0.326
Sowmya_20111205_Arabidopsis_Thaliana_C1_C2_C3_as_grouped_replicates_with_DAT_SCAFF3	C1-C2-C3	C1-C2-C3	File Name: LO_20111205_SMI_01_2.RAW (F002837)	putative methionine synthase [Arabidopsis thaliana]	gi|14532772,gi|15228634,gi|186509731,gi|21536794,gi|23297275,gi|257624617,gi|257676111,gi|257676153,gi|295021353,gi|295021507,gi|295038216,gi|30678935,gi|332640468,gi|332640469,gi|332640470,gi|47600743,gi|6006863,gi|75266236,gi|93003362	NCBI_Arabidopsis_Thaliana_txid3702_20160205.fasta	84586.1	1	4	5	7	0.00067	0.263
Sowmya_20111205_Arabidopsis_Thaliana_C1_C2_C3_as_grouped_replicates_with_DAT_SCAFF3	C1-C2-C3	C1-C2-C3	File Name: LO_20111205_SMI_01_2.RAW (F002837)	aluminum-induced protein-like [Arabidopsis thaliana]	gi|10177953,gi|15028025,gi|15239993,gi|21436085,gi|21537246,gi|332007632	NCBI_Arabidopsis_Thaliana_txid3702_20160205.fasta	27509.2	1	3	3	3	0.000287	0.191
Sowmya_20111205_Arabidopsis_Thaliana_C1_C2_C3_as_grouped_replicates_with_DAT_SCAFF3	C1-C2-C3	C1-C2-C3	File Name: LO_20111205_SMI_01_2.RAW (F002837)	AT5g04590 [Arabidopsis thaliana]	gi|11762202,gi|15238217,gi|2584721,gi|332003379,gi|7406463,gi|75181197,gi|804953	NCBI_Arabidopsis_Thaliana_txid3702_20160205.fasta	71951.2	0.998	2	2	2	0.000192	0.0389
Sowmya_20111205_Arabidopsis_Thaliana_C1_C2_C3_as_grouped_replicates_with_DAT_SCAFF3	C1-C2-C3	C1-C2-C3	File Name: LO_20111205_SMI_01_2.RAW (F002837)	unnamed protein product, partial [Arabidopsis thaliana]	gi|134273568,gi|13605527,gi|15236375,gi|20334774,gi|2244749,gi|227307032,gi|296512875,gi|332657944,gi|7268097,gi|75318092	NCBI_Arabidopsis_Thaliana_txid3702_20160205.fasta	51719.9	1	8	8	9	0.000862	0.336
Sowmya_20111205_Arabidopsis_Thaliana_C1_C2_C3_as_grouped_replicates_with_DAT_SCAFF3	C1-C2-C3	C1-C2-C3	File Name: LO_20111205_SMI_01_2.RAW (F002837)	elongation factor 1B gamma, putative [Arabidopsis thaliana]	gi|12321359,gi|13626393,gi|13877603,gi|15223649,gi|15983511,gi|16226841,gi|17978699,gi|21360471,gi|21553395,gi|24030437,gi|332195334,gi|332195335,gi|79320145	NCBI_Arabidopsis_Thaliana_txid3702_20160205.fasta	46401.8	1	7	7	10	0.000958	0.242
Sowmya_20111205_Arabidopsis_Thaliana_C1_C2_C3_as_grouped_replicates_with_DAT_SCAFF3	C1-C2-C3	C1-C2-C3	File Name: LO_20111205_SMI_01_2.RAW (F002837)	unknown protein [Arabidopsis thaliana]	gi|12083298,gi|14423536,gi|18407710,gi|332195914,gi|41080591,gi|8493590	NCBI_Arabidopsis_Thaliana_txid3702_20160205.fasta	33598.4	1	3	3	3	0.000287	0.219
Sowmya_20111205_Arabidopsis_Thaliana_C1_C2_C3_as_grouped_replicates_with_DAT_SCAFF3	C1-C2-C3	C1-C2-C3	File Name: LO_20111205_SMI_01_2.RAW (F002837)	uncharacterized protein [Arabidopsis thaliana]	gi|18410008,gi|21553491,gi|26452865,gi|28973509,gi|332197163	NCBI_Arabidopsis_Thaliana_txid3702_20160205.fasta	10752.3	0.868	1	1	1	9.58e-05	0.157
Sowmya_20111205_Arabidopsis_Thaliana_C1_C2_C3_as_grouped_replicates_with_DAT_SCAFF3	C1-C2-C3	C1-C2-C3	File Name: LO_20111205_SMI_01_2.RAW (F002837)	20S proteasome subunit PAC1 [Arabidopsis thaliana]	gi|11994731,gi|12643237,gi|14423432,gi|15233268,gi|21554045,gi|23197586,gi|2511584,gi|259443221,gi|300536467,gi|332643070,gi|3421077	NCBI_Arabidopsis_Thaliana_txid3702_20160205.fasta	27475.5	0.868	1	1	1	9.58e-05	0.064
Sowmya_20111205_Arabidopsis_Thaliana_C1_C2_C3_as_grouped_replicates_with_DAT_SCAFF3	C1-C2-C3	C1-C2-C3	File Name: LO_20111205_SMI_01_2.RAW (F002837)	unknown protein [Arabidopsis thaliana]	gi|14532624,gi|18407650,gi|23297147,gi|332195879,gi|6630460,gi|75206053,gi|90855593	NCBI_Arabidopsis_Thaliana_txid3702_20160205.fasta	86059	1	10	10	12	0.00115	0.195
Sowmya_20111205_Arabidopsis_Thaliana_C1_C2_C3_as_grouped_replicates_with_DAT_SCAFF3	C1-C2-C3	C1-C2-C3	File Name: LO_20111205_SMI_01_2.RAW (F002837)	cytochrome f (chloroplast) [Arabidopsis thaliana]	gi|5881707,gi|6685374,gi|7525046	NCBI_Arabidopsis_Thaliana_txid3702_20160205.fasta	35358	1	4	4	7	0.00067	0.234
Sowmya_20111205_Arabidopsis_Thaliana_C1_C2_C3_as_grouped_replicates_with_DAT_SCAFF3	C1-C2-C3	C1-C2-C3	File Name: LO_20111205_SMI_01_2.RAW (F002837)	aspartic proteinase, partial [Arabidopsis thaliana]	gi|1354272,gi|15221141,gi|15912219,gi|15912251,gi|17381036,gi|21617929,gi|222424506,gi|25055040,gi|3157937,gi|332190692,gi|75318541	NCBI_Arabidopsis_Thaliana_txid3702_20160205.fasta	54613.7	0.998	2	2	2	0.000192	0.0761
Sowmya_20111205_Arabidopsis_Thaliana_C1_C2_C3_as_grouped_replicates_with_DAT_SCAFF3	C1-C2-C3	C1-C2-C3	File Name: LO_20111205_SMI_01_2.RAW (F002837)	RecName: Full=Triosephosphate isomerase, cytosolic; Short=TIM; Short=Triose-phosphate isomerase	gi|13432260,gi|14030671,gi|15233272,gi|18491103,gi|259654863,gi|259657271,gi|259703055,gi|300567639,gi|300586339,gi|300659144,gi|332645863,gi|414550,gi|7076787,gi|742408	NCBI_Arabidopsis_Thaliana_txid3702_20160205.fasta	27168.2	1	10	11	21	0.00201	0.63
Sowmya_20111205_Arabidopsis_Thaliana_C1_C2_C3_as_grouped_replicates_with_DAT_SCAFF3	C1-C2-C3	C1-C2-C3	File Name: LO_20111205_SMI_01_2.RAW (F002837)	putative ATP synthase [Arabidopsis thaliana]	gi|15028141,gi|15227104,gi|19310625,gi|21592716,gi|25089793,gi|30681554,gi|330252137,gi|330252138,gi|4417280	NCBI_Arabidopsis_Thaliana_txid3702_20160205.fasta	27598.4	0.868	1	1	1	9.58e-05	0.0458
Sowmya_20111205_Arabidopsis_Thaliana_C1_C2_C3_as_grouped_replicates_with_DAT_SCAFF3	C1-C2-C3	C1-C2-C3	File Name: LO_20111205_SMI_01_2.RAW (F002837)	thioredoxin h [Arabidopsis thaliana]	gi|1388076,gi|15239136,gi|16649001,gi|17473621,gi|18206377,gi|20259940,gi|21386963,gi|21537330,gi|332007514,gi|9758587,gi|992962	NCBI_Arabidopsis_Thaliana_txid3702_20160205.fasta	13109.1	0.998	2	2	3	0.000287	0.246
Sowmya_20111205_Arabidopsis_Thaliana_C1_C2_C3_as_grouped_replicates_with_DAT_SCAFF3	C1-C2-C3	C1-C2-C3	File Name: LO_20111205_SMI_01_2.RAW (F002837)	RecName: Full=Photosystem I iron-sulfur center; AltName: Full=9 kDa polypeptide; AltName: Full=PSI-C; AltName: Full=Photosystem I subunit VII; AltName: Full=PsaC	gi|49065785,gi|5881747,gi|7525086	NCBI_Arabidopsis_Thaliana_txid3702_20160205.fasta	9038.2	1	3	3	10	0.000958	0.519
Sowmya_20111205_Arabidopsis_Thaliana_C1_C2_C3_as_grouped_replicates_with_DAT_SCAFF3	C1-C2-C3	C1-C2-C3	File Name: LO_20111205_SMI_01_2.RAW (F002837)	RecName: Full=Aldehyde dehydrogenase family 2 member C4; AltName: Full=ALDH1a; AltName: Full=Protein REDUCED EPIDERMAL FLUORESCENCE 1	gi|118595574,gi|15912241,gi|18404212,gi|20530143,gi|291047696,gi|332643386,gi|9294041	NCBI_Arabidopsis_Thaliana_txid3702_20160205.fasta	54362.3	0.868	1	1	1	9.58e-05	0.0279
Sowmya_20111205_Arabidopsis_Thaliana_C1_C2_C3_as_grouped_replicates_with_DAT_SCAFF3	C1-C2-C3	C1-C2-C3	File Name: LO_20111205_SMI_01_2.RAW (F002837)	RecName: Full=Ribulose bisphosphate carboxylase small chain 1B, chloroplastic; Short=RuBisCO small subunit 1B; Flags: Precursor	gi|132090,gi|15240912,gi|15294184,gi|16193,gi|23505787,gi|332006932,gi|9758821	NCBI_Arabidopsis_Thaliana_txid3702_20160205.fasta	20286.6	1	3	3	5	0.000479	0.431
Sowmya_20111205_Arabidopsis_Thaliana_C1_C2_C3_as_grouped_replicates_with_DAT_SCAFF3	C1-C2-C3	C1-C2-C3	File Name: LO_20111205_SMI_01_2.RAW (F002837)	GF14 epsilon isoform [Arabidopsis thaliana]	gi|1022778,gi|12247993,gi|1345592,gi|15450850,gi|16604432,gi|17065524,gi|18395103,gi|20148691,gi|21593173,gi|222423202,gi|227471880,gi|227471882,gi|30687814,gi|332192104,gi|332192105,gi|332192106,gi|42571587,gi|5802798,gi|9392684	NCBI_Arabidopsis_Thaliana_txid3702_20160205.fasta	28569.1	0.868	1	1	1	9.58e-05	0.0669
Sowmya_20111205_Arabidopsis_Thaliana_C1_C2_C3_as_grouped_replicates_with_DAT_SCAFF3	C1-C2-C3	C1-C2-C3	File Name: LO_20111205_SMI_01_2.RAW (F002837)	Lhcb4- protein [Arabidopsis thaliana]	gi|110741014,gi|15081815,gi|15241005,gi|16323075,gi|16648983,gi|20148703,gi|20260162,gi|22137102,gi|298036,gi|330728947,gi|330730732,gi|332002974,gi|332617791,gi|332628453,gi|38502901,gi|544329261,gi|550554230,gi|7327812	NCBI_Arabidopsis_Thaliana_txid3702_20160205.fasta	31140.7	0.998	2	2	4	0.000383	0.138
Sowmya_20111205_Arabidopsis_Thaliana_C1_C2_C3_as_grouped_replicates_with_DAT_SCAFF3	C1-C2-C3	C1-C2-C3	File Name: LO_20111205_SMI_01_2.RAW (F002837)	DegP protease precursor [Arabidopsis thaliana]	gi|11994498,gi|14517500,gi|21360531,gi|22331378,gi|2565436,gi|332643860,gi|51338737	NCBI_Arabidopsis_Thaliana_txid3702_20160205.fasta	46674.8	0.998	2	2	3	0.000287	0.0797
Sowmya_20111205_Arabidopsis_Thaliana_C1_C2_C3_as_grouped_replicates_with_DAT_SCAFF3	C1-C2-C3	C1-C2-C3	File Name: LO_20111205_SMI_01_2.RAW (F002837)	multiple organellar RNA editing factor 9 [Arabidopsis thaliana]	gi|15220382,gi|21593052,gi|26450103,gi|28827520,gi|332190614,gi|6554182	NCBI_Arabidopsis_Thaliana_txid3702_20160205.fasta	26201.5	0.997	2	2	2	0.000192	0.0991
Sowmya_20111205_Arabidopsis_Thaliana_C1_C2_C3_as_grouped_replicates_with_DAT_SCAFF3	C1-C2-C3	C1-C2-C3	File Name: LO_20111205_SMI_01_2.RAW (F002837)	unknown protein [Arabidopsis thaliana]	gi|13194796,gi|15028183,gi|18391006,gi|19310813,gi|21536763,gi|332190307,gi|4337175	NCBI_Arabidopsis_Thaliana_txid3702_20160205.fasta	19947.4	0.998	2	2	4	0.000383	0.151
Sowmya_20111205_Arabidopsis_Thaliana_C1_C2_C3_as_grouped_replicates_with_DAT_SCAFF3	C1-C2-C3	C1-C2-C3	File Name: LO_20111205_SMI_01_2.RAW (F002837)	actin-2 [Arabidopsis thaliana]	gi|1049307,gi|15242516,gi|1703108,gi|17065252,gi|17381048,gi|1943863,gi|20465865,gi|21387189,gi|21539569,gi|332004067,gi|9758959	NCBI_Arabidopsis_Thaliana_txid3702_20160205.fasta	41736.6	1	8	8	12	0.00115	0.369
Sowmya_20111205_Arabidopsis_Thaliana_C1_C2_C3_as_grouped_replicates_with_DAT_SCAFF3	C1-C2-C3	C1-C2-C3	File Name: LO_20111205_SMI_01_2.RAW (F002837)	hypothetical protein F16M2.40 - Arabidopsis thaliana	gi|11277801,gi|13926252,gi|15982709,gi|18412657,gi|20260166,gi|22001953,gi|27363350,gi|332646925,gi|7523401	NCBI_Arabidopsis_Thaliana_txid3702_20160205.fasta	30424	1	3	3	3	0.000287	0.18
Sowmya_20111205_Arabidopsis_Thaliana_C1_C2_C3_as_grouped_replicates_with_DAT_SCAFF3	C1-C2-C3	C1-C2-C3	File Name: LO_20111205_SMI_01_2.RAW (F002837)	NADP-dependent malic enzyme 2 [Arabidopsis thaliana]	gi|15239146,gi|16226466,gi|332004325,gi|75264397,gi|7573381	NCBI_Arabidopsis_Thaliana_txid3702_20160205.fasta	64414.6	1	5	5	5	0.000479	0.143
Sowmya_20111205_Arabidopsis_Thaliana_C1_C2_C3_as_grouped_replicates_with_DAT_SCAFF3	C1-C2-C3	C1-C2-C3	File Name: LO_20111205_SMI_01_2.RAW (F002837)	Thi1 protein [Arabidopsis thaliana]	gi|1113783,gi|15239735,gi|15809897,gi|16226384,gi|16226866,gi|16604392,gi|16930501,gi|23296288,gi|2501188,gi|332009156,gi|61679812,gi|61679813,gi|9758257	NCBI_Arabidopsis_Thaliana_txid3702_20160205.fasta	36664.4	1	5	5	10	0.000958	0.252
Sowmya_20111205_Arabidopsis_Thaliana_C1_C2_C3_as_grouped_replicates_with_DAT_SCAFF3	C1-C2-C3	C1-C2-C3	File Name: LO_20111205_SMI_01_2.RAW (F002837)	At2g21330/F3K23.9 [Arabidopsis thaliana]	gi|15146282,gi|15146290,gi|16226470,gi|16930471,gi|17065012,gi|18399660,gi|19699172,gi|20197909,gi|22136002,gi|22136212,gi|23197796,gi|23297093,gi|27311619,gi|330252066,gi|75313518	NCBI_Arabidopsis_Thaliana_txid3702_20160205.fasta	42931.5	1	9	11	24	0.0023	0.398
Sowmya_20111205_Arabidopsis_Thaliana_C1_C2_C3_as_grouped_replicates_with_DAT_SCAFF3	C1-C2-C3	C1-C2-C3	File Name: LO_20111205_SMI_01_2.RAW (F002837)	RecName: Full=RNA-binding protein CP29B, chloroplastic; AltName: Full=Ribonucleoprotein At2g37220; Flags: Precursor	gi|12230623,gi|13877809,gi|15081717,gi|15228102,gi|16323482,gi|20197716,gi|21617920,gi|219934588,gi|257624386,gi|257726059,gi|330254275,gi|4056477	NCBI_Arabidopsis_Thaliana_txid3702_20160205.fasta	30718.2	1	3	4	7	0.00067	0.225
Sowmya_20111205_Arabidopsis_Thaliana_C1_C2_C3_as_grouped_replicates_with_DAT_SCAFF3	C1-C2-C3	C1-C2-C3	File Name: LO_20111205_SMI_01_2.RAW (F002837)	alcohol dehydrogenase (EC 1.1.1.1) class III [Arabidopsis thaliana]	gi|110740923,gi|1143388,gi|14517532,gi|1498024,gi|15240054,gi|20141281,gi|21592856,gi|332007651,gi|33589744,gi|414145342,gi|414145343,gi|453056117,gi|453056118,gi|471270798,gi|471270799,gi|514830180,gi|514830181,gi|9758553	NCBI_Arabidopsis_Thaliana_txid3702_20160205.fasta	40697.8	1	4	4	5	0.000479	0.232
Sowmya_20111205_Arabidopsis_Thaliana_C1_C2_C3_as_grouped_replicates_with_DAT_SCAFF3	C1-C2-C3	C1-C2-C3	File Name: LO_20111205_SMI_01_2.RAW (F002837)	AT3g26060/MPE11_21 [Arabidopsis thaliana]	gi|15081743,gi|15230982,gi|18252273,gi|332643588,gi|332643589,gi|334185637,gi|75274189,gi|9279611	NCBI_Arabidopsis_Thaliana_txid3702_20160205.fasta	23807	1	3	3	5	0.000479	0.208
Sowmya_20111205_Arabidopsis_Thaliana_C1_C2_C3_as_grouped_replicates_with_DAT_SCAFF3	C1-C2-C3	C1-C2-C3	File Name: LO_20111205_SMI_01_2.RAW (F002837)	heat shock protein 70-3 [Arabidopsis thaliana]	gi|15232682,gi|15292925,gi|18206367,gi|20465683,gi|20856798,gi|219766699,gi|219776036,gi|24111393,gi|257310550,gi|257345164,gi|3043415,gi|332641246,gi|332641247,gi|334185190,gi|6478933,gi|6682224	NCBI_Arabidopsis_Thaliana_txid3702_20160205.fasta	71149.9	1	3	3	3	0.000287	0.263
Sowmya_20111205_Arabidopsis_Thaliana_C1_C2_C3_as_grouped_replicates_with_DAT_SCAFF3	C1-C2-C3	C1-C2-C3	File Name: LO_20111205_SMI_01_2.RAW (F002837)	glyceraldehyde 3-phosphate dehydrogenase GAPA2 [Arabidopsis thaliana]	gi|15222111,gi|186478427,gi|30794013,gi|332190823,gi|332190825,gi|332190826,gi|334182539,gi|53828641,gi|75311445,gi|8698736	NCBI_Arabidopsis_Thaliana_txid3702_20160205.fasta	37667.3	0.997	2	3	3	0.000287	0.293
Sowmya_20111205_Arabidopsis_Thaliana_C1_C2_C3_as_grouped_replicates_with_DAT_SCAFF3	C1-C2-C3	C1-C2-C3	File Name: LO_20111205_SMI_01_2.RAW (F002837)	pyrophosphate--fructose-6-phosphate 1-phosphotransferase subunit beta 1 [Arabidopsis thaliana]	gi|15221156,gi|17064794,gi|20259824,gi|3157931,gi|332190704,gi|75162504	NCBI_Arabidopsis_Thaliana_txid3702_20160205.fasta	61461.1	0.998	2	2	2	0.000192	0.0565
Sowmya_20111205_Arabidopsis_Thaliana_C1_C2_C3_as_grouped_replicates_with_DAT_SCAFF3	C1-C2-C3	C1-C2-C3	File Name: LO_20111205_SMI_01_2.RAW (F002837)	putative nucleoside diphosphate kinase ndpk3 [Arabidopsis thaliana]	gi|14334560,gi|15237018,gi|17065632,gi|222424465,gi|2829275,gi|332657561,gi|3513740,gi|4539375,gi|6225753,gi|7267799	NCBI_Arabidopsis_Thaliana_txid3702_20160205.fasta	25735.5	0.998	2	2	3	0.000287	0.193
Sowmya_20111205_Arabidopsis_Thaliana_C1_C2_C3_as_grouped_replicates_with_DAT_SCAFF3	C1-C2-C3	C1-C2-C3	File Name: LO_20111205_SMI_01_2.RAW (F002837)	14-3-3 protein homolog RCI1 [Arabidopsis thaliana]	gi|10176816,gi|110736894,gi|110740553,gi|119370260,gi|15724306,gi|166717,gi|18421762,gi|20334752,gi|219911664,gi|219911668,gi|219911952,gi|227471868,gi|227473111,gi|257664722,gi|257664726,gi|257664834,gi|332006940,gi|332006941,gi|487789,gi|540559,gi|74036151,gi|79329220	NCBI_Arabidopsis_Thaliana_txid3702_20160205.fasta	28492.2	0.998	2	2	2	0.000192	0.157
Sowmya_20111205_Arabidopsis_Thaliana_C1_C2_C3_as_grouped_replicates_with_DAT_SCAFF3	C1-C2-C3	C1-C2-C3	File Name: LO_20111205_SMI_01_2.RAW (F002837)	thioglucosidase 3D precursor [Arabidopsis thaliana]	gi|110741187,gi|110741996,gi|14423460,gi|15232626,gi|1732570,gi|222424150,gi|222424307,gi|22531203,gi|22655222,gi|23198044,gi|332641223,gi|5524767,gi|6478919,gi|75313794,gi|984052	NCBI_Arabidopsis_Thaliana_txid3702_20160205.fasta	59722.4	0.868	1	1	1	9.58e-05	0.0496
Sowmya_20111205_Arabidopsis_Thaliana_C1_C2_C3_as_grouped_replicates_with_DAT_SCAFF3	C1-C2-C3	C1-C2-C3	File Name: LO_20111205_SMI_01_2.RAW (F002837)	mitochondrial HSO70 2 [Arabidopsis thaliana]	gi|15242459,gi|209529803,gi|219764872,gi|219773831,gi|257307107,gi|257344317,gi|332004030,gi|6746590,gi|75311081,gi|7671430	NCBI_Arabidopsis_Thaliana_txid3702_20160205.fasta	72992.2	1	3	3	4	0.000383	0.0587
Sowmya_20111205_Arabidopsis_Thaliana_C1_C2_C3_as_grouped_replicates_with_DAT_SCAFF3	C1-C2-C3	C1-C2-C3	File Name: LO_20111205_SMI_01_2.RAW (F002837)	prohibitin 3 [Arabidopsis thaliana]	gi|15237488,gi|15450838,gi|1946331,gi|21387093,gi|21593231,gi|332007209,gi|4097692,gi|75096997,gi|9758371	NCBI_Arabidopsis_Thaliana_txid3702_20160205.fasta	30400.2	0.868	1	1	1	9.58e-05	0.0614
Sowmya_20111205_Arabidopsis_Thaliana_C1_C2_C3_as_grouped_replicates_with_DAT_SCAFF3	C1-C2-C3	C1-C2-C3	File Name: LO_20111205_SMI_01_2.RAW (F002837)	At1g65930/F12P19_10 [Arabidopsis thaliana]	gi|15010660,gi|15218869,gi|16930443,gi|20453235,gi|27311589,gi|332196321,gi|6227018,gi|75266240	NCBI_Arabidopsis_Thaliana_txid3702_20160205.fasta	45747.8	1	8	8	12	0.00115	0.271
Sowmya_20111205_Arabidopsis_Thaliana_C1_C2_C3_as_grouped_replicates_with_DAT_SCAFF3	C1-C2-C3	C1-C2-C3	File Name: LO_20111205_SMI_01_2.RAW (F002837)	cysteine proteinase inhibitor, putative; 65918-67271 [Arabidopsis thaliana]	gi|12321971,gi|125991833,gi|15795168,gi|17473693,gi|18399630,gi|21554079,gi|24899735,gi|332641680,gi|332641681,gi|79596870	NCBI_Arabidopsis_Thaliana_txid3702_20160205.fasta	22476.7	0.998	2	2	2	0.000192	0.184
Sowmya_20111205_Arabidopsis_Thaliana_C1_C2_C3_as_grouped_replicates_with_DAT_SCAFF3	C1-C2-C3	C1-C2-C3	File Name: LO_20111205_SMI_01_2.RAW (F002837)	thylakoid lumenal 17.4 kD protein, chloroplast precursor (P17.4) [Arabidopsis thaliana]	gi|13899115,gi|28059599,gi|30696344,gi|30696347,gi|332008984,gi|332008985,gi|332008986,gi|334188366,gi|38503418,gi|9759188	NCBI_Arabidopsis_Thaliana_txid3702_20160205.fasta	27225.5	1	3	3	3	0.000287	0.195
Sowmya_20111205_Arabidopsis_Thaliana_C1_C2_C3_as_grouped_replicates_with_DAT_SCAFF3	C1-C2-C3	C1-C2-C3	File Name: LO_20111205_SMI_01_2.RAW (F002837)	adenosine kinase 1 [Arabidopsis thaliana]	gi|12017762,gi|12017766,gi|14030721,gi|15232763,gi|17367081,gi|332641295,gi|6681336	NCBI_Arabidopsis_Thaliana_txid3702_20160205.fasta	37836.3	1	11	11	16	0.00153	0.544
Sowmya_20111205_Arabidopsis_Thaliana_C1_C2_C3_as_grouped_replicates_with_DAT_SCAFF3	C1-C2-C3	C1-C2-C3	File Name: LO_20111205_SMI_01_2.RAW (F002837)	RecName: Full=Aspartate aminotransferase, mitochondrial; AltName: Full=Transaminase A; Flags: Precursor	gi|1168256,gi|15224592,gi|16649085,gi|186504418,gi|22136256,gi|227468315,gi|259665932,gi|298546959,gi|298553177,gi|300557575,gi|3201622,gi|330253374,gi|330253375,gi|693688	NCBI_Arabidopsis_Thaliana_txid3702_20160205.fasta	47758.6	0.998	2	2	2	0.000192	0.0605
Sowmya_20111205_Arabidopsis_Thaliana_C1_C2_C3_as_grouped_replicates_with_DAT_SCAFF3	C1-C2-C3	C1-C2-C3	File Name: LO_20111205_SMI_01_2.RAW (F002837)	At1g09100/F7G19_2 [Arabidopsis thaliana]	gi|15215788,gi|15217431,gi|15230005,gi|15724310,gi|17065258,gi|215433748,gi|21700797,gi|219729978,gi|219729986,gi|219732728,gi|219732792,gi|219732838,gi|219746562,gi|219746570,gi|219748184,gi|219748248,gi|219748294,gi|219763312,gi|219763320,gi|219763462,gi|219765010,gi|219765056,gi|219773620,gi|219773628,gi|219776822,gi|219776886,gi|219776932,gi|219785639,gi|219785647,gi|219785789,gi|219787867,gi…	NCBI_Arabidopsis_Thaliana_txid3702_20160205.fasta	47481.6	1	3	3	3	0.000287	0.123
Sowmya_20111205_Arabidopsis_Thaliana_C1_C2_C3_as_grouped_replicates_with_DAT_SCAFF3	C1-C2-C3	C1-C2-C3	File Name: LO_20111205_SMI_01_2.RAW (F002837)	phosphoglycerate kinase, putative [Arabidopsis thaliana]	gi|12321760,gi|15223484,gi|15810505,gi|186491325,gi|20466264,gi|23198084,gi|298541435,gi|332195235,gi|332195236,gi|332278232	NCBI_Arabidopsis_Thaliana_txid3702_20160205.fasta	42616.3	1	3	3	4	0.000383	0.299
Sowmya_20111205_Arabidopsis_Thaliana_C1_C2_C3_as_grouped_replicates_with_DAT_SCAFF3	C1-C2-C3	C1-C2-C3	File Name: LO_20111205_SMI_01_2.RAW (F002837)	Chain A, Ensemble Refinement Of The Protein Crystal Structure Of Gene Product From Arabidopsis Thaliana At5g02240	gi|150261475,gi|150261476,gi|150261487,gi|150261488,gi|15294290,gi|18413869,gi|22655434,gi|23397218,gi|332003066,gi|56554664,gi|56554665,gi|60594214,gi|60594215,gi|62320775,gi|73921137	NCBI_Arabidopsis_Thaliana_txid3702_20160205.fasta	27103.5	1	3	3	4	0.000383	0.229
Sowmya_20111205_Arabidopsis_Thaliana_C1_C2_C3_as_grouped_replicates_with_DAT_SCAFF3	C1-C2-C3	C1-C2-C3	File Name: LO_20111205_SMI_01_2.RAW (F002837)	F-type H+-transporting ATPase subunit delta [Arabidopsis thaliana]	gi|15233985,gi|17473800,gi|18491181,gi|21386985,gi|21593484,gi|21689783,gi|332657377,gi|7267660,gi|7321084	NCBI_Arabidopsis_Thaliana_txid3702_20160205.fasta	25669.1	1	5	6	9	0.000862	0.325
Sowmya_20111205_Arabidopsis_Thaliana_C1_C2_C3_as_grouped_replicates_with_DAT_SCAFF3	C1-C2-C3	C1-C2-C3	File Name: LO_20111205_SMI_01_2.RAW (F002837)	AT3g28940/K5K13_2 [Arabidopsis thaliana]	gi|15294180,gi|18405982,gi|20857128,gi|332643990,gi|7939542	NCBI_Arabidopsis_Thaliana_txid3702_20160205.fasta	19465	0.868	1	1	1	9.58e-05	0.237
Sowmya_20111205_Arabidopsis_Thaliana_C1_C2_C3_as_grouped_replicates_with_DAT_SCAFF3	C1-C2-C3	C1-C2-C3	File Name: LO_20111205_SMI_01_2.RAW (F002837)	lipase/hydrolase, putative; 118270-120144 [Arabidopsis thaliana]	gi|12323546,gi|15220514,gi|18086455,gi|21592417,gi|219765224,gi|219766097,gi|219788646,gi|219790279,gi|219793568,gi|219797394,gi|219801976,gi|219803651,gi|219913326,gi|219915672,gi|257295931,gi|257299085,gi|257303399,gi|257306705,gi|257332670,gi|257338652,gi|257647508,gi|257650703,gi|257653249,gi|257655429,gi|332192995,gi|75169352	NCBI_Arabidopsis_Thaliana_txid3702_20160205.fasta	39872.7	1	4	4	4	0.000383	0.187
Sowmya_20111205_Arabidopsis_Thaliana_C1_C2_C3_as_grouped_replicates_with_DAT_SCAFF3	C1-C2-C3	C1-C2-C3	File Name: LO_20111205_SMI_01_2.RAW (F002837)	unknown protein [Arabidopsis thaliana]	gi|15027977,gi|18408237,gi|21436055,gi|332196228,gi|3335333,gi|44888073	NCBI_Arabidopsis_Thaliana_txid3702_20160205.fasta	36393.7	0.868	1	1	1	9.58e-05	0.0333
Sowmya_20111205_Arabidopsis_Thaliana_C1_C2_C3_as_grouped_replicates_with_DAT_SCAFF3	C1-C2-C3	C1-C2-C3	File Name: LO_20111205_SMI_01_2.RAW (F002837)	copper zinc superoxide dismutase [Arabidopsis thaliana]	gi|125662843,gi|134600,gi|145323810,gi|15223944,gi|15292997,gi|16250,gi|20258871,gi|21592876,gi|332190233,gi|332190234,gi|9802567	NCBI_Arabidopsis_Thaliana_txid3702_20160205.fasta	15097.2	0.998	2	2	3	0.000287	0.184
Sowmya_20111205_Arabidopsis_Thaliana_C1_C2_C3_as_grouped_replicates_with_DAT_SCAFF3	C1-C2-C3	C1-C2-C3	File Name: LO_20111205_SMI_01_2.RAW (F002837)	60S ribosomal protein L11B [Arabidopsis thaliana]	gi|110737006,gi|11908058,gi|12642874,gi|14326537,gi|14517470,gi|15231108,gi|18415161,gi|18491255,gi|18700224,gi|21542441,gi|21553372,gi|21592338,gi|21592421,gi|22136574,gi|27735235,gi|30694819,gi|30694822,gi|330255069,gi|332007913,gi|332007914,gi|332646298,gi|332658682,gi|4539392,gi|550544,gi|550547,gi|624938,gi|7268667,gi|7440684,gi|7630065,gi|79595462,gi|9758681	NCBI_Arabidopsis_Thaliana_txid3702_20160205.fasta	20861.6	0.868	1	1	1	9.58e-05	0.0769
Sowmya_20111205_Arabidopsis_Thaliana_C1_C2_C3_as_grouped_replicates_with_DAT_SCAFF3	C1-C2-C3	C1-C2-C3	File Name: LO_20111205_SMI_01_2.RAW (F002837)	AT3g11630 [Arabidopsis thaliana]	gi|11762140,gi|12322892,gi|14916972,gi|15229806,gi|16930449,gi|19310515,gi|296514212,gi|332641556,gi|6041816	NCBI_Arabidopsis_Thaliana_txid3702_20160205.fasta	29093.1	1	6	6	14	0.00134	0.421
Sowmya_20111205_Arabidopsis_Thaliana_C1_C2_C3_as_grouped_replicates_with_DAT_SCAFF3	C1-C2-C3	C1-C2-C3	File Name: LO_20111205_SMI_01_2.RAW (F002837)	hypothetical protein [Arabidopsis thaliana]	gi|10998936,gi|18398912,gi|332193485	NCBI_Arabidopsis_Thaliana_txid3702_20160205.fasta	51745.7	0.868	1	1	1	9.58e-05	0.041
Sowmya_20111205_Arabidopsis_Thaliana_C1_C2_C3_as_grouped_replicates_with_DAT_SCAFF3	C1-C2-C3	C1-C2-C3	File Name: LO_20111205_SMI_01_2.RAW (F002837)	cell division cycle protein [Arabidopsis thaliana]	gi|1019904,gi|15232776,gi|1705677,gi|17473551,gi|20453130,gi|219732802,gi|219748258,gi|219765020,gi|219776896,gi|219788442,gi|219789293,gi|219799901,gi|219803178,gi|219893100,gi|219893846,gi|219897110,gi|219917448,gi|219931832,gi|222424942,gi|257287406,gi|257299293,gi|257330367,gi|257335902,gi|257339092,gi|257351282,gi|257634256,gi|257647010,gi|257653933,gi|257709043,gi|257723719,gi|257724787,gi|…	NCBI_Arabidopsis_Thaliana_txid3702_20160205.fasta	89396	1	3	3	3	0.000287	0.0766
Sowmya_20111205_Arabidopsis_Thaliana_C1_C2_C3_as_grouped_replicates_with_DAT_SCAFF3	C1-C2-C3	C1-C2-C3	File Name: LO_20111205_SMI_01_2.RAW (F002837)	putative subtilisin-like serine proteinase [Arabidopsis thaliana]	gi|110738008,gi|110740849,gi|11994380,gi|219759494,gi|219760861,gi|219792819,gi|219931007,gi|22331076,gi|257289690,gi|257325760,gi|257357408,gi|257642086,gi|257727701,gi|332641940,gi|44917461,gi|45773916	NCBI_Arabidopsis_Thaliana_txid3702_20160205.fasta	81817.3	0.998	2	2	2	0.000192	0.036
Sowmya_20111205_Arabidopsis_Thaliana_C1_C2_C3_as_grouped_replicates_with_DAT_SCAFF3	C1-C2-C3	C1-C2-C3	File Name: LO_20111205_SMI_01_2.RAW (F002837)	At1g78830/F9K20_12 [Arabidopsis thaliana]	gi|16226591,gi|17644159,gi|18412129,gi|23297392,gi|332198039,gi|3834312	NCBI_Arabidopsis_Thaliana_txid3702_20160205.fasta	50344.2	1	3	3	3	0.000287	0.141
Sowmya_20111205_Arabidopsis_Thaliana_C1_C2_C3_as_grouped_replicates_with_DAT_SCAFF3	C1-C2-C3	C1-C2-C3	File Name: LO_20111205_SMI_01_2.RAW (F002837)	cytosolic tRNA-Ala synthetase [Arabidopsis thaliana]	gi|1673366,gi|27311841,gi|31711780,gi|332194404,gi|334183197,gi|5734779	NCBI_Arabidopsis_Thaliana_txid3702_20160205.fasta	106010	0.998	2	2	2	0.000192	0.0283
Sowmya_20111205_Arabidopsis_Thaliana_C1_C2_C3_as_grouped_replicates_with_DAT_SCAFF3	C1-C2-C3	C1-C2-C3	File Name: LO_20111205_SMI_01_2.RAW (F002837)	putative type 2 peroxiredoxin protein [Arabidopsis thaliana]	gi|12083336,gi|15218877,gi|18086474,gi|227247680,gi|332196326,gi|4704730,gi|6227022,gi|75338536	NCBI_Arabidopsis_Thaliana_txid3702_20160205.fasta	17428.2	0.999	2	2	3	0.000287	0.321
Sowmya_20111205_Arabidopsis_Thaliana_C1_C2_C3_as_grouped_replicates_with_DAT_SCAFF3	C1-C2-C3	C1-C2-C3	File Name: LO_20111205_SMI_01_2.RAW (F002837)	MSA6 [Arabidopsis thaliana]	gi|11692868,gi|11908024,gi|11994265,gi|12642844,gi|17065058,gi|18402859,gi|20260032,gi|21542450,gi|21593345,gi|332642933	NCBI_Arabidopsis_Thaliana_txid3702_20160205.fasta	11027.7	0.868	1	2	6	0.000575	0.117
Sowmya_20111205_Arabidopsis_Thaliana_C1_C2_C3_as_grouped_replicates_with_DAT_SCAFF3	C1-C2-C3	C1-C2-C3	File Name: LO_20111205_SMI_01_2.RAW (F002837)	selenium-binding protein 1 [Arabidopsis thaliana]	gi|15236385,gi|15485232,gi|17065116,gi|22136098,gi|2244759,gi|332657962,gi|332657963,gi|334186505,gi|6094242,gi|7268107	NCBI_Arabidopsis_Thaliana_txid3702_20160205.fasta	54058.7	0.868	1	1	1	9.58e-05	0.0857
Sowmya_20111205_Arabidopsis_Thaliana_C1_C2_C3_as_grouped_replicates_with_DAT_SCAFF3	C1-C2-C3	C1-C2-C3	File Name: LO_20111205_SMI_01_2.RAW (F002837)	citrate synthase [Arabidopsis thaliana]	gi|14423562,gi|18406515,gi|20197191,gi|21553775,gi|30387583,gi|30689693,gi|330255316,gi|330255317,gi|41019483	NCBI_Arabidopsis_Thaliana_txid3702_20160205.fasta	52783.1	0.868	1	1	1	9.58e-05	0.0254
Sowmya_20111205_Arabidopsis_Thaliana_C1_C2_C3_as_grouped_replicates_with_DAT_SCAFF3	C1-C2-C3	C1-C2-C3	File Name: LO_20111205_SMI_01_2.RAW (F002837)	putative chlorophyll binding protein [Arabidopsis thaliana]	gi|12083258,gi|15218330,gi|17473665,gi|20148631,gi|332191248,gi|4741960,gi|8927661	NCBI_Arabidopsis_Thaliana_txid3702_20160205.fasta	27523.5	0.868	1	1	2	0.000192	0.0698
Sowmya_20111205_Arabidopsis_Thaliana_C1_C2_C3_as_grouped_replicates_with_DAT_SCAFF3	C1-C2-C3	C1-C2-C3	File Name: LO_20111205_SMI_01_2.RAW (F002837)	inorganic pyrophosphatase [Arabidopsis thaliana]	gi|12057177,gi|15028285,gi|15242465,gi|19310711,gi|332004038,gi|45331391,gi|75264322,gi|7671424,gi|9758993	NCBI_Arabidopsis_Thaliana_txid3702_20160205.fasta	33381.1	1	4	4	8	0.000766	0.207
Sowmya_20111205_Arabidopsis_Thaliana_C1_C2_C3_as_grouped_replicates_with_DAT_SCAFF3	C1-C2-C3	C1-C2-C3	File Name: LO_20111205_SMI_01_2.RAW (F002837)	aspartate-semialdehyde dehydrogenase precursor, partial [Arabidopsis thaliana]	gi|11228579,gi|15223910,gi|17979524,gi|20856224,gi|21536731,gi|332191107	NCBI_Arabidopsis_Thaliana_txid3702_20160205.fasta	40745.6	0.644	1	1	1	9.58e-05	0.0735
Sowmya_20111205_Arabidopsis_Thaliana_C1_C2_C3_as_grouped_replicates_with_DAT_SCAFF3	C1-C2-C3	C1-C2-C3	File Name: LO_20111205_SMI_01_2.RAW (F002837)	RecName: Full=Dihydrolipoyllysine-residue acetyltransferase component 2 of pyruvate dehydrogenase complex, mitochondrial; AltName: Full=Dihydrolipoamide S-acetyltransferase component 2 of pyruvate dehydrogenase complex; AltName: Full=Pyruvate dehydrogenase complex component E2 2; Short=PDC-E2 2; Short=PDCE2 2; Flags: Precursor	gi|118573090,gi|11994364,gi|13605807,gi|18400212,gi|20147147,gi|20260138,gi|23306388,gi|23397124,gi|24899791,gi|332641921	NCBI_Arabidopsis_Thaliana_txid3702_20160205.fasta	58468.5	1	3	3	4	0.000383	0.0779
Sowmya_20111205_Arabidopsis_Thaliana_C1_C2_C3_as_grouped_replicates_with_DAT_SCAFF3	C1-C2-C3	C1-C2-C3	File Name: LO_20111205_SMI_01_2.RAW (F002837)	RecName: Full=14-3-3-like protein GF14 omega; AltName: Full=General regulatory factor 2	gi|12230867,gi|18087535,gi|18411901,gi|18655379,gi|21618266,gi|219911946,gi|227473105,gi|257664828,gi|332197972,gi|487791,gi|553040,gi|8052544	NCBI_Arabidopsis_Thaliana_txid3702_20160205.fasta	29162.9	0.868	1	1	4	0.000383	0.12
Sowmya_20111205_Arabidopsis_Thaliana_C1_C2_C3_as_grouped_replicates_with_DAT_SCAFF3	C1-C2-C3	C1-C2-C3	File Name: LO_20111205_SMI_01_2.RAW (F002837)	pyruvate dehydrogenase E1 alpha subunit [Arabidopsis thaliana]	gi|110742108,gi|15223294,gi|15450707,gi|17380622,gi|2454182,gi|332189112,gi|6715645,gi|75219356	NCBI_Arabidopsis_Thaliana_txid3702_20160205.fasta	47174.6	0.998	2	2	3	0.000287	0.0748
Sowmya_20111205_Arabidopsis_Thaliana_C1_C2_C3_as_grouped_replicates_with_DAT_SCAFF3	C1-C2-C3	C1-C2-C3	File Name: LO_20111205_SMI_01_2.RAW (F002837)	profilin 2 [Arabidopsis thaliana]	gi|1353766,gi|1353772,gi|15233538,gi|18377793,gi|21281044,gi|21554627,gi|227206368,gi|2499811,gi|332660220,gi|7269833	NCBI_Arabidopsis_Thaliana_txid3702_20160205.fasta	13997.8	0.997	2	2	3	0.000287	0.29
Sowmya_20111205_Arabidopsis_Thaliana_C1_C2_C3_as_grouped_replicates_with_DAT_SCAFF3	C1-C2-C3	C1-C2-C3	File Name: LO_20111205_SMI_01_2.RAW (F002837)	putative elongation factor P (EF-P); 66839-65711 [Arabidopsis thaliana]	gi|12322730,gi|17380806,gi|18398225,gi|21436359,gi|21592331,gi|332641151	NCBI_Arabidopsis_Thaliana_txid3702_20160205.fasta	26228.6	0.998	2	2	2	0.000192	0.136
Sowmya_20111205_Arabidopsis_Thaliana_C1_C2_C3_as_grouped_replicates_with_DAT_SCAFF3	C1-C2-C3	C1-C2-C3	File Name: LO_20111205_SMI_01_2.RAW (F002837)	AT3g49680/T16K5_30 [Arabidopsis thaliana]	gi|17933292,gi|18408919,gi|186510845,gi|20453389,gi|21593211,gi|26391676,gi|332645054,gi|332645055,gi|6723413,gi|8249010	NCBI_Arabidopsis_Thaliana_txid3702_20160205.fasta	44731.7	0.998	2	2	2	0.000192	0.0872
Sowmya_20111205_Arabidopsis_Thaliana_C1_C2_C3_as_grouped_replicates_with_DAT_SCAFF3	C1-C2-C3	C1-C2-C3	File Name: LO_20111205_SMI_01_2.RAW (F002837)	vacuolar ATP sythase subunit C, partial [Arabidopsis thaliana]	gi|110742012,gi|12248023,gi|12585488,gi|16649005,gi|18391442,gi|20259972,gi|225897918,gi|332190815,gi|6636332,gi|8698731	NCBI_Arabidopsis_Thaliana_txid3702_20160205.fasta	42619.6	1	3	3	3	0.000287	0.19
Sowmya_20111205_Arabidopsis_Thaliana_C1_C2_C3_as_grouped_replicates_with_DAT_SCAFF3	C1-C2-C3	C1-C2-C3	File Name: LO_20111205_SMI_01_2.RAW (F002837)	unknown protein [Arabidopsis thaliana]	gi|14334624,gi|15232724,gi|21554602,gi|23297144,gi|332644719,gi|6522588	NCBI_Arabidopsis_Thaliana_txid3702_20160205.fasta	10530.3	0.868	1	1	1	9.58e-05	0.12
Sowmya_20111205_Arabidopsis_Thaliana_C1_C2_C3_as_grouped_replicates_with_DAT_SCAFF3	C1-C2-C3	C1-C2-C3	File Name: LO_20111205_SMI_01_2.RAW (F002837)	AT4g02520 [Arabidopsis thaliana]	gi|11692858,gi|1170091,gi|11908112,gi|13194824,gi|14517490,gi|15235401,gi|15810089,gi|166723,gi|2262152,gi|2554769,gi|2554770,gi|332656783,gi|347212,gi|407090,gi|6730003,gi|7269012	NCBI_Arabidopsis_Thaliana_txid3702_20160205.fasta	24129.2	1	5	6	10	0.000958	0.467
Sowmya_20111205_Arabidopsis_Thaliana_C1_C2_C3_as_grouped_replicates_with_DAT_SCAFF3	C1-C2-C3	C1-C2-C3	File Name: LO_20111205_SMI_01_2.RAW (F002837)	alkenal/one oxidoreductase [Arabidopsis thaliana]	gi|15220854,gi|15724193,gi|20334864,gi|332192306,gi|4056456,gi|55584187	NCBI_Arabidopsis_Thaliana_txid3702_20160205.fasta	40986.1	1	4	4	4	0.000383	0.176
Sowmya_20111205_Arabidopsis_Thaliana_C1_C2_C3_as_grouped_replicates_with_DAT_SCAFF3	C1-C2-C3	C1-C2-C3	File Name: LO_20111205_SMI_01_2.RAW (F002837)	AT4g14040/dl3061c [Arabidopsis thaliana]	gi|13605825,gi|13877735,gi|14532844,gi|15236386,gi|17473634,gi|17473652,gi|22137196,gi|22530900,gi|23198354,gi|23198396,gi|332657964,gi|7488184,gi|75163300	NCBI_Arabidopsis_Thaliana_txid3702_20160205.fasta	53939.3	1	6	6	7	0.00067	0.205
Sowmya_20111205_Arabidopsis_Thaliana_C1_C2_C3_as_grouped_replicates_with_DAT_SCAFF3	C1-C2-C3	C1-C2-C3	File Name: LO_20111205_SMI_01_2.RAW (F002837)	adenylosuccinate synthetase [Arabidopsis thaliana]	gi|15230358,gi|15451052,gi|1616657,gi|20148265,gi|21537345,gi|2500026,gi|332646157,gi|4678286,gi|7546402,gi|7546403	NCBI_Arabidopsis_Thaliana_txid3702_20160205.fasta	52965.5	0.868	1	1	1	9.58e-05	0.0265
Sowmya_20111205_Arabidopsis_Thaliana_C1_C2_C3_as_grouped_replicates_with_DAT_SCAFF3	C1-C2-C3	C1-C2-C3	File Name: LO_20111205_SMI_01_2.RAW (F002837)	At2g36880/T1J8.6 [Arabidopsis thaliana]	gi|13605823,gi|15228048,gi|186505986,gi|22137172,gi|330254216,gi|330254217,gi|4883604,gi|75313514	NCBI_Arabidopsis_Thaliana_txid3702_20160205.fasta	42497.8	1	5	5	9	0.000862	0.472
Sowmya_20111205_Arabidopsis_Thaliana_C1_C2_C3_as_grouped_replicates_with_DAT_SCAFF3	C1-C2-C3	C1-C2-C3	File Name: LO_20111205_SMI_01_2.RAW (F002837)	glycine dehydrogenase [decarboxylating] 2 [Arabidopsis thaliana]	gi|15234036,gi|17380894,gi|20259565,gi|227305696,gi|332660759,gi|3688182,gi|46576630,gi|7270248	NCBI_Arabidopsis_Thaliana_txid3702_20160205.fasta	112927	1	15	17	25	0.00239	0.286
Sowmya_20111205_Arabidopsis_Thaliana_C1_C2_C3_as_grouped_replicates_with_DAT_SCAFF3	C1-C2-C3	C1-C2-C3	File Name: LO_20111205_SMI_01_2.RAW (F002837)	At1g12310/F5O11_2 [Arabidopsis thaliana]	gi|15010572,gi|15221284,gi|20334852,gi|332190744,gi|75332066,gi|8778650	NCBI_Arabidopsis_Thaliana_txid3702_20160205.fasta	110319	0.868	1	1	1	9.58e-05	0.108
Sowmya_20111205_Arabidopsis_Thaliana_C1_C2_C3_as_grouped_replicates_with_DAT_SCAFF3	C1-C2-C3	C1-C2-C3	File Name: LO_20111205_SMI_01_2.RAW (F002837)	putative ubiquitin protein [Arabidopsis thaliana]	gi|14334546,gi|15227388,gi|23296306,gi|330251503,gi|4584343,gi|75337266	NCBI_Arabidopsis_Thaliana_txid3702_20160205.fasta	58054.7	0.639	1	1	1	9.58e-05	0.0272
Sowmya_20111205_Arabidopsis_Thaliana_C1_C2_C3_as_grouped_replicates_with_DAT_SCAFF3	C1-C2-C3	C1-C2-C3	File Name: LO_20111205_SMI_01_2.RAW (F002837)	epithiospecifier modifier 1 [Arabidopsis thaliana]	gi|15231805,gi|15450435,gi|15809925,gi|17065228,gi|21360517,gi|219765292,gi|219766133,gi|219788714,gi|219793636,gi|219794242,gi|219797430,gi|219802046,gi|219803689,gi|219914876,gi|219915708,gi|257295999,gi|257299121,gi|257303467,gi|257306741,gi|257332738,gi|257338688,gi|257647576,gi|257650771,gi|257653285,gi|257655465,gi|27311833,gi|30725642,gi|332641966,gi|62321012,gi|75273556,gi|82755013,gi|929…	NCBI_Arabidopsis_Thaliana_txid3702_20160205.fasta	44061.4	1	8	10	15	0.00144	0.401
Sowmya_20111205_Arabidopsis_Thaliana_C1_C2_C3_as_grouped_replicates_with_DAT_SCAFF3	C1-C2-C3	C1-C2-C3	File Name: LO_20111205_SMI_01_2.RAW (F002837)	hydroxymethylbilane synthase [Arabidopsis thaliana]	gi|10178270,gi|12329777,gi|15241573,gi|16930521,gi|17979402,gi|21592624,gi|21689853,gi|2495179,gi|313150,gi|313838,gi|332003894,gi|453056154,gi|86476704	NCBI_Arabidopsis_Thaliana_txid3702_20160205.fasta	41044.6	0.998	2	2	3	0.000287	0.0707
Sowmya_20111205_Arabidopsis_Thaliana_C1_C2_C3_as_grouped_replicates_with_DAT_SCAFF3	C1-C2-C3	C1-C2-C3	File Name: LO_20111205_SMI_01_2.RAW (F002837)	Unknown protein [Arabidopsis thaliana]	gi|13899089,gi|14994277,gi|18379115,gi|21386971,gi|21536786,gi|332189467,gi|75180295,gi|9280647	NCBI_Arabidopsis_Thaliana_txid3702_20160205.fasta	18835.5	0.868	1	2	2	0.000192	0.144
Sowmya_20111205_Arabidopsis_Thaliana_C1_C2_C3_as_grouped_replicates_with_DAT_SCAFF3	C1-C2-C3	C1-C2-C3	File Name: LO_20111205_SMI_01_2.RAW (F002837)	RecName: Full=Proteasome subunit beta type-1; AltName: Full=20S proteasome beta subunit F-1; AltName: Full=Proteasome component 5; AltName: Full=Proteasome subunit beta type-6; AltName: Full=TAS-F22/FAFP98; AltName: Full=TAS-G39.20	gi|12643281,gi|15232965,gi|17065428,gi|20148485,gi|21554745,gi|332646591,gi|332646592,gi|332646593,gi|334186160,gi|3421120,gi|577531,gi|600387,gi|7329692,gi|79315846	NCBI_Arabidopsis_Thaliana_txid3702_20160205.fasta	24645	1	3	3	3	0.000287	0.197
Sowmya_20111205_Arabidopsis_Thaliana_C1_C2_C3_as_grouped_replicates_with_DAT_SCAFF3	C1-C2-C3	C1-C2-C3	File Name: LO_20111205_SMI_01_2.RAW (F002837)	AT3g06720/F3E22_14 [Arabidopsis thaliana]	gi|13605661,gi|16974501,gi|238480717,gi|240255908,gi|2950210,gi|332658299,gi|332658300	NCBI_Arabidopsis_Thaliana_txid3702_20160205.fasta	58907.3	0.998	2	2	2	0.000192	0.0561
Sowmya_20111205_Arabidopsis_Thaliana_C1_C2_C3_as_grouped_replicates_with_DAT_SCAFF3	C1-C2-C3	C1-C2-C3	File Name: LO_20111205_SMI_01_2.RAW (F002837)	putative 40S ribosomal protein SA (laminin receptor-like protein); 68387-70081 [Arabidopsis thaliana]	gi|12325280,gi|1345503,gi|15218458,gi|15809888,gi|16380,gi|16604531,gi|17473615,gi|18958036,gi|2102657,gi|21386953,gi|21593556,gi|219725668,gi|219727190,gi|219752751,gi|219795364,gi|219799460,gi|219896738,gi|222423427,gi|22530972,gi|23198426,gi|257300693,gi|257321049,gi|257322515,gi|257353626,gi|257690805,gi|257738508,gi|332197192,gi|332197193,gi|402904,gi|73920779,gi|79321150	NCBI_Arabidopsis_Thaliana_txid3702_20160205.fasta	31981.5	1	4	4	6	0.000575	0.211
Sowmya_20111205_Arabidopsis_Thaliana_C1_C2_C3_as_grouped_replicates_with_DAT_SCAFF3	C1-C2-C3	C1-C2-C3	File Name: LO_20111205_SMI_01_2.RAW (F002837)	F5M15.5 [Arabidopsis thaliana]	gi|8778617,gi|8886925	NCBI_Arabidopsis_Thaliana_txid3702_20160205.fasta	116684	1	8	9	12	0.00115	0.137
Sowmya_20111205_Arabidopsis_Thaliana_C1_C2_C3_as_grouped_replicates_with_DAT_SCAFF3	C1-C2-C3	C1-C2-C3	File Name: LO_20111205_SMI_01_2.RAW (F002837)	methylenetetrahydrofolate reductase 1 [Arabidopsis thaliana]	gi|15232215,gi|17979047,gi|21689667,gi|332646473,gi|5911425,gi|7019691,gi|75313342	NCBI_Arabidopsis_Thaliana_txid3702_20160205.fasta	66290.3	1	8	8	8	0.000766	0.22
Sowmya_20111205_Arabidopsis_Thaliana_C1_C2_C3_as_grouped_replicates_with_DAT_SCAFF3	C1-C2-C3	C1-C2-C3	File Name: LO_20111205_SMI_01_2.RAW (F002837)	cysteine synthase [Arabidopsis thaliana]	gi|110741018,gi|12643285,gi|15224351,gi|17529180,gi|20465693,gi|21554286,gi|2281095,gi|257624475,gi|257670610,gi|259430857,gi|259454214,gi|259464671,gi|259659663,gi|259691451,gi|259694033,gi|295415436,gi|295421071,gi|300546231,gi|300555319,gi|300562777,gi|300579349,gi|300644297,gi|300653608,gi|330255223,gi|330255224,gi|334184908,gi|6899950,gi|6983576	NCBI_Arabidopsis_Thaliana_txid3702_20160205.fasta	41657.6	1	3	3	3	0.000287	0.148
Sowmya_20111205_Arabidopsis_Thaliana_C1_C2_C3_as_grouped_replicates_with_DAT_SCAFF3	C1-C2-C3	C1-C2-C3	File Name: LO_20111205_SMI_01_2.RAW (F002837)	putative SOR1 from the fungus Cercospora nicotianae protein [Arabidopsis thaliana]	gi|13878067,gi|14326483,gi|15224470,gi|17104657,gi|291046002,gi|330254417,gi|3335371,gi|45477177	NCBI_Arabidopsis_Thaliana_txid3702_20160205.fasta	32861.1	1	3	3	3	0.000287	0.133
Sowmya_20111205_Arabidopsis_Thaliana_C1_C2_C3_as_grouped_replicates_with_DAT_SCAFF3	C1-C2-C3	C1-C2-C3	File Name: LO_20111205_SMI_01_2.RAW (F002837)	alpha-mannosidase [Arabidopsis thaliana]	gi|10177664,gi|20466476,gi|22326796,gi|23198186,gi|332004585,gi|332004586,gi|79598781	NCBI_Arabidopsis_Thaliana_txid3702_20160205.fasta	115904	0.868	1	1	1	9.58e-05	0.0117
Sowmya_20111205_Arabidopsis_Thaliana_C1_C2_C3_as_grouped_replicates_with_DAT_SCAFF3	C1-C2-C3	C1-C2-C3	File Name: LO_20111205_SMI_01_2.RAW (F002837)	phosphoglycerate kinase like protein [Arabidopsis thaliana]	gi|110742702,gi|11994421,gi|13430644,gi|15010644,gi|15230595,gi|16226508,gi|16648943,gi|17065610,gi|20334796,gi|21387107,gi|22022520,gi|222423303,gi|298541613,gi|332641725,gi|75273138,gi|7839389	NCBI_Arabidopsis_Thaliana_txid3702_20160205.fasta	50113.1	1	12	14	70	0.0067	0.482
Sowmya_20111205_Arabidopsis_Thaliana_C1_C2_C3_as_grouped_replicates_with_DAT_SCAFF3	C1-C2-C3	C1-C2-C3	File Name: LO_20111205_SMI_01_2.RAW (F002837)	putative dihydroxyacid dehydratase [Arabidopsis thaliana]	gi|14532594,gi|15229546,gi|17933301,gi|24030434,gi|332643313,gi|332643314,gi|334185582,gi|9294662	NCBI_Arabidopsis_Thaliana_txid3702_20160205.fasta	64715.5	1	3	3	3	0.000287	0.0822
Sowmya_20111205_Arabidopsis_Thaliana_C1_C2_C3_as_grouped_replicates_with_DAT_SCAFF3	C1-C2-C3	C1-C2-C3	File Name: LO_20111205_SMI_01_2.RAW (F002837)	putative subtilisin serine protease ARA12 [Arabidopsis thaliana]	gi|13430746,gi|18425181,gi|20147211,gi|219760143,gi|219760295,gi|219762808,gi|219762960,gi|219796502,gi|219934911,gi|23296832,gi|24111425,gi|257290120,gi|257290272,gi|257295395,gi|257325822,gi|257325974,gi|257652047,gi|257728608,gi|3176874,gi|332010949,gi|75099392,gi|757534,gi|9758435	NCBI_Arabidopsis_Thaliana_txid3702_20160205.fasta	79416.6	0.997	2	2	3	0.000287	0.0357
Sowmya_20111205_Arabidopsis_Thaliana_C1_C2_C3_as_grouped_replicates_with_DAT_SCAFF3	C1-C2-C3	C1-C2-C3	File Name: LO_20111205_SMI_01_2.RAW (F002837)	RecName: Full=40S ribosomal protein S12-2	gi|12229933,gi|15215592,gi|15225180,gi|21537373,gi|22137242,gi|30685164,gi|30685167,gi|330253533,gi|330253534,gi|330253535,gi|4263712	NCBI_Arabidopsis_Thaliana_txid3702_20160205.fasta	15328.5	0.868	1	1	1	9.58e-05	0.125
Sowmya_20111205_Arabidopsis_Thaliana_C1_C2_C3_as_grouped_replicates_with_DAT_SCAFF3	C1-C2-C3	C1-C2-C3	File Name: LO_20111205_SMI_01_2.RAW (F002837)	acyl carrier protein (ACP) gene [Arabidopsis thaliana]	gi|15451048,gi|18377552,gi|18405008,gi|21542384,gi|21553925,gi|332195006,gi|3776561,gi|6624608	NCBI_Arabidopsis_Thaliana_txid3702_20160205.fasta	14650.2	0.868	1	2	3	0.000287	0.154
Sowmya_20111205_Arabidopsis_Thaliana_C1_C2_C3_as_grouped_replicates_with_DAT_SCAFF3	C1-C2-C3	C1-C2-C3	File Name: LO_20111205_SMI_01_2.RAW (F002837)	At1g32990 [Arabidopsis thaliana]	gi|11762194,gi|13877983,gi|15223354,gi|15724330,gi|17104711,gi|21553791,gi|259448712,gi|259662721,gi|259664141,gi|300556977,gi|300652422,gi|300659938,gi|332193427,gi|38605500,gi|6910575	NCBI_Arabidopsis_Thaliana_txid3702_20160205.fasta	23149.4	1	3	3	3	0.000287	0.225
Sowmya_20111205_Arabidopsis_Thaliana_C1_C2_C3_as_grouped_replicates_with_DAT_SCAFF3	C1-C2-C3	C1-C2-C3	File Name: LO_20111205_SMI_01_2.RAW (F002837)	RecName: Full=Oxygen-evolving enhancer protein 1-2, chloroplastic; Short=OEE1; AltName: Full=33 kDa subunit of oxygen evolving system of photosystem II; AltName: Full=33 kDa thylakoid membrane protein; AltName: Full=Manganese-stabilizing protein 2; Short=MSP-2; AltName: Full=OEC 33 kDa subunit; Flags: Precursor	gi|11134146,gi|15215668,gi|15230324,gi|21435971,gi|21618060,gi|332645193,gi|4835233,gi|5748502	NCBI_Arabidopsis_Thaliana_txid3702_20160205.fasta	35019.9	1	10	12	24	0.0023	0.432
Sowmya_20111205_Arabidopsis_Thaliana_C1_C2_C3_as_grouped_replicates_with_DAT_SCAFF3	C1-C2-C3	C1-C2-C3	File Name: LO_20111205_SMI_01_2.RAW (F002837)	TCP-1/cpn60 chaperonin family protein [Arabidopsis thaliana]	gi|15231255,gi|219902401,gi|219925973,gi|219931277,gi|257636794,gi|257686893,gi|257718533,gi|257734776,gi|332641841,gi|75311214,gi|9280299	NCBI_Arabidopsis_Thaliana_txid3702_20160205.fasta	63341.5	1	3	3	3	0.000287	0.354
Sowmya_20111205_Arabidopsis_Thaliana_C1_C2_C3_as_grouped_replicates_with_DAT_SCAFF3	C1-C2-C3	C1-C2-C3	File Name: LO_20111205_SMI_01_2.RAW (F002837)	putative glutamyl-tRNA amidotransferase subunit A [Arabidopsis thaliana]	gi|110741094,gi|11078533,gi|11994757,gi|15010726,gi|15230864,gi|23308481,gi|332643527,gi|75273321	NCBI_Arabidopsis_Thaliana_txid3702_20160205.fasta	57182.7	0.998	2	2	2	0.000192	0.0577
Sowmya_20111205_Arabidopsis_Thaliana_C1_C2_C3_as_grouped_replicates_with_DAT_SCAFF3	C1-C2-C3	C1-C2-C3	File Name: LO_20111205_SMI_01_2.RAW (F002837)	putative adenylosuccinate lyase [Arabidopsis thaliana]	gi|18491163,gi|22328773,gi|23297650,gi|2832649,gi|298539380,gi|332658646,gi|7268637	NCBI_Arabidopsis_Thaliana_txid3702_20160205.fasta	59759.7	0.868	1	1	1	9.58e-05	0.028
Sowmya_20111205_Arabidopsis_Thaliana_C1_C2_C3_as_grouped_replicates_with_DAT_SCAFF3	C1-C2-C3	C1-C2-C3	File Name: LO_20111205_SMI_01_2.RAW (F002837)	Succinyl-CoA ligase [GDP-forming] subunit beta [Arabidopsis thaliana]	gi|15225353,gi|20197853,gi|20466482,gi|21264030,gi|21593189,gi|22136422,gi|330251911,gi|3660469	NCBI_Arabidopsis_Thaliana_txid3702_20160205.fasta	45346.4	1	5	5	5	0.000479	0.197
Sowmya_20111205_Arabidopsis_Thaliana_C1_C2_C3_as_grouped_replicates_with_DAT_SCAFF3	C1-C2-C3	C1-C2-C3	File Name: LO_20111205_SMI_01_2.RAW (F002837)	ubiquitin extension protein [Arabidopsis thaliana]	gi|110742096,gi|14030651,gi|15228715,gi|15529190,gi|166934,gi|166936,gi|18407264,gi|21537196,gi|21593980,gi|22655050,gi|22655410,gi|23505779,gi|302393706,gi|302393741,gi|330255707,gi|330255708,gi|332646806,gi|334184963,gi|3522953,gi|6899935	NCBI_Arabidopsis_Thaliana_txid3702_20160205.fasta	17797.4	0.868	1	1	2	0.000192	0.102
Sowmya_20111205_Arabidopsis_Thaliana_C1_C2_C3_as_grouped_replicates_with_DAT_SCAFF3	C1-C2-C3	C1-C2-C3	File Name: LO_20111205_SMI_01_2.RAW (F002837)	uncharacterized protein [Arabidopsis thaliana]	gi|15224648,gi|159162523,gi|21536553,gi|27311681,gi|30725550,gi|330252546,gi|4559358,gi|48425750,gi|62903498	NCBI_Arabidopsis_Thaliana_txid3702_20160205.fasta	11031.4	0.998	2	2	2	0.000192	0.26
Sowmya_20111205_Arabidopsis_Thaliana_C1_C2_C3_as_grouped_replicates_with_DAT_SCAFF3	C1-C2-C3	C1-C2-C3	File Name: LO_20111205_SMI_01_2.RAW (F002837)	putative glyceraldehyde-3-phosphate dehydrogenase [Arabidopsis thaliana]	gi|110740441,gi|12323057,gi|14517408,gi|14532674,gi|15217555,gi|166708,gi|19310805,gi|20455491,gi|20465256,gi|22655284,gi|25090331,gi|332193812,gi|336390	NCBI_Arabidopsis_Thaliana_txid3702_20160205.fasta	47659.3	1	12	12	29	0.00278	0.416
Sowmya_20111205_Arabidopsis_Thaliana_C1_C2_C3_as_grouped_replicates_with_DAT_SCAFF3	C1-C2-C3	C1-C2-C3	File Name: LO_20111205_SMI_01_2.RAW (F002837)	BolA-like protein [Arabidopsis thaliana]	gi|15237987,gi|21618086,gi|332005060,gi|9755781,gi|98960931	NCBI_Arabidopsis_Thaliana_txid3702_20160205.fasta	19538	0.868	1	1	1	9.58e-05	0.107
Sowmya_20111205_Arabidopsis_Thaliana_C1_C2_C3_as_grouped_replicates_with_DAT_SCAFF3	C1-C2-C3	C1-C2-C3	File Name: LO_20111205_SMI_01_2.RAW (F002837)	putative fructose-bisphosphatase precursor [Arabidopsis thaliana]	gi|14532620,gi|15232408,gi|16226765,gi|21431766,gi|219739358,gi|23297543,gi|23397203,gi|257335162,gi|257631953,gi|259458799,gi|259704073,gi|300590627,gi|300654676,gi|332645658,gi|332645659,gi|334185964,gi|6822051	NCBI_Arabidopsis_Thaliana_txid3702_20160205.fasta	45162.8	1	8	9	12	0.00115	0.3
Sowmya_20111205_Arabidopsis_Thaliana_C1_C2_C3_as_grouped_replicates_with_DAT_SCAFF3	C1-C2-C3	C1-C2-C3	File Name: LO_20111205_SMI_01_2.RAW (F002837)	RecName: Full=Bifunctional enolase 2/transcriptional activator; AltName: Full=2-phospho-D-glycerate hydro-lyase 2; AltName: Full=2-phosphoglycerate dehydratase 2; AltName: Full=LOW EXPRESSION OF OSMOTICALLY RESPONSIVE GENES 1	gi|119350,gi|15227987,gi|15983458,gi|16271,gi|23297411,gi|298544537,gi|330254171,gi|4581151	NCBI_Arabidopsis_Thaliana_txid3702_20160205.fasta	47719.7	1	14	17	24	0.0023	0.568
Sowmya_20111205_Arabidopsis_Thaliana_C1_C2_C3_as_grouped_replicates_with_DAT_SCAFF3	C1-C2-C3	C1-C2-C3	File Name: LO_20111205_SMI_01_2.RAW (F002837)	fumarate hydratase 1 [Arabidopsis thaliana]	gi|145331433,gi|15226618,gi|15809968,gi|17064768,gi|218339998,gi|218401011,gi|2443751,gi|2529676,gi|259448036,gi|259453307,gi|28059023,gi|298544783,gi|300635859,gi|300636399,gi|330255758,gi|330255759,gi|39931311	NCBI_Arabidopsis_Thaliana_txid3702_20160205.fasta	52999.7	1	4	4	4	0.000383	0.163
Sowmya_20111205_Arabidopsis_Thaliana_C1_C2_C3_as_grouped_replicates_with_DAT_SCAFF3	C1-C2-C3	C1-C2-C3	File Name: LO_20111205_SMI_01_2.RAW (F002837)	RecName: Full=Glycerophosphodiester phosphodiesterase GDPDL1; AltName: Full=Glycerophosphodiester phosphodiesterase-like 1; Short=ATGDPDL1; AltName: Full=Glycerophosphodiesterase-like 3; AltName: Full=Protein SHV3-LIKE 2; Flags: Precursor	gi|115502214,gi|219739932,gi|219739958,gi|219747308,gi|219748470,gi|219781149,gi|219781175,gi|219792309,gi|219795728,gi|219892326,gi|219892352,gi|257292740,gi|257293908,gi|257318326,gi|257318352,gi|257338252,gi|257338278,gi|257351966,gi|257351992,gi|257697544,gi|257703782,gi|30697435,gi|30794041,gi|332196458,gi|9755448	NCBI_Arabidopsis_Thaliana_txid3702_20160205.fasta	83790.4	0.998	2	2	2	0.000192	0.0406
Sowmya_20111205_Arabidopsis_Thaliana_C1_C2_C3_as_grouped_replicates_with_DAT_SCAFF3	C1-C2-C3	C1-C2-C3	File Name: LO_20111205_SMI_01_2.RAW (F002837)	fructose-1,6-bisphosphatase [Arabidopsis thaliana]	gi|15218438,gi|219741514,gi|23306440,gi|257336928,gi|259456416,gi|259703575,gi|300590391,gi|300654440,gi|30984564,gi|332193864,gi|7523678,gi|75312318	NCBI_Arabidopsis_Thaliana_txid3702_20160205.fasta	37288.1	1	5	5	6	0.000575	0.249
Sowmya_20111205_Arabidopsis_Thaliana_C1_C2_C3_as_grouped_replicates_with_DAT_SCAFF3	C1-C2-C3	C1-C2-C3	File Name: LO_20111205_SMI_01_2.RAW (F002837)	pyruvate kinase [Arabidopsis thaliana]	gi|11994727,gi|15983775,gi|16604372,gi|18403597,gi|21537361,gi|218308699,gi|219941163,gi|257628613,gi|257715316,gi|257734209,gi|259450728,gi|259450840,gi|26983820,gi|298546469,gi|298557213,gi|300635991,gi|300636103,gi|332643176,gi|583801355,gi|583808227,gi|75311203	NCBI_Arabidopsis_Thaliana_txid3702_20160205.fasta	65131.8	0.999	2	2	2	0.000192	0.0453
Sowmya_20111205_Arabidopsis_Thaliana_C1_C2_C3_as_grouped_replicates_with_DAT_SCAFF3	C1-C2-C3	C1-C2-C3	File Name: LO_20111205_SMI_01_2.RAW (F002837)	unnamed protein product [Arabidopsis thaliana]	gi|219730024,gi|219748080,gi|219763358,gi|219773666,gi|219785685,gi|219787913,gi|219799722,gi|219802937,gi|219892026,gi|219892922,gi|219896000,gi|219914466,gi|219931654,gi|222424645,gi|25277931,gi|257287228,gi|257296433,gi|257330189,gi|257335724,gi|257338914,gi|257357100,gi|257634078,gi|257646832,gi|257653755,gi|257704014,gi|257707470,gi|257724609,gi|257730816,gi|257743214,gi|259445263,gi|2594596…	NCBI_Arabidopsis_Thaliana_txid3702_20160205.fasta	74158.9	1	9	10	13	0.00125	0.279
Sowmya_20111205_Arabidopsis_Thaliana_C1_C2_C3_as_grouped_replicates_with_DAT_SCAFF3	C1-C2-C3	C1-C2-C3	File Name: LO_20111205_SMI_01_2.RAW (F002837)	unnamed protein product [Arabidopsis thaliana]	gi|110649291,gi|18414804,gi|19698857,gi|21593086,gi|23197684,gi|26450085,gi|332658442,gi|75301253	NCBI_Arabidopsis_Thaliana_txid3702_20160205.fasta	33442	0.868	1	1	1	9.58e-05	0.0393
Sowmya_20111205_Arabidopsis_Thaliana_C1_C2_C3_as_grouped_replicates_with_DAT_SCAFF3	C1-C2-C3	C1-C2-C3	File Name: LO_20111205_SMI_01_2.RAW (F002837)	putative aminolevulinate dehydratase [Arabidopsis thaliana]	gi|11935205,gi|12229846,gi|12325198,gi|13605645,gi|145327197,gi|15222443,gi|16323332,gi|19698815,gi|21280939,gi|21539421,gi|22136066,gi|332196848,gi|332196849	NCBI_Arabidopsis_Thaliana_txid3702_20160205.fasta	46691.5	1	5	5	6	0.000575	0.221
Sowmya_20111205_Arabidopsis_Thaliana_C1_C2_C3_as_grouped_replicates_with_DAT_SCAFF3	C1-C2-C3	C1-C2-C3	File Name: LO_20111205_SMI_01_2.RAW (F002837)	photosystem II subunit P-1 [Arabidopsis thaliana]	gi|15222166,gi|15912277,gi|1769905,gi|17979237,gi|18206371,gi|18377710,gi|186478207,gi|20465405,gi|21592906,gi|332189901,gi|332189902,gi|6692695	NCBI_Arabidopsis_Thaliana_txid3702_20160205.fasta	23759.6	1	7	12	24	0.0023	0.51
Sowmya_20111205_Arabidopsis_Thaliana_C1_C2_C3_as_grouped_replicates_with_DAT_SCAFF3	C1-C2-C3	C1-C2-C3	File Name: LO_20111205_SMI_01_2.RAW (F002837)	unknown protein; 88255-88575 [Arabidopsis thaliana]	gi|12325362,gi|14326535,gi|15215584,gi|18403499,gi|22137316,gi|332194541,gi|4836947	NCBI_Arabidopsis_Thaliana_txid3702_20160205.fasta	11361.2	0.868	1	1	2	0.000192	0.113
Sowmya_20111205_Arabidopsis_Thaliana_C1_C2_C3_as_grouped_replicates_with_DAT_SCAFF3	C1-C2-C3	C1-C2-C3	File Name: LO_20111205_SMI_01_2.RAW (F002837)	putative chloroplast protein CP12 [Arabidopsis thaliana]	gi|17065526,gi|21387021,gi|219924045,gi|257688491,gi|30690673,gi|330255742,gi|75097637	NCBI_Arabidopsis_Thaliana_txid3702_20160205.fasta	13486.6	0.998	2	2	3	0.000287	0.411
Sowmya_20111205_Arabidopsis_Thaliana_C1_C2_C3_as_grouped_replicates_with_DAT_SCAFF3	C1-C2-C3	C1-C2-C3	File Name: LO_20111205_SMI_01_2.RAW (F002837)	vacuolar-type H+-ATPase subunit A [Arabidopsis thaliana]	gi|110740311,gi|15219234,gi|16649079,gi|19698899,gi|21553884,gi|222424142,gi|2266990,gi|27311967,gi|30725440,gi|332198050,gi|332198051,gi|3334404,gi|3834305,gi|79321468	NCBI_Arabidopsis_Thaliana_txid3702_20160205.fasta	68814.5	1	10	10	15	0.00144	0.286
Sowmya_20111205_Arabidopsis_Thaliana_C1_C2_C3_as_grouped_replicates_with_DAT_SCAFF3	C1-C2-C3	C1-C2-C3	File Name: LO_20111205_SMI_01_2.RAW (F002837)	isopropylmalate dehydrogenase 1 [Arabidopsis thaliana]	gi|15241338,gi|21759264,gi|219930809,gi|219934315,gi|257672977,gi|257692708,gi|257727503,gi|332004614,gi|53749178,gi|59958306,gi|9757801	NCBI_Arabidopsis_Thaliana_txid3702_20160205.fasta	44163.6	1	7	7	10	0.000958	0.335
Sowmya_20111205_Arabidopsis_Thaliana_C1_C2_C3_as_grouped_replicates_with_DAT_SCAFF3	C1-C2-C3	C1-C2-C3	File Name: LO_20111205_SMI_01_2.RAW (F002837)	putative mitochondrial processing peptidase, partial [Arabidopsis thaliana]	gi|110740617,gi|15232845,gi|22022518,gi|227204505,gi|23397047,gi|23463071,gi|25054848,gi|30678485,gi|332640240,gi|332640241,gi|6513923,gi|85700445	NCBI_Arabidopsis_Thaliana_txid3702_20160205.fasta	59612.7	1	3	3	3	0.000287	0.128
Sowmya_20111205_Arabidopsis_Thaliana_C1_C2_C3_as_grouped_replicates_with_DAT_SCAFF3	C1-C2-C3	C1-C2-C3	File Name: LO_20111205_SMI_01_2.RAW (F002837)	photosystem I subunit L [Arabidopsis thaliana]	gi|15235490,gi|16226622,gi|16649159,gi|17933283,gi|18203449,gi|20453409,gi|21592939,gi|332657786,gi|4586256,gi|5738542,gi|7267981	NCBI_Arabidopsis_Thaliana_txid3702_20160205.fasta	23052.4	0.998	2	2	2	0.000192	0.128
Sowmya_20111205_Arabidopsis_Thaliana_C1_C2_C3_as_grouped_replicates_with_DAT_SCAFF3	C1-C2-C3	C1-C2-C3	File Name: LO_20111205_SMI_01_2.RAW (F002837)	catalase [Arabidopsis thaliana]	gi|1246399,gi|15236264,gi|17865693,gi|18377696,gi|21280989,gi|219787427,gi|257322220,gi|257675673,gi|2924519,gi|332661062,gi|7270460	NCBI_Arabidopsis_Thaliana_txid3702_20160205.fasta	56932.5	1	6	6	8	0.000766	0.321
Sowmya_20111205_Arabidopsis_Thaliana_C1_C2_C3_as_grouped_replicates_with_DAT_SCAFF3	C1-C2-C3	C1-C2-C3	File Name: LO_20111205_SMI_01_2.RAW (F002837)	At1g13440/F13B4_8 [Arabidopsis thaliana]	gi|15146236,gi|15222848,gi|15294160,gi|19699140,gi|332190895,gi|75309868,gi|9958054	NCBI_Arabidopsis_Thaliana_txid3702_20160205.fasta	36913.4	1	9	10	21	0.00201	0.473
Sowmya_20111205_Arabidopsis_Thaliana_C1_C2_C3_as_grouped_replicates_with_DAT_SCAFF3	C1-C2-C3	C1-C2-C3	File Name: LO_20111205_SMI_01_2.RAW (F002837)	putative pathogenesis-related protein ATOZI1 [Arabidopsis thaliana]	gi|15236960,gi|20260204,gi|21387039,gi|2252869,gi|332656546,gi|7267425,gi|790583,gi|87159428	NCBI_Arabidopsis_Thaliana_txid3702_20160205.fasta	8605.9	0.998	2	2	2	0.000192	0.325
Sowmya_20111205_Arabidopsis_Thaliana_C1_C2_C3_as_grouped_replicates_with_DAT_SCAFF3	C1-C2-C3	C1-C2-C3	File Name: LO_20111205_SMI_01_2.RAW (F002837)	putative alpha-amylase; 60344-64829 [Arabidopsis thaliana]	gi|12325228,gi|15215738,gi|18409378,gi|219897424,gi|219979818,gi|219980860,gi|219983860,gi|23308479,gi|257677840,gi|257682796,gi|257683486,gi|257712569,gi|257725395,gi|332196862,gi|75306316	NCBI_Arabidopsis_Thaliana_txid3702_20160205.fasta	99843.9	0.754	1	1	1	9.58e-05	0.0242
Sowmya_20111205_Arabidopsis_Thaliana_C1_C2_C3_as_grouped_replicates_with_DAT_SCAFF3	C1-C2-C3	C1-C2-C3	File Name: LO_20111205_SMI_01_2.RAW (F002837)	unknown protein [Arabidopsis thaliana]	gi|17529112,gi|18423748,gi|20259131,gi|21593786,gi|332009247,gi|9758177	NCBI_Arabidopsis_Thaliana_txid3702_20160205.fasta	11003.9	0.998	2	2	2	0.000192	0.433
Sowmya_20111205_Arabidopsis_Thaliana_C1_C2_C3_as_grouped_replicates_with_DAT_SCAFF3	C1-C2-C3	C1-C2-C3	File Name: LO_20111205_SMI_01_2.RAW (F002837)	RecName: Full=Peptidyl-prolyl cis-trans isomerase CYP37, chloroplastic; Short=PPIase CYP37; AltName: Full=Rotamase CYP37; AltName: Full=Thylakoid lumen PPIase of 38 kDa; Short=TLP38; Short=p38; Flags: Precursor	gi|148887366,gi|332642165,gi|42564190,gi|95147276	NCBI_Arabidopsis_Thaliana_txid3702_20160205.fasta	50485.1	0.998	2	2	2	0.000192	0.0665
Sowmya_20111205_Arabidopsis_Thaliana_C1_C2_C3_as_grouped_replicates_with_DAT_SCAFF3	C1-C2-C3	C1-C2-C3	File Name: LO_20111205_SMI_01_2.RAW (F002837)	glycine decarboxylase complex H-protein [Arabidopsis thaliana]	gi|110736863,gi|121075,gi|15215833,gi|15226973,gi|16604472,gi|166725,gi|20453253,gi|21592462,gi|296517155,gi|330254006,gi|3608151,gi|445119,gi|67509793,gi|861215	NCBI_Arabidopsis_Thaliana_txid3702_20160205.fasta	17947.3	0.868	1	1	1	9.58e-05	0.218
Sowmya_20111205_Arabidopsis_Thaliana_C1_C2_C3_as_grouped_replicates_with_DAT_SCAFF3	C1-C2-C3	C1-C2-C3	File Name: LO_20111205_SMI_01_2.RAW (F002837)	AT4g04640/T19J18_4 [Arabidopsis thaliana]	gi|16226524,gi|166632,gi|17473929,gi|18412632,gi|20148353,gi|21594056,gi|332657008,gi|461550,gi|5708095,gi|5732056,gi|7267222	NCBI_Arabidopsis_Thaliana_txid3702_20160205.fasta	40911.9	1	6	6	9	0.000862	0.241
Sowmya_20111205_Arabidopsis_Thaliana_C1_C2_C3_as_grouped_replicates_with_DAT_SCAFF3	C1-C2-C3	C1-C2-C3	File Name: LO_20111205_SMI_01_2.RAW (F002837)	RecName: Full=Probable elongation factor 1-gamma 1; Short=EF-1-gamma 1; AltName: Full=eEF-1B gamma 1	gi|13626364,gi|18391048,gi|2160158,gi|222424502,gi|332190351	NCBI_Arabidopsis_Thaliana_txid3702_20160205.fasta	46662	0.998	2	2	2	0.000192	0.159
Sowmya_20111205_Arabidopsis_Thaliana_C1_C2_C3_as_grouped_replicates_with_DAT_SCAFF3	C1-C2-C3	C1-C2-C3	File Name: LO_20111205_SMI_01_2.RAW (F002837)	RecName: Full=Glutathione S-transferase U5; Short=AtGSTU5; AltName: Full=AtGSTU1; AltName: Full=GST class-tau member 5; AltName: Full=Glutathione S-transferase 103-1A	gi|1170121,gi|15227085,gi|17065200,gi|21594032,gi|24899801,gi|330253161,gi|3980390,gi|4973229,gi|895700,gi|929957,gi|940381	NCBI_Arabidopsis_Thaliana_txid3702_20160205.fasta	26000.7	0.99	2	2	2	0.000192	0.192
Sowmya_20111205_Arabidopsis_Thaliana_C1_C2_C3_as_grouped_replicates_with_DAT_SCAFF3	C1-C2-C3	C1-C2-C3	File Name: LO_20111205_SMI_01_2.RAW (F002837)	RecName: Full=S-formylglutathione hydrolase; Short=AtSFGH; AltName: Full=Esterase D	gi|114152156,gi|14190395,gi|14994257,gi|15227376,gi|17386096,gi|19572942,gi|21593226,gi|2618688,gi|330254901	NCBI_Arabidopsis_Thaliana_txid3702_20160205.fasta	31657	0.998	2	2	2	0.000192	0.113
Sowmya_20111205_Arabidopsis_Thaliana_C1_C2_C3_as_grouped_replicates_with_DAT_SCAFF3	C1-C2-C3	C1-C2-C3	File Name: LO_20111205_SMI_01_2.RAW (F002837)	malate dehydrogenase [Arabidopsis thaliana]	gi|15232820,gi|22135807,gi|23308437,gi|3256066,gi|330728010,gi|330730297,gi|332617420,gi|332627228,gi|332644771,gi|544328897,gi|550576370,gi|6522535,gi|75313643	NCBI_Arabidopsis_Thaliana_txid3702_20160205.fasta	42406.3	1	5	5	6	0.000575	0.268
Sowmya_20111205_Arabidopsis_Thaliana_C1_C2_C3_as_grouped_replicates_with_DAT_SCAFF3	C1-C2-C3	C1-C2-C3	File Name: LO_20111205_SMI_01_2.RAW (F002837)	putative glycine cleavage system H protein precursor [Arabidopsis thaliana]	gi|12083338,gi|12644523,gi|14326572,gi|15223217,gi|18700238,gi|296517163,gi|332193369,gi|8920623	NCBI_Arabidopsis_Thaliana_txid3702_20160205.fasta	17897.2	1	3	5	8	0.000766	0.428
Sowmya_20111205_Arabidopsis_Thaliana_C1_C2_C3_as_grouped_replicates_with_DAT_SCAFF3	C1-C2-C3	C1-C2-C3	File Name: LO_20111205_SMI_01_2.RAW (F002837)	unknown protein; 45415-47304 [Arabidopsis thaliana]	gi|12324985,gi|13430488,gi|145327759,gi|15810543,gi|16226442,gi|30699506,gi|332198272,gi|332198274,gi|332198275,gi|334184044,gi|73919691	NCBI_Arabidopsis_Thaliana_txid3702_20160205.fasta	50261.6	1	3	3	3	0.000287	0.134
Sowmya_20111205_Arabidopsis_Thaliana_C1_C2_C3_as_grouped_replicates_with_DAT_SCAFF3	C1-C2-C3	C1-C2-C3	File Name: LO_20111205_SMI_01_2.RAW (F002837)	beta-glucosidase 1 [Arabidopsis thaliana]	gi|12043529,gi|12323126,gi|14532462,gi|15218992,gi|15912275,gi|166897681,gi|23308229,gi|259684305,gi|259709500,gi|259709522,gi|300597141,gi|300597631,gi|300597653,gi|332194678,gi|332194680,gi|334183251,gi|6651430	NCBI_Arabidopsis_Thaliana_txid3702_20160205.fasta	60460.5	1	6	6	9	0.000862	0.225
Sowmya_20111205_Arabidopsis_Thaliana_C1_C2_C3_as_grouped_replicates_with_DAT_SCAFF3	C1-C2-C3	C1-C2-C3	File Name: LO_20111205_SMI_01_2.RAW (F002837)	aspartate aminotransferase [Arabidopsis thaliana]	gi|1017411,gi|15236129,gi|15451160,gi|20148355,gi|20532373,gi|21618222,gi|222423435,gi|222423613,gi|227467956,gi|227468321,gi|259665940,gi|2827636,gi|298546987,gi|298553205,gi|300557583,gi|30689228,gi|332660587,gi|332660588,gi|332660589,gi|332660590,gi|334187077,gi|531555,gi|7270103,gi|79326077	NCBI_Arabidopsis_Thaliana_txid3702_20160205.fasta	49326.6	1	4	4	4	0.000383	0.143
Sowmya_20111205_Arabidopsis_Thaliana_C1_C2_C3_as_grouped_replicates_with_DAT_SCAFF3	C1-C2-C3	C1-C2-C3	File Name: LO_20111205_SMI_01_2.RAW (F002837)	stearoyl-ACP desaturase, partial [Arabidopsis thaliana]	gi|110741382,gi|1107507,gi|15081682,gi|15149310,gi|15224342,gi|20334828,gi|219725342,gi|219725352,gi|219725388,gi|219725442,gi|2281099,gi|257342267,gi|257342277,gi|257342313,gi|257342367,gi|30689469,gi|330255216,gi|330255217,gi|75219158	NCBI_Arabidopsis_Thaliana_txid3702_20160205.fasta	45694.6	0.868	1	1	1	9.58e-05	0.0461
Sowmya_20111205_Arabidopsis_Thaliana_C1_C2_C3_as_grouped_replicates_with_DAT_SCAFF3	C1-C2-C3	C1-C2-C3	File Name: LO_20111205_SMI_01_2.RAW (F002837)	AT3g56240/F18O21_200 [Arabidopsis thaliana]	gi|13605758,gi|15228869,gi|17978907,gi|21553785,gi|3168840,gi|332645979,gi|75220197,gi|7572922	NCBI_Arabidopsis_Thaliana_txid3702_20160205.fasta	12969.8	0.998	2	2	3	0.000287	0.223
Sowmya_20111205_Arabidopsis_Thaliana_C1_C2_C3_as_grouped_replicates_with_DAT_SCAFF3	C1-C2-C3	C1-C2-C3	File Name: LO_20111205_SMI_01_2.RAW (F002837)	At1g16890/F17F16.16 [Arabidopsis thaliana]	gi|15450413,gi|16974499,gi|18394416,gi|21555312,gi|332191395,gi|66354480,gi|75334547,gi|9802775	NCBI_Arabidopsis_Thaliana_txid3702_20160205.fasta	17220.9	0.998	2	2	2	0.000192	0.222
Sowmya_20111205_Arabidopsis_Thaliana_C1_C2_C3_as_grouped_replicates_with_DAT_SCAFF3	C1-C2-C3	C1-C2-C3	File Name: LO_20111205_SMI_01_2.RAW (F002837)	At1g66240/T6J19_6 [Arabidopsis thaliana]	gi|14532548,gi|18408466,gi|18655401,gi|332196360,gi|75249950	NCBI_Arabidopsis_Thaliana_txid3702_20160205.fasta	11429.6	1	3	3	4	0.000383	0.368
Sowmya_20111205_Arabidopsis_Thaliana_C1_C2_C3_as_grouped_replicates_with_DAT_SCAFF3	C1-C2-C3	C1-C2-C3	File Name: LO_20111205_SMI_01_2.RAW (F002837)	aspartyl protease-like protein [Arabidopsis thaliana]	gi|18391062,gi|21450872,gi|21593996,gi|2160166,gi|219733183,gi|219733417,gi|219737662,gi|219737958,gi|219758253,gi|219758487,gi|219778559,gi|219781043,gi|219781651,gi|219781947,gi|219786490,gi|219790907,gi|219793273,gi|219796922,gi|219889639,gi|219889936,gi|219940477,gi|219943152,gi|257296678,gi|257300157,gi|257316000,gi|257319100,gi|257327813,gi|257331529,gi|257332317,gi|257332613,gi|257351176,g…	NCBI_Arabidopsis_Thaliana_txid3702_20160205.fasta	47661.8	0.868	1	1	2	0.000192	0.0535
Sowmya_20111205_Arabidopsis_Thaliana_C1_C2_C3_as_grouped_replicates_with_DAT_SCAFF3	C1-C2-C3	C1-C2-C3	File Name: LO_20111205_SMI_01_2.RAW (F002837)	unknown protein [Arabidopsis thaliana]	gi|26452454,gi|30681437,gi|330252097,gi|88193816	NCBI_Arabidopsis_Thaliana_txid3702_20160205.fasta	22675.8	1	4	4	6	0.000575	0.33
Sowmya_20111205_Arabidopsis_Thaliana_C1_C2_C3_as_grouped_replicates_with_DAT_SCAFF3	C1-C2-C3	C1-C2-C3	File Name: LO_20111205_SMI_01_2.RAW (F002837)	At2g32080/F22D22.17 [Arabidopsis thaliana]	gi|15450693,gi|16930405,gi|17386138,gi|18402871,gi|20197621,gi|30685174,gi|330253537,gi|330253538,gi|5081612,gi|75206587	NCBI_Arabidopsis_Thaliana_txid3702_20160205.fasta	32102	0.868	1	1	1	9.58e-05	0.0574
Sowmya_20111205_Arabidopsis_Thaliana_C1_C2_C3_as_grouped_replicates_with_DAT_SCAFF3	C1-C2-C3	C1-C2-C3	File Name: LO_20111205_SMI_01_2.RAW (F002837)	ATPase I subunit (chloroplast) [Arabidopsis thaliana]	gi|5881680,gi|6685246,gi|7525019	NCBI_Arabidopsis_Thaliana_txid3702_20160205.fasta	21057.8	0.868	1	1	2	0.000192	0.13
Sowmya_20111205_Arabidopsis_Thaliana_C1_C2_C3_as_grouped_replicates_with_DAT_SCAFF3	C1-C2-C3	C1-C2-C3	File Name: LO_20111205_SMI_01_2.RAW (F002837)	putative magnesium-protoporphyrin IX methyltransferase [Arabidopsis thaliana]	gi|14334514,gi|15234905,gi|17104553,gi|186513366,gi|222422821,gi|222422857,gi|227206262,gi|30686748,gi|30686750,gi|332659600,gi|332659601,gi|332659602,gi|332659603,gi|332659604,gi|334186906,gi|4455251,gi|7269358,gi|75213036	NCBI_Arabidopsis_Thaliana_txid3702_20160205.fasta	33796.3	0.86	1	1	1	9.58e-05	0.0353
Sowmya_20111205_Arabidopsis_Thaliana_C1_C2_C3_as_grouped_replicates_with_DAT_SCAFF3	C1-C2-C3	C1-C2-C3	File Name: LO_20111205_SMI_01_2.RAW (F002837)	60S ribosomal Protein L12 -like [Arabidopsis thaliana]	gi|110741064,gi|13926286,gi|15228098,gi|15231814,gi|19884128,gi|21592414,gi|22655306,gi|27311969,gi|27363340,gi|330254270,gi|332645564,gi|4371282,gi|6729494,gi|75311134	NCBI_Arabidopsis_Thaliana_txid3702_20160205.fasta	17969.9	0.998	2	2	2	0.000192	0.187
Sowmya_20111205_Arabidopsis_Thaliana_C1_C2_C3_as_grouped_replicates_with_DAT_SCAFF3	C1-C2-C3	C1-C2-C3	File Name: LO_20111205_SMI_01_2.RAW (F002837)	glyceralehyde-3-phosphate dehydrogenase subunit [Arabidopsis thaliana]	gi|11994300,gi|1402885,gi|16226559,gi|16604418,gi|16648728,gi|166702,gi|166704,gi|19715651,gi|20455490,gi|22655450,gi|297787615,gi|297787616,gi|297787617,gi|297787618,gi|297787619,gi|297787620,gi|297787621,gi|297787622,gi|297787623,gi|297787624,gi|30688425,gi|332643670,gi|378792114,gi|378792115,gi|378792116,gi|378792117,gi|378792118,gi|378792119,gi|385251757,gi|385251758,gi|385251759,gi|385251760…	NCBI_Arabidopsis_Thaliana_txid3702_20160205.fasta	42490.1	1	7	9	16	0.00153	0.444
Sowmya_20111205_Arabidopsis_Thaliana_C1_C2_C3_as_grouped_replicates_with_DAT_SCAFF3	C1-C2-C3	C1-C2-C3	File Name: LO_20111205_SMI_01_2.RAW (F002837)	RecName: Full=Aconitate hydratase 2, mitochondrial; Short=Aconitase 2; AltName: Full=Citrate hydro-lyase 2; Flags: Precursor	gi|118572816,gi|22531152,gi|30678219,gi|31711784,gi|330250870,gi|4586021	NCBI_Arabidopsis_Thaliana_txid3702_20160205.fasta	108203	1	3	3	3	0.000287	0.0505
Sowmya_20111205_Arabidopsis_Thaliana_C1_C2_C3_as_grouped_replicates_with_DAT_SCAFF3	C1-C2-C3	C1-C2-C3	File Name: LO_20111205_SMI_01_2.RAW (F002837)	putative thioredoxin reductase, partial [Arabidopsis thaliana]	gi|110741056,gi|12644431,gi|20466580,gi|330251529,gi|468524,gi|79557518	NCBI_Arabidopsis_Thaliana_txid3702_20160205.fasta	40015	0.998	2	2	2	0.000192	0.0896
Sowmya_20111205_Arabidopsis_Thaliana_C1_C2_C3_as_grouped_replicates_with_DAT_SCAFF3	C1-C2-C3	C1-C2-C3	File Name: LO_20111205_SMI_01_2.RAW (F002837)	AT5g26000/T1N24_7 [Arabidopsis thaliana]	gi|15010760,gi|15809938,gi|19699349,gi|304115,gi|30690085,gi|30690089,gi|332006128,gi|332006129,gi|5107830,gi|585536,gi|74473399,gi|74473451,gi|74473453,gi|871990	NCBI_Arabidopsis_Thaliana_txid3702_20160205.fasta	61134.8	1	6	7	11	0.00105	0.203
Sowmya_20111205_Arabidopsis_Thaliana_C1_C2_C3_as_grouped_replicates_with_DAT_SCAFF3	C1-C2-C3	C1-C2-C3	File Name: LO_20111205_SMI_01_2.RAW (F002837)	Late embryogenesis abundant protein, group 6 [Arabidopsis thaliana]	gi|18400173,gi|20197132,gi|21617986,gi|23297118,gi|330252320,gi|89364125	NCBI_Arabidopsis_Thaliana_txid3702_20160205.fasta	8482.4	0.998	2	2	3	0.000287	0.687
Sowmya_20111205_Arabidopsis_Thaliana_C1_C2_C3_as_grouped_replicates_with_DAT_SCAFF3	C1-C2-C3	C1-C2-C3	File Name: LO_20111205_SMI_01_2.RAW (F002837)	pyruvate dehydrogenase	gi|1090498,gi|15241286,gi|17979466,gi|21431823,gi|23507745,gi|332008618,gi|520478,gi|8953766	NCBI_Arabidopsis_Thaliana_txid3702_20160205.fasta	39176.6	1	4	4	4	0.000383	0.171
Sowmya_20111205_Arabidopsis_Thaliana_C1_C2_C3_as_grouped_replicates_with_DAT_SCAFF3	C1-C2-C3	C1-C2-C3	File Name: LO_20111205_SMI_01_2.RAW (F002837)	Unknown protein [Arabidopsis thaliana]	gi|14423502,gi|18394414,gi|30023784,gi|332191392,gi|347949478,gi|9802776	NCBI_Arabidopsis_Thaliana_txid3702_20160205.fasta	31295.8	0.998	2	2	2	0.000192	0.128
Sowmya_20111205_Arabidopsis_Thaliana_C1_C2_C3_as_grouped_replicates_with_DAT_SCAFF3	C1-C2-C3	C1-C2-C3	File Name: LO_20111205_SMI_01_2.RAW (F002837)	putative thioredoxin [Arabidopsis thaliana]	gi|110742028,gi|11134159,gi|12323392,gi|15223975,gi|332197866	NCBI_Arabidopsis_Thaliana_txid3702_20160205.fasta	56365.4	0.998	2	2	2	0.000192	0.12
Sowmya_20111205_Arabidopsis_Thaliana_C1_C2_C3_as_grouped_replicates_with_DAT_SCAFF3	C1-C2-C3	C1-C2-C3	File Name: LO_20111205_SMI_01_2.RAW (F002837)	50S ribosomal protein L12-like [Arabidopsis thaliana]	gi|11994488,gi|11994490,gi|14335124,gi|15232274,gi|15232276,gi|15450974,gi|15810119,gi|21431811,gi|21592776,gi|22530924,gi|22530940,gi|23198422,gi|23506071,gi|29824165,gi|30102916,gi|332643847,gi|332643851,gi|468771,gi|468773,gi|548653	NCBI_Arabidopsis_Thaliana_txid3702_20160205.fasta	19683.2	0.868	1	1	2	0.000192	0.0733
Sowmya_20111205_Arabidopsis_Thaliana_C1_C2_C3_as_grouped_replicates_with_DAT_SCAFF3	C1-C2-C3	C1-C2-C3	File Name: LO_20111205_SMI_01_2.RAW (F002837)	33 kDa polypeptide of oxygen-evolving complex [Arabidopsis thaliana]	gi|10177538,gi|15240013,gi|15450397,gi|15912247,gi|15983503,gi|16974495,gi|19883896,gi|21593220,gi|22530906,gi|23198398,gi|3286693,gi|332010847	NCBI_Arabidopsis_Thaliana_txid3702_20160205.fasta	35142.8	1	4	5	8	0.000766	0.44
Sowmya_20111205_Arabidopsis_Thaliana_C1_C2_C3_as_grouped_replicates_with_DAT_SCAFF3	C1-C2-C3	C1-C2-C3	File Name: LO_20111205_SMI_01_2.RAW (F002837)	putative T-complex protein 1, theta subunit; TCP-1-Theta [Arabidopsis thaliana]	gi|13877579,gi|18396719,gi|332640497,gi|34098897,gi|6223641	NCBI_Arabidopsis_Thaliana_txid3702_20160205.fasta	58940.2	0.868	1	1	1	9.58e-05	0.0291
Sowmya_20111205_Arabidopsis_Thaliana_C1_C2_C3_as_grouped_replicates_with_DAT_SCAFF3	C1-C2-C3	C1-C2-C3	File Name: LO_20111205_SMI_01_2.RAW (F002837)	initiation factor 3k [Arabidopsis thaliana]	gi|12407753,gi|14335024,gi|15234123,gi|15292989,gi|20147105,gi|20258863,gi|23396627,gi|332660797,gi|4490292,gi|62319873,gi|7270273	NCBI_Arabidopsis_Thaliana_txid3702_20160205.fasta	25728.6	0.868	1	1	1	9.58e-05	0.0664
Sowmya_20111205_Arabidopsis_Thaliana_C1_C2_C3_as_grouped_replicates_with_DAT_SCAFF3	C1-C2-C3	C1-C2-C3	File Name: LO_20111205_SMI_01_2.RAW (F002837)	glycolate oxidase [Arabidopsis thaliana]	gi|11994212,gi|13124262,gi|15231850,gi|15450741,gi|16226423,gi|18491119,gi|222424496,gi|259428083,gi|300643496,gi|30683149,gi|332641997,gi|332641999,gi|332642000,gi|79313229	NCBI_Arabidopsis_Thaliana_txid3702_20160205.fasta	38168	0.868	1	1	1	9.58e-05	0.311
Sowmya_20111205_Arabidopsis_Thaliana_C1_C2_C3_as_grouped_replicates_with_DAT_SCAFF3	C1-C2-C3	C1-C2-C3	File Name: LO_20111205_SMI_01_2.RAW (F002837)	chloroplast ribosomal large subunit protein L21 [Arabidopsis thaliana]	gi|1149573,gi|14456036,gi|15219695,gi|16226899,gi|16648685,gi|1710424,gi|21436001,gi|332193702,gi|8778379	NCBI_Arabidopsis_Thaliana_txid3702_20160205.fasta	24038.1	0.998	2	2	2	0.000192	0.177
Sowmya_20111205_Arabidopsis_Thaliana_C1_C2_C3_as_grouped_replicates_with_DAT_SCAFF3	C1-C2-C3	C1-C2-C3	File Name: LO_20111205_SMI_01_2.RAW (F002837)	AT5g20160/F5O24_50 [Arabidopsis thaliana]	gi|15081642,gi|15241276,gi|20334836,gi|21592608,gi|30687670,gi|332005419,gi|332005420	NCBI_Arabidopsis_Thaliana_txid3702_20160205.fasta	13897.4	0.968	1	1	1	9.58e-05	0.188
Sowmya_20111205_Arabidopsis_Thaliana_C1_C2_C3_as_grouped_replicates_with_DAT_SCAFF3	C1-C2-C3	C1-C2-C3	File Name: LO_20111205_SMI_01_2.RAW (F002837)	plastid-lipid associated protein PAP / fibrillin family protein [Arabidopsis thaliana]	gi|15241221,gi|15529232,gi|16974385,gi|21592750,gi|238481317,gi|332005386,gi|332005387,gi|75163992	NCBI_Arabidopsis_Thaliana_txid3702_20160205.fasta	26001.4	0.868	1	1	1	9.58e-05	0.0669
Sowmya_20111205_Arabidopsis_Thaliana_C1_C2_C3_as_grouped_replicates_with_DAT_SCAFF3	C1-C2-C3	C1-C2-C3	File Name: LO_20111205_SMI_01_2.RAW (F002837)	aminopeptidase family protein [Arabidopsis thaliana]	gi|15224101,gi|16394,gi|17063168,gi|186502696,gi|231536,gi|30102470,gi|330252445,gi|330252446,gi|4115380	NCBI_Arabidopsis_Thaliana_txid3702_20160205.fasta	54509.9	1	4	4	5	0.000479	0.123
Sowmya_20111205_Arabidopsis_Thaliana_C1_C2_C3_as_grouped_replicates_with_DAT_SCAFF3	C1-C2-C3	C1-C2-C3	File Name: LO_20111205_SMI_01_2.RAW (F002837)	Unknown protein [Arabidopsis thaliana]	gi|14596079,gi|18404496,gi|20148255,gi|20197253,gi|21537410,gi|22096383,gi|330254337	NCBI_Arabidopsis_Thaliana_txid3702_20160205.fasta	34880.4	1	6	7	11	0.00105	0.412
Sowmya_20111205_Arabidopsis_Thaliana_C1_C2_C3_as_grouped_replicates_with_DAT_SCAFF3	C1-C2-C3	C1-C2-C3	File Name: LO_20111205_SMI_01_2.RAW (F002837)	MLP-like protein 423 [Arabidopsis thaliana]	gi|15221646,gi|15450353,gi|16197682,gi|16974471,gi|21593946,gi|332192345,gi|332192346,gi|334182804,gi|75163188,gi|9369404	NCBI_Arabidopsis_Thaliana_txid3702_20160205.fasta	17055.2	1	3	3	4	0.000383	0.297
Sowmya_20111205_Arabidopsis_Thaliana_C1_C2_C3_as_grouped_replicates_with_DAT_SCAFF3	C1-C2-C3	C1-C2-C3	File Name: LO_20111205_SMI_01_2.RAW (F002837)	hypothetical protein [Arabidopsis thaliana]	gi|110738609,gi|15027897,gi|15221030,gi|19310789,gi|30685754,gi|332191566,gi|332191567,gi|75334873,gi|8671778,gi|9719735	NCBI_Arabidopsis_Thaliana_txid3702_20160205.fasta	18350.5	0.868	1	1	1	9.58e-05	0.0765
Sowmya_20111205_Arabidopsis_Thaliana_C1_C2_C3_as_grouped_replicates_with_DAT_SCAFF3	C1-C2-C3	C1-C2-C3	File Name: LO_20111205_SMI_01_2.RAW (F002837)	methionine aminopeptidase-like protein [Arabidopsis thaliana]	gi|11320956,gi|15222218,gi|218273064,gi|218405802,gi|218405840,gi|219737398,gi|219737436,gi|23306398,gi|24899771,gi|257301323,gi|257301361,gi|257658537,gi|257658575,gi|257666414,gi|332190871,gi|332190872,gi|42571449,gi|85700448,gi|9958075	NCBI_Arabidopsis_Thaliana_txid3702_20160205.fasta	40424.4	0.868	1	1	1	9.58e-05	0.0542
Sowmya_20111205_Arabidopsis_Thaliana_C1_C2_C3_as_grouped_replicates_with_DAT_SCAFF3	C1-C2-C3	C1-C2-C3	File Name: LO_20111205_SMI_01_2.RAW (F002837)	RecName: Full=Malate dehydrogenase, glyoxysomal; AltName: Full=mbNAD-MDH; Flags: Precursor	gi|11133713,gi|14335146,gi|15242466,gi|16226937,gi|16323157,gi|18655351,gi|330728040,gi|330728064,gi|330728072,gi|330730327,gi|330730351,gi|330730359,gi|332004039,gi|332004040,gi|332617450,gi|332617475,gi|332617483,gi|332627259,gi|332628125,gi|332628133,gi|3929651,gi|544328927,gi|544328951,gi|544328959,gi|550553971,gi|550553979,gi|550576419,gi|7671423,gi|79327392,gi|9758994	NCBI_Arabidopsis_Thaliana_txid3702_20160205.fasta	34975.6	1	7	8	13	0.00125	0.446
Sowmya_20111205_Arabidopsis_Thaliana_C1_C2_C3_as_grouped_replicates_with_DAT_SCAFF3	C1-C2-C3	C1-C2-C3	File Name: LO_20111205_SMI_01_2.RAW (F002837)	putative malate oxidoreductase [Arabidopsis thaliana]	gi|22136034,gi|23197734,gi|25083273,gi|30678679,gi|30725424,gi|332656503,gi|6382043,gi|7267396,gi|75245754	NCBI_Arabidopsis_Thaliana_txid3702_20160205.fasta	66641.8	0.998	2	2	2	0.000192	0.0412
Sowmya_20111205_Arabidopsis_Thaliana_C1_C2_C3_as_grouped_replicates_with_DAT_SCAFF3	C1-C2-C3	C1-C2-C3	File Name: LO_20111205_SMI_01_2.RAW (F002837)	At1g20340 [Arabidopsis thaliana]	gi|11692900,gi|11908064,gi|12247995,gi|12644265,gi|13605744,gi|15217918,gi|166696,gi|21592405,gi|219743788,gi|24111321,gi|257313972,gi|257666688,gi|257670240,gi|332191842,gi|6723444,gi|9558592	NCBI_Arabidopsis_Thaliana_txid3702_20160205.fasta	16984.3	0.998	2	4	10	0.000958	0.389
Sowmya_20111205_Arabidopsis_Thaliana_C1_C2_C3_as_grouped_replicates_with_DAT_SCAFF3	C1-C2-C3	C1-C2-C3	File Name: LO_20111205_SMI_01_2.RAW (F002837)	RecName: Full=Jacalin-related lectin 35; AltName: Full=JA-responsive protein 1; AltName: Full=Myrosinase-binding protein-like At3g16470	gi|12230212,gi|16649067,gi|2062156,gi|21387193,gi|219976216,gi|219977530,gi|257657471,gi|257680641,gi|30684083,gi|332642301,gi|332642302,gi|79313265,gi|9279646	NCBI_Arabidopsis_Thaliana_txid3702_20160205.fasta	48497.3	1	8	8	11	0.00105	0.282
Sowmya_20111205_Arabidopsis_Thaliana_C1_C2_C3_as_grouped_replicates_with_DAT_SCAFF3	C1-C2-C3	C1-C2-C3	File Name: LO_20111205_SMI_01_2.RAW (F002837)	RecName: Full=ATP synthase epsilon chain, chloroplastic; AltName: Full=ATP synthase F1 sector epsilon subunit; AltName: Full=F-ATPase epsilon subunit	gi|332278159,gi|5881700,gi|7525039	NCBI_Arabidopsis_Thaliana_txid3702_20160205.fasta	14499.3	1	3	4	7	0.00067	0.5
Sowmya_20111205_Arabidopsis_Thaliana_C1_C2_C3_as_grouped_replicates_with_DAT_SCAFF3	C1-C2-C3	C1-C2-C3	File Name: LO_20111205_SMI_01_2.RAW (F002837)	glutamate decarboxylase 2 [Arabidopsis thaliana]	gi|1184960,gi|1236619,gi|16226294,gi|16226934,gi|186493337,gi|21700917,gi|2494175,gi|332196324,gi|6227020	NCBI_Arabidopsis_Thaliana_txid3702_20160205.fasta	56141.5	1	4	4	4	0.000383	0.16
Sowmya_20111205_Arabidopsis_Thaliana_C1_C2_C3_as_grouped_replicates_with_DAT_SCAFF3	C1-C2-C3	C1-C2-C3	File Name: LO_20111205_SMI_01_2.RAW (F002837)	putative pyruvate dehydrogenase e1 alpha subunit [Arabidopsis thaliana]	gi|13430788,gi|15218940,gi|21593256,gi|24030439,gi|27735220,gi|332195517,gi|5080822,gi|710400	NCBI_Arabidopsis_Thaliana_txid3702_20160205.fasta	43060.9	0.868	1	1	1	9.58e-05	0.0668
Sowmya_20111205_Arabidopsis_Thaliana_C1_C2_C3_as_grouped_replicates_with_DAT_SCAFF3	C1-C2-C3	C1-C2-C3	File Name: LO_20111205_SMI_01_2.RAW (F002837)	Hypothetical protein [Arabidopsis thaliana]	gi|10086510,gi|14334898,gi|145323868,gi|18391370,gi|23297125,gi|332190736,gi|332190737,gi|75151954	NCBI_Arabidopsis_Thaliana_txid3702_20160205.fasta	21769	0.868	1	1	1	9.58e-05	0.0478
Sowmya_20111205_Arabidopsis_Thaliana_C1_C2_C3_as_grouped_replicates_with_DAT_SCAFF3	C1-C2-C3	C1-C2-C3	File Name: LO_20111205_SMI_01_2.RAW (F002837)	putative fructokinase [Arabidopsis thaliana]	gi|14423528,gi|15224669,gi|18389236,gi|20259071,gi|21553873,gi|22136070,gi|330253447,gi|4589962,gi|75313472	NCBI_Arabidopsis_Thaliana_txid3702_20160205.fasta	35276.8	0.868	1	1	1	9.58e-05	0.0462
Sowmya_20111205_Arabidopsis_Thaliana_C1_C2_C3_as_grouped_replicates_with_DAT_SCAFF3	C1-C2-C3	C1-C2-C3	File Name: LO_20111205_SMI_01_2.RAW (F002837)	phosphoribulokinase precursor [Arabidopsis thaliana]	gi|12321472,gi|125576,gi|14994283,gi|15222551,gi|16441,gi|21536810,gi|22135952,gi|23197622,gi|298544279,gi|298552771,gi|298553719,gi|332193309	NCBI_Arabidopsis_Thaliana_txid3702_20160205.fasta	44465.3	1	9	10	16	0.00153	0.443
Sowmya_20111205_Arabidopsis_Thaliana_C1_C2_C3_as_grouped_replicates_with_DAT_SCAFF3	C1-C2-C3	C1-C2-C3	File Name: LO_20111205_SMI_01_2.RAW (F002837)	cell division protein FtsH [Arabidopsis thaliana]	gi|10177012,gi|17865467,gi|18422193,gi|219732818,gi|219748274,gi|219765036,gi|219776912,gi|219788458,gi|219789309,gi|219799917,gi|219803093,gi|219893116,gi|219893862,gi|219897126,gi|219917567,gi|219931848,gi|22022513,gi|257287422,gi|257295743,gi|257299309,gi|257330383,gi|257335918,gi|257339108,gi|257634272,gi|257650515,gi|257653949,gi|257709059,gi|257723735,gi|257724803,gi|257738146,gi|257743415,…	NCBI_Arabidopsis_Thaliana_txid3702_20160205.fasta	75233.1	1	7	8	9	0.000862	0.188
Sowmya_20111205_Arabidopsis_Thaliana_C1_C2_C3_as_grouped_replicates_with_DAT_SCAFF3	C1-C2-C3	C1-C2-C3	File Name: LO_20111205_SMI_01_2.RAW (F002837)	fructose-bisphosphate aldolase like protein [Arabidopsis thaliana]	gi|110740610,gi|18420348,gi|332661602,gi|341940207,gi|53828647	NCBI_Arabidopsis_Thaliana_txid3702_20160205.fasta	42988.1	1	8	11	32	0.00307	0.43
Sowmya_20111205_Arabidopsis_Thaliana_C1_C2_C3_as_grouped_replicates_with_DAT_SCAFF3	C1-C2-C3	C1-C2-C3	File Name: LO_20111205_SMI_01_2.RAW (F002837)	Unknown protein [Arabidopsis thaliana]	gi|13899069,gi|16396,gi|18377534,gi|18413214,gi|3169310,gi|332657342,gi|56966225,gi|56966226,gi|56966227,gi|56966228,gi|56966229,gi|56966230,gi|5881777,gi|7267574,gi|730129	NCBI_Arabidopsis_Thaliana_txid3702_20160205.fasta	18814.3	1	3	3	6	0.000575	0.378
Sowmya_20111205_Arabidopsis_Thaliana_C1_C2_C3_as_grouped_replicates_with_DAT_SCAFF3	C1-C2-C3	C1-C2-C3	File Name: LO_20111205_SMI_01_2.RAW (F002837)	putative ribosomal protein S1 [Arabidopsis thaliana]	gi|13877939,gi|16649089,gi|21593804,gi|23296539,gi|30692346,gi|332006494	NCBI_Arabidopsis_Thaliana_txid3702_20160205.fasta	45111.1	1	3	3	4	0.000383	0.0938
Sowmya_20111205_Arabidopsis_Thaliana_C1_C2_C3_as_grouped_replicates_with_DAT_SCAFF3	C1-C2-C3	C1-C2-C3	File Name: LO_20111205_SMI_01_2.RAW (F002837)	putative myosin heavy chain [Arabidopsis thaliana]	gi|30794108,gi|332642240,gi|42564228,gi|83304464,gi|9294447	NCBI_Arabidopsis_Thaliana_txid3702_20160205.fasta	81975.7	0.996	2	2	2	0.000192	0.0386
Sowmya_20111205_Arabidopsis_Thaliana_C1_C2_C3_as_grouped_replicates_with_DAT_SCAFF3	C1-C2-C3	C1-C2-C3	File Name: LO_20111205_SMI_01_2.RAW (F002837)	At2g41840/T11A7.6 [Arabidopsis thaliana]	gi|15081715,gi|15227443,gi|21553851,gi|22137092,gi|2335095,gi|330254945,gi|3915847	NCBI_Arabidopsis_Thaliana_txid3702_20160205.fasta	30878.4	0.83	1	1	1	9.58e-05	0.0526
Sowmya_20111205_Arabidopsis_Thaliana_C1_C2_C3_as_grouped_replicates_with_DAT_SCAFF3	C1-C2-C3	C1-C2-C3	File Name: LO_20111205_SMI_01_2.RAW (F002837)	putative phosphoglycerate kinase [Arabidopsis thaliana]	gi|13194782,gi|15219412,gi|17065574,gi|30699430,gi|30725646,gi|332198141,gi|332198142,gi|4835754,gi|7839393	NCBI_Arabidopsis_Thaliana_txid3702_20160205.fasta	42132.9	1	6	6	9	0.000862	0.367
Sowmya_20111205_Arabidopsis_Thaliana_C1_C2_C3_as_grouped_replicates_with_DAT_SCAFF3	C1-C2-C3	C1-C2-C3	File Name: LO_20111205_SMI_01_2.RAW (F002837)	beta-amylase [Arabidopsis thaliana]	gi|18414813,gi|21593185,gi|294956518,gi|332658448,gi|6065749	NCBI_Arabidopsis_Thaliana_txid3702_20160205.fasta	61353.5	1	4	4	4	0.000383	0.1
Sowmya_20111205_Arabidopsis_Thaliana_C1_C2_C3_as_grouped_replicates_with_DAT_SCAFF3	C1-C2-C3	C1-C2-C3	File Name: LO_20111205_SMI_01_2.RAW (F002837)	putative Ca2+-dependent membrane-binding protein annexin [Arabidopsis thaliana]	gi|12083278,gi|1429207,gi|150261489,gi|150261490,gi|15220216,gi|18252243,gi|21554612,gi|219802702,gi|257342046,gi|28059006,gi|332193704,gi|4959106,gi|58177602,gi|58177603,gi|75337884,gi|8778967	NCBI_Arabidopsis_Thaliana_txid3702_20160205.fasta	36204.9	1	4	4	5	0.000479	0.183
Sowmya_20111205_Arabidopsis_Thaliana_C1_C2_C3_as_grouped_replicates_with_DAT_SCAFF3	C1-C2-C3	C1-C2-C3	File Name: LO_20111205_SMI_01_2.RAW (F002837)	unnamed protein product [Arabidopsis thaliana]	gi|109115149,gi|15228407,gi|16648875,gi|18377488,gi|21542455,gi|332641456,gi|332641457,gi|6016702,gi|79313181	NCBI_Arabidopsis_Thaliana_txid3702_20160205.fasta	25345	1	4	4	5	0.000479	0.268
Sowmya_20111205_Arabidopsis_Thaliana_C1_C2_C3_as_grouped_replicates_with_DAT_SCAFF3	C1-C2-C3	C1-C2-C3	File Name: LO_20111205_SMI_01_2.RAW (F002837)	40S ribosomal protein S5-like [Arabidopsis thaliana]	gi|10998132,gi|15027979,gi|15228111,gi|15229897,gi|16648959,gi|20148681,gi|20259199,gi|21592553,gi|21617886,gi|27734544,gi|27735255,gi|30681968,gi|330254281,gi|330254282,gi|332641602,gi|332641603,gi|4056502,gi|6671950,gi|79324564	NCBI_Arabidopsis_Thaliana_txid3702_20160205.fasta	22921.9	0.868	1	1	1	9.58e-05	0.0725
Sowmya_20111205_Arabidopsis_Thaliana_C1_C2_C3_as_grouped_replicates_with_DAT_SCAFF3	C1-C2-C3	C1-C2-C3	File Name: LO_20111205_SMI_01_2.RAW (F002837)	RecName: Full=Glutamine synthetase cytosolic isozyme 1-2; AltName: Full=Glutamate--ammonia ligase GLN1;2; Short=GLN1;2	gi|108935996,gi|110740777,gi|12322616,gi|15219598,gi|20268696,gi|21689869,gi|227477513,gi|227478259,gi|227478375,gi|227478634,gi|228455,gi|332196353	NCBI_Arabidopsis_Thaliana_txid3702_20160205.fasta	39208.3	1	4	4	4	0.000383	0.281
Sowmya_20111205_Arabidopsis_Thaliana_C1_C2_C3_as_grouped_replicates_with_DAT_SCAFF3	C1-C2-C3	C1-C2-C3	File Name: LO_20111205_SMI_01_2.RAW (F002837)	AT4g23670/F9D16_140 [Arabidopsis thaliana]	gi|14488098,gi|15236566,gi|20147117,gi|21536710,gi|222424731,gi|332659393,gi|4454036,gi|7269215	NCBI_Arabidopsis_Thaliana_txid3702_20160205.fasta	17517.6	1	5	6	11	0.00105	0.377
Sowmya_20111205_Arabidopsis_Thaliana_C1_C2_C3_as_grouped_replicates_with_DAT_SCAFF3	C1-C2-C3	C1-C2-C3	File Name: LO_20111205_SMI_01_2.RAW (F002837)	cyclophilin [Arabidopsis thaliana]	gi|1322278,gi|15228674,gi|16648947,gi|20259872,gi|21555831,gi|219736639,gi|219749730,gi|219900299,gi|238480125,gi|257339437,gi|257732956,gi|257745254,gi|332646776,gi|332646777,gi|332646778,gi|334186198,gi|405131,gi|461899,gi|6899901	NCBI_Arabidopsis_Thaliana_txid3702_20160205.fasta	28079	1	4	4	7	0.00067	0.296
Sowmya_20111205_Arabidopsis_Thaliana_C1_C2_C3_as_grouped_replicates_with_DAT_SCAFF3	C1-C2-C3	C1-C2-C3	File Name: LO_20111205_SMI_01_2.RAW (F002837)	phosphomethylpyrimidine synthase [Arabidopsis thaliana]	gi|15227584,gi|20260180,gi|22136156,gi|30684307,gi|330253187,gi|330253188,gi|330253189,gi|334184567,gi|3582335,gi|557805280,gi|75220243	NCBI_Arabidopsis_Thaliana_txid3702_20160205.fasta	71987.4	1	5	5	5	0.000479	0.16
Sowmya_20111205_Arabidopsis_Thaliana_C1_C2_C3_as_grouped_replicates_with_DAT_SCAFF3	C1-C2-C3	C1-C2-C3	File Name: LO_20111205_SMI_01_2.RAW (F002837)	UDP-glucose pyrophosphorylase [Arabidopsis thaliana]	gi|10177076,gi|12585448,gi|13430664,gi|13605671,gi|14532836,gi|15237947,gi|332005029	NCBI_Arabidopsis_Thaliana_txid3702_20160205.fasta	51920.8	0.986	1	1	1	9.58e-05	0.134
Sowmya_20111205_Arabidopsis_Thaliana_C1_C2_C3_as_grouped_replicates_with_DAT_SCAFF3	C1-C2-C3	C1-C2-C3	File Name: LO_20111205_SMI_01_2.RAW (F002837)	jasmonate inducible protein; myrosinase binding protein-like [Arabidopsis thaliana]	gi|13877575,gi|15228198,gi|17473892,gi|17978741,gi|2062161,gi|22135962,gi|23197626,gi|25084263,gi|30684050,gi|332642289,gi|332642290,gi|332642291,gi|75274879,gi|79313261,gi|9279641	NCBI_Arabidopsis_Thaliana_txid3702_20160205.fasta	32158.2	0.998	2	2	2	0.000192	0.154
Sowmya_20111205_Arabidopsis_Thaliana_C1_C2_C3_as_grouped_replicates_with_DAT_SCAFF3	C1-C2-C3	C1-C2-C3	File Name: LO_20111205_SMI_01_2.RAW (F002837)	26S proteasome ATPase subunit; 3861-6264 [Arabidopsis thaliana]	gi|12324021,gi|15220930,gi|17065568,gi|219732850,gi|219748306,gi|219765068,gi|219776944,gi|219788490,gi|219789341,gi|219799951,gi|219804726,gi|219893148,gi|219893894,gi|219897158,gi|219917599,gi|219937159,gi|23197722,gi|257288234,gi|257295775,gi|257299341,gi|257330415,gi|257335950,gi|257339140,gi|257634304,gi|257650547,gi|257653981,gi|257709091,gi|257723767,gi|257732122,gi|257735004,gi|257738178,…	NCBI_Arabidopsis_Thaliana_txid3702_20160205.fasta	47804.3	0.997	2	2	2	0.000192	0.061
Sowmya_20111205_Arabidopsis_Thaliana_C1_C2_C3_as_grouped_replicates_with_DAT_SCAFF3	C1-C2-C3	C1-C2-C3	File Name: LO_20111205_SMI_01_2.RAW (F002837)	RecName: Full=Protein disulfide isomerase-like 1-1; Short=AtPDIL1-1; AltName: Full=Protein disulfide-isomerase 1; Short=PDI 1; AltName: Full=Protein disulfide-isomerase 5; Short=AtPDI5; Flags: Precursor	gi|11134225,gi|14334846,gi|15219086,gi|17104689,gi|332192030,gi|5263328	NCBI_Arabidopsis_Thaliana_txid3702_20160205.fasta	55602.3	1	7	7	8	0.000766	0.202
Sowmya_20111205_Arabidopsis_Thaliana_C1_C2_C3_as_grouped_replicates_with_DAT_SCAFF3	C1-C2-C3	C1-C2-C3	File Name: LO_20111205_SMI_01_2.RAW (F002837)	chaperonin 10 (chloroplast) [Arabidopsis thaliana]	gi|10179872,gi|12643263,gi|14334612,gi|14587373,gi|15242045,gi|16226815,gi|16226911,gi|17065646,gi|30687936,gi|332005498,gi|332005499,gi|332005500,gi|334187803,gi|4127456	NCBI_Arabidopsis_Thaliana_txid3702_20160205.fasta	26802.8	1	6	6	12	0.00115	0.415
Sowmya_20111205_Arabidopsis_Thaliana_C1_C2_C3_as_grouped_replicates_with_DAT_SCAFF3	C1-C2-C3	C1-C2-C3	File Name: LO_20111205_SMI_01_2.RAW (F002837)	AT3g17020/K14A17_14 [Arabidopsis thaliana]	gi|14190421,gi|15215899,gi|18401345,gi|332642374,gi|7670026	NCBI_Arabidopsis_Thaliana_txid3702_20160205.fasta	17775.7	0.998	2	2	3	0.000287	0.209
Sowmya_20111205_Arabidopsis_Thaliana_C1_C2_C3_as_grouped_replicates_with_DAT_SCAFF3	C1-C2-C3	C1-C2-C3	File Name: LO_20111205_SMI_01_2.RAW (F002837)	At1g12410/F5O11_7 [Arabidopsis thaliana]	gi|16209712,gi|17065388,gi|18391391,gi|20148625,gi|332190755,gi|5360589,gi|75315329,gi|8778627	NCBI_Arabidopsis_Thaliana_txid3702_20160205.fasta	31210.1	0.998	2	2	2	0.000192	0.136
Sowmya_20111205_Arabidopsis_Thaliana_C1_C2_C3_as_grouped_replicates_with_DAT_SCAFF3	C1-C2-C3	C1-C2-C3	File Name: LO_20111205_SMI_01_2.RAW (F002837)	RecName: Full=V-type proton ATPase subunit E1; Short=V-ATPase subunit E1; AltName: Full=Protein EMBRYO DEFECTIVE 2448; AltName: Full=Vacuolar H(+)-ATPase subunit E isoform 1; AltName: Full=Vacuolar proton pump subunit E1	gi|12643432,gi|15237054,gi|17473677,gi|20148607,gi|332657578,gi|3600058,gi|4850294,gi|7267814	NCBI_Arabidopsis_Thaliana_txid3702_20160205.fasta	26060.4	0.998	2	2	4	0.000383	0.104
Sowmya_20111205_Arabidopsis_Thaliana_C1_C2_C3_as_grouped_replicates_with_DAT_SCAFF3	C1-C2-C3	C1-C2-C3	File Name: LO_20111205_SMI_01_2.RAW (F002837)	chloroplast heat shock protein 70-1 [Arabidopsis thaliana]	gi|15233779,gi|18175969,gi|219764868,gi|219773827,gi|25054945,gi|257307103,gi|257344313,gi|332659484,gi|5051770,gi|7269278,gi|75313889	NCBI_Arabidopsis_Thaliana_txid3702_20160205.fasta	76508.6	1	8	8	15	0.00144	0.22
Sowmya_20111205_Arabidopsis_Thaliana_C1_C2_C3_as_grouped_replicates_with_DAT_SCAFF3	C1-C2-C3	C1-C2-C3	File Name: LO_20111205_SMI_01_2.RAW (F002837)	transketolase [Arabidopsis thaliana]	gi|18411711,gi|20268682,gi|22136900,gi|227467214,gi|227483159,gi|28058762,gi|332646582,gi|332646583,gi|334186158,gi|7329685,gi|75247623	NCBI_Arabidopsis_Thaliana_txid3702_20160205.fasta	79841	1	14	17	30	0.00287	0.41
Sowmya_20111205_Arabidopsis_Thaliana_C1_C2_C3_as_grouped_replicates_with_DAT_SCAFF3	C1-C2-C3	C1-C2-C3	File Name: LO_20111205_SMI_01_2.RAW (F002837)	phosphoenolpyruvate carboxylase 2 [Arabidopsis thaliana]	gi|240254631,gi|240254633,gi|330255051,gi|330255052,gi|73917650	NCBI_Arabidopsis_Thaliana_txid3702_20160205.fasta	109757	0.999	2	2	2	0.000192	0.028
Sowmya_20111205_Arabidopsis_Thaliana_C1_C2_C3_as_grouped_replicates_with_DAT_SCAFF3	C1-C2-C3	C1-C2-C3	File Name: LO_20111205_SMI_01_2.RAW (F002837)	glycolate oxidase [Arabidopsis thaliana]	gi|11994211,gi|13124263,gi|15229497,gi|16604394,gi|22531128,gi|25083945,gi|259428081,gi|300643494,gi|332641994,gi|332641996,gi|334185347,gi|62320779	NCBI_Arabidopsis_Thaliana_txid3702_20160205.fasta	40307.7	1	8	9	12	0.00115	0.343
Sowmya_20111205_Arabidopsis_Thaliana_C1_C2_C3_as_grouped_replicates_with_DAT_SCAFF3	C1-C2-C3	C1-C2-C3	File Name: LO_20111205_SMI_01_2.RAW (F002837)	hypothetical protein [Arabidopsis thaliana]	gi|110741046,gi|15218090,gi|17529270,gi|20258957,gi|21594004,gi|29839695,gi|332194621,gi|4220446	NCBI_Arabidopsis_Thaliana_txid3702_20160205.fasta	54403.4	0.998	2	2	3	0.000287	0.105
Sowmya_20111205_Arabidopsis_Thaliana_C1_C2_C3_as_grouped_replicates_with_DAT_SCAFF3	C1-C2-C3	C1-C2-C3	File Name: LO_20111205_SMI_01_2.RAW (F002837)	putative adenylate kinase [Arabidopsis thaliana]	gi|14532642,gi|15242753,gi|17380351,gi|19310681,gi|21537398,gi|227295726,gi|295422347,gi|332010360,gi|9758281	NCBI_Arabidopsis_Thaliana_txid3702_20160205.fasta	26932.7	0.998	2	2	2	0.000192	0.118
Sowmya_20111205_Arabidopsis_Thaliana_C1_C2_C3_as_grouped_replicates_with_DAT_SCAFF3	C1-C2-C3	C1-C2-C3	File Name: LO_20111205_SMI_01_2.RAW (F002837)	hypothetical protein [Arabidopsis thaliana]	gi|110740201,gi|304557033,gi|304557035,gi|92090800	NCBI_Arabidopsis_Thaliana_txid3702_20160205.fasta	24979.7	1	4	5	6	0.000575	0.31
Sowmya_20111205_Arabidopsis_Thaliana_C1_C2_C3_as_grouped_replicates_with_DAT_SCAFF3	C1-C2-C3	C1-C2-C3	File Name: LO_20111205_SMI_01_2.RAW (F002837)	putative seryl-tRNA synthetase [Arabidopsis thaliana]	gi|13507571,gi|1359497,gi|15240939,gi|15293241,gi|2501056,gi|332006309	NCBI_Arabidopsis_Thaliana_txid3702_20160205.fasta	51630.6	0.998	2	2	2	0.000192	0.0576
Sowmya_20111205_Arabidopsis_Thaliana_C1_C2_C3_as_grouped_replicates_with_DAT_SCAFF3	C1-C2-C3	C1-C2-C3	File Name: LO_20111205_SMI_01_2.RAW (F002837)	AT4g02770 [Arabidopsis thaliana]	gi|11692846,gi|11908080,gi|14488084,gi|15235503,gi|17064872,gi|20148685,gi|20908086,gi|21281091,gi|332656828,gi|38503230,gi|4263525,gi|5732199,gi|7269762	NCBI_Arabidopsis_Thaliana_txid3702_20160205.fasta	22598.6	1	5	7	16	0.00153	0.351
Sowmya_20111205_Arabidopsis_Thaliana_C1_C2_C3_as_grouped_replicates_with_DAT_SCAFF3	C1-C2-C3	C1-C2-C3	File Name: LO_20111205_SMI_01_2.RAW (F002837)	RecName: Full=Triosephosphate isomerase, chloroplastic; Short=TIM; Short=Triose-phosphate isomerase; Flags: Precursor	gi|13431953,gi|14190441,gi|15226479,gi|15450569,gi|21593477,gi|259652333,gi|259654851,gi|259703041,gi|300567625,gi|300586325,gi|300659130,gi|330252037,gi|4803926,gi|7839391	NCBI_Arabidopsis_Thaliana_txid3702_20160205.fasta	33345.4	1	7	8	9	0.000862	0.352
Sowmya_20111205_Arabidopsis_Thaliana_C1_C2_C3_as_grouped_replicates_with_DAT_SCAFF3	C1-C2-C3	C1-C2-C3	File Name: LO_20111205_SMI_01_2.RAW (F002837)	AT4g13940 [Arabidopsis thaliana]	gi|11762222,gi|14596157,gi|15146276,gi|15236376,gi|19699158,gi|20148279,gi|2244750,gi|27311597,gi|3088579,gi|332657945,gi|60266731,gi|6174970,gi|7268098	NCBI_Arabidopsis_Thaliana_txid3702_20160205.fasta	53379.2	1	7	8	12	0.00115	0.293
Sowmya_20111205_Arabidopsis_Thaliana_C1_C2_C3_as_grouped_replicates_with_DAT_SCAFF3	C1-C2-C3	C1-C2-C3	File Name: LO_20111205_SMI_01_2.RAW (F002837)	F-type H+-transporting ATPase subunit b [Arabidopsis thaliana]	gi|15236722,gi|16604406,gi|21554175,gi|2864617,gi|332660627,gi|5730141,gi|7270130	NCBI_Arabidopsis_Thaliana_txid3702_20160205.fasta	23919	1	3	3	4	0.000383	0.196
Sowmya_20111205_Arabidopsis_Thaliana_C1_C2_C3_as_grouped_replicates_with_DAT_SCAFF3	C1-C2-C3	C1-C2-C3	File Name: LO_20111205_SMI_01_2.RAW (F002837)	Eukaryotic Initiation Factor 4A-2 [Arabidopsis thaliana]	gi|110740791,gi|1170505,gi|14423372,gi|15221761,gi|16226681,gi|16556,gi|21593545,gi|257721520,gi|30725682,gi|332194952,gi|4585969	NCBI_Arabidopsis_Thaliana_txid3702_20160205.fasta	46762.9	1	5	5	7	0.00067	0.201
Sowmya_20111205_Arabidopsis_Thaliana_C1_C2_C3_as_grouped_replicates_with_DAT_SCAFF3	C1-C2-C3	C1-C2-C3	File Name: LO_20111205_SMI_01_2.RAW (F002837)	unnamed protein product [Arabidopsis thaliana]	gi|219764870,gi|219766625,gi|219773829,gi|219774021,gi|257307105,gi|257307297,gi|257344315,gi|257344507,gi|27311569,gi|30691626,gi|30725534,gi|332661452,gi|4467097,gi|7270774,gi|75299484	NCBI_Arabidopsis_Thaliana_txid3702_20160205.fasta	73076.2	1	3	3	3	0.000287	0.0836
Sowmya_20111205_Arabidopsis_Thaliana_C1_C2_C3_as_grouped_replicates_with_DAT_SCAFF3	C1-C2-C3	C1-C2-C3	File Name: LO_20111205_SMI_01_2.RAW (F002837)	AT3g06050/F24F17_3 [Arabidopsis thaliana]	gi|15450355,gi|18397457,gi|20466103,gi|21553531,gi|227247688,gi|25090885,gi|332640816,gi|7658343	NCBI_Arabidopsis_Thaliana_txid3702_20160205.fasta	21446.1	0.998	2	2	2	0.000192	0.149
Sowmya_20111205_Arabidopsis_Thaliana_C1_C2_C3_as_grouped_replicates_with_DAT_SCAFF3	C1-C2-C3	C1-C2-C3	File Name: LO_20111205_SMI_01_2.RAW (F002837)	putative copper/zinc superoxide dismutase [Arabidopsis thaliana]	gi|110742459,gi|17381188,gi|18401659,gi|20197468,gi|21542454,gi|21593525,gi|22136742,gi|25285791,gi|3273753,gi|330252995,gi|5689609	NCBI_Arabidopsis_Thaliana_txid3702_20160205.fasta	22243.7	1	4	5	6	0.000575	0.407
Sowmya_20111205_Arabidopsis_Thaliana_C1_C2_C3_as_grouped_replicates_with_DAT_SCAFF3	C1-C2-C3	C1-C2-C3	File Name: LO_20111205_SMI_01_2.RAW (F002837)	AT4g21280/F7J7_220 [Arabidopsis thaliana]	gi|15215600,gi|15233587,gi|20334896,gi|21593902,gi|2911085,gi|332659035,gi|3402748,gi|7268925	NCBI_Arabidopsis_Thaliana_txid3702_20160205.fasta	23796.3	1	5	6	18	0.00172	0.336
Sowmya_20111205_Arabidopsis_Thaliana_C1_C2_C3_as_grouped_replicates_with_DAT_SCAFF3	C1-C2-C3	C1-C2-C3	File Name: LO_20111205_SMI_01_2.RAW (F002837)	tryptophan synthase beta chain 1 precursor [Arabidopsis thaliana]	gi|110742593,gi|136251,gi|14194117,gi|15239755,gi|166892,gi|21592983,gi|22137210,gi|332009160,gi|9758261	NCBI_Arabidopsis_Thaliana_txid3702_20160205.fasta	50926.6	0.868	1	1	1	9.58e-05	0.0489
Sowmya_20111205_Arabidopsis_Thaliana_C1_C2_C3_as_grouped_replicates_with_DAT_SCAFF3	C1-C2-C3	C1-C2-C3	File Name: LO_20111205_SMI_01_2.RAW (F002837)	putative WD-40 repeat protein [Arabidopsis thaliana]	gi|14334668,gi|15220941,gi|17104603,gi|21431762,gi|21594513,gi|2289095,gi|332191552,gi|8671763,gi|9719723	NCBI_Arabidopsis_Thaliana_txid3702_20160205.fasta	35748	0.998	2	2	3	0.000287	0.156
Sowmya_20111205_Arabidopsis_Thaliana_C1_C2_C3_as_grouped_replicates_with_DAT_SCAFF3	C1-C2-C3	C1-C2-C3	File Name: LO_20111205_SMI_01_2.RAW (F002837)	ferredoxin-dependent glutamate synthase 1 [Arabidopsis thaliana]	gi|18414469,gi|30680406,gi|332003320,gi|332003321,gi|510120846,gi|9955569	NCBI_Arabidopsis_Thaliana_txid3702_20160205.fasta	179922	1	19	19	21	0.00201	0.21
Sowmya_20111205_Arabidopsis_Thaliana_C1_C2_C3_as_grouped_replicates_with_DAT_SCAFF3	C1-C2-C3	C1-C2-C3	File Name: LO_20111205_SMI_01_2.RAW (F002837)	ATPase alpha subunit (chloroplast) [Arabidopsis thaliana]	gi|5881679,gi|6685244,gi|7525018	NCBI_Arabidopsis_Thaliana_txid3702_20160205.fasta	55329.8	1	9	12	24	0.0023	0.294
Sowmya_20111205_Arabidopsis_Thaliana_C1_C2_C3_as_grouped_replicates_with_DAT_SCAFF3	C1-C2-C3	C1-C2-C3	File Name: LO_20111205_SMI_01_2.RAW (F002837)	unknown protein [Arabidopsis thaliana]	gi|13430562,gi|14532764,gi|15450892,gi|16209647,gi|18409620,gi|219733197,gi|219737678,gi|219737954,gi|219758267,gi|219773530,gi|219773560,gi|219778575,gi|219781039,gi|219781667,gi|219781943,gi|219786506,gi|219790903,gi|219793289,gi|219796918,gi|219889655,gi|219889932,gi|219892236,gi|219892266,gi|219940493,gi|219943148,gi|257296692,gi|257316016,gi|257319096,gi|257327829,gi|257331525,gi|257332333,g…	NCBI_Arabidopsis_Thaliana_txid3702_20160205.fasta	51006.5	0.868	1	1	1	9.58e-05	0.0256
Sowmya_20111205_Arabidopsis_Thaliana_C1_C2_C3_as_grouped_replicates_with_DAT_SCAFF3	C1-C2-C3	C1-C2-C3	File Name: LO_20111205_SMI_01_2.RAW (F002837)	cinnamyl alcohol dehydrogenase 2 [Arabidopsis thaliana]	gi|11994468,gi|1345655,gi|13877997,gi|15230382,gi|169635512,gi|169635514,gi|169635516,gi|169635518,gi|169635520,gi|169635522,gi|169635524,gi|169635526,gi|169635528,gi|169635530,gi|169635532,gi|169635534,gi|169635536,gi|169635538,gi|169635540,gi|169635542,gi|169635544,gi|169635546,gi|169635548,gi|169635550,gi|17104723,gi|219973656,gi|257656651,gi|31880041,gi|332642720,gi|757535	NCBI_Arabidopsis_Thaliana_txid3702_20160205.fasta	39097.6	0.998	2	2	2	0.000192	0.132
Sowmya_20111205_Arabidopsis_Thaliana_C1_C2_C3_as_grouped_replicates_with_DAT_SCAFF3	C1-C2-C3	C1-C2-C3	File Name: LO_20111205_SMI_01_2.RAW (F002837)	hypothetical protein [Arabidopsis thaliana]	gi|110740948,gi|15241386,gi|15529258,gi|23505809,gi|332008653,gi|332008654,gi|334188307,gi|42794935,gi|8843847	NCBI_Arabidopsis_Thaliana_txid3702_20160205.fasta	20908.7	0.999	2	2	2	0.000192	0.132
Sowmya_20111205_Arabidopsis_Thaliana_C1_C2_C3_as_grouped_replicates_with_DAT_SCAFF3	C1-C2-C3	C1-C2-C3	File Name: LO_20111205_SMI_01_2.RAW (F002837)	photosystem I subunit X precursor [Arabidopsis thaliana]	gi|12322125,gi|14532448,gi|15220733,gi|17369619,gi|18491111,gi|21555328,gi|227202672,gi|332193090	NCBI_Arabidopsis_Thaliana_txid3702_20160205.fasta	13207	0.868	1	2	7	0.00067	0.277
Sowmya_20111205_Arabidopsis_Thaliana_C1_C2_C3_as_grouped_replicates_with_DAT_SCAFF3	C1-C2-C3	C1-C2-C3	File Name: LO_20111205_SMI_01_2.RAW (F002837)	RecName: Full=Probable mediator of RNA polymerase II transcription subunit 37e; AltName: Full=Heat shock 70 kDa protein 1; AltName: Full=Heat shock cognate 70 kDa protein 1; AltName: Full=Heat shock cognate protein 70-1; Short=AtHsc70-1; AltName: Full=Heat shock protein 70-1; Short=AtHsp70-1; AltName: Full=Protein EARLY-RESPONSIVE TO DEHYDRATION 2	gi|12643273,gi|15241849,gi|15982749,gi|21539505,gi|219764818,gi|219773777,gi|257307053,gi|257344263,gi|257672689,gi|27754259,gi|332003097,gi|397482,gi|7413639	NCBI_Arabidopsis_Thaliana_txid3702_20160205.fasta	71359.6	1	16	17	30	0.00287	0.464
Sowmya_20111205_Arabidopsis_Thaliana_C1_C2_C3_as_grouped_replicates_with_DAT_SCAFF3	C1-C2-C3	C1-C2-C3	File Name: LO_20111205_SMI_01_2.RAW (F002837)	hydroxypyruvate reductase [Arabidopsis thaliana]	gi|110741473,gi|12324078,gi|13877917,gi|15220620,gi|20466173,gi|21280881,gi|24899819,gi|332196614,gi|75308930	NCBI_Arabidopsis_Thaliana_txid3702_20160205.fasta	42248.5	1	8	9	11	0.00105	0.373
Sowmya_20111205_Arabidopsis_Thaliana_C1_C2_C3_as_grouped_replicates_with_DAT_SCAFF3	C1-C2-C3	C1-C2-C3	File Name: LO_20111205_SMI_01_2.RAW (F002837)	hypothetical protein [Arabidopsis thaliana]	gi|110740956,gi|12484209,gi|15221153,gi|332194156,gi|5733872,gi|73621536	NCBI_Arabidopsis_Thaliana_txid3702_20160205.fasta	18726.5	0.997	2	2	2	0.000192	0.182
Sowmya_20111205_Arabidopsis_Thaliana_C1_C2_C3_as_grouped_replicates_with_DAT_SCAFF3	C1-C2-C3	C1-C2-C3	File Name: LO_20111205_SMI_01_2.RAW (F002837)	RecName: Full=Polyadenylate-binding protein 2; Short=PABP-2; Short=Poly(A)-binding protein 2	gi|1171978,gi|19347816,gi|240256156,gi|26983870,gi|2911051,gi|304109,gi|332660925,gi|7270360	NCBI_Arabidopsis_Thaliana_txid3702_20160205.fasta	68672.3	0.998	2	2	3	0.000287	0.0572
Sowmya_20111205_Arabidopsis_Thaliana_C1_C2_C3_as_grouped_replicates_with_DAT_SCAFF3	C1-C2-C3	C1-C2-C3	File Name: LO_20111205_SMI_01_2.RAW (F002837)	chaperone protein ClpB3 [Arabidopsis thaliana]	gi|18417676,gi|296528908,gi|332004779,gi|75174044,gi|9755800	NCBI_Arabidopsis_Thaliana_txid3702_20160205.fasta	108947	0.515	0	0	0	0	0
Sowmya_20111205_Arabidopsis_Thaliana_C1_C2_C3_as_grouped_replicates_with_DAT_SCAFF3	C1-C2-C3	C1-C2-C3	File Name: LO_20111205_SMI_01_2.RAW (F002837)	hypothetical protein [Arabidopsis thaliana]	gi|110741422,gi|11994536,gi|13877523,gi|159162871,gi|159162872,gi|17978771,gi|18401423,gi|332642400,gi|51316534	NCBI_Arabidopsis_Thaliana_txid3702_20160205.fasta	12184.2	0.868	1	1	1	9.58e-05	0.202
Sowmya_20111205_Arabidopsis_Thaliana_C1_C2_C3_as_grouped_replicates_with_DAT_SCAFF3	C1-C2-C3	C1-C2-C3	File Name: LO_20111205_SMI_01_2.RAW (F002837)	RecName: Full=Malate dehydrogenase, cytoplasmic 1	gi|11133509,gi|15215692,gi|15219721,gi|17473717,gi|20148469,gi|21593602,gi|219789677,gi|219915272,gi|22137280,gi|2341034,gi|257645314,gi|257700564,gi|332189573	NCBI_Arabidopsis_Thaliana_txid3702_20160205.fasta	35570.9	1	7	7	15	0.00144	0.377
Sowmya_20111205_Arabidopsis_Thaliana_C1_C2_C3_as_grouped_replicates_with_DAT_SCAFF3	C1-C2-C3	C1-C2-C3	File Name: LO_20111205_SMI_01_2.RAW (F002837)	heat shock protein [Arabidopsis thaliana]	gi|110742760,gi|1515105,gi|15215642,gi|15237214,gi|15241102,gi|15241113,gi|15241115,gi|166770,gi|17065348,gi|17065512,gi|17979041,gi|1906828,gi|19698911,gi|217855,gi|22135836,gi|22136254,gi|227782,gi|23397152,gi|24111443,gi|2495365,gi|25054933,gi|26454635,gi|26454636,gi|27311859,gi|332008861,gi|332009325,gi|332009326,gi|332009328,gi|445126,gi|445127,gi|75317734,gi|8953719,gi|9758620,gi|9758621,gi…	NCBI_Arabidopsis_Thaliana_txid3702_20160205.fasta	80068	0.868	1	1	1	9.58e-05	0.0172
Sowmya_20111205_Arabidopsis_Thaliana_C1_C2_C3_as_grouped_replicates_with_DAT_SCAFF3	C1-C2-C3	C1-C2-C3	File Name: LO_20111205_SMI_01_2.RAW (F002837)	unnamed protein product [Arabidopsis thaliana]	gi|110649289,gi|110742786,gi|18390982,gi|22531207,gi|25083963,gi|332190276,gi|332190277,gi|332190278,gi|334182410,gi|51968388,gi|51968776,gi|51968816,gi|51969676,gi|51969856,gi|51969858,gi|51970012,gi|51971032,gi|51971379,gi|51971381,gi|51971563,gi|51971625,gi|51971739,gi|75301131,gi|79317437	NCBI_Arabidopsis_Thaliana_txid3702_20160205.fasta	40920.8	0.998	2	2	2	0.000192	0.0848
Sowmya_20111205_Arabidopsis_Thaliana_C1_C2_C3_as_grouped_replicates_with_DAT_SCAFF3	C1-C2-C3	C1-C2-C3	File Name: LO_20111205_SMI_01_2.RAW (F002837)	serine glyoxylate aminotransferase [Arabidopsis thaliana]	gi|12082307,gi|15225026,gi|17044259,gi|20465425,gi|21281089,gi|30678921,gi|3288821,gi|330251133,gi|330251134,gi|4733989,gi|90185106	NCBI_Arabidopsis_Thaliana_txid3702_20160205.fasta	44209.1	1	6	6	8	0.000766	0.292
Sowmya_20111205_Arabidopsis_Thaliana_C1_C2_C3_as_grouped_replicates_with_DAT_SCAFF3	C1-C2-C3	C1-C2-C3	File Name: LO_20111205_SMI_01_2.RAW (F002837)	MLP-like protein 43 [Arabidopsis thaliana]	gi|15223275,gi|16197686,gi|17473721,gi|21542142,gi|30725556,gi|332197013,gi|5902402	NCBI_Arabidopsis_Thaliana_txid3702_20160205.fasta	17889.2	0.998	2	2	2	0.000192	0.196
Sowmya_20111205_Arabidopsis_Thaliana_C1_C2_C3_as_grouped_replicates_with_DAT_SCAFF3	C1-C2-C3	C1-C2-C3	File Name: LO_20111205_SMI_01_2.RAW (F002837)	Unknown protein [Arabidopsis thaliana]	gi|17065446,gi|18399513,gi|20148535,gi|21592994,gi|330251998,gi|4454459,gi|58761181,gi|75206547	NCBI_Arabidopsis_Thaliana_txid3702_20160205.fasta	33797.2	1	3	3	5	0.000479	0.167
Sowmya_20111205_Arabidopsis_Thaliana_C1_C2_C3_as_grouped_replicates_with_DAT_SCAFF3	C1-C2-C3	C1-C2-C3	File Name: LO_20111205_SMI_01_2.RAW (F002837)	hypothetical protein [Arabidopsis thaliana]	gi|110742581,gi|15241956,gi|22655240,gi|25084108,gi|332003135,gi|7413554,gi|75335686	NCBI_Arabidopsis_Thaliana_txid3702_20160205.fasta	27091.6	0.996	2	2	2	0.000192	0.2
Sowmya_20111205_Arabidopsis_Thaliana_C1_C2_C3_as_grouped_replicates_with_DAT_SCAFF3	C1-C2-C3	C1-C2-C3	File Name: LO_20111205_SMI_01_2.RAW (F002837)	RecName: Full=Glutamine synthetase, chloroplastic/mitochondrial; AltName: Full=GS2; AltName: Full=Glutamate--ammonia ligase; Flags: Precursor	gi|11386828,gi|124052129,gi|145334587,gi|15238559,gi|16226677,gi|16226744,gi|19698811,gi|20268721,gi|21593796,gi|21689899,gi|222423662,gi|227478397,gi|227478661,gi|228453,gi|240070,gi|298556686,gi|332006610,gi|332006611,gi|332006612,gi|6681579,gi|79329037,gi|9758688	NCBI_Arabidopsis_Thaliana_txid3702_20160205.fasta	47411.3	1	13	18	48	0.0046	0.556
Sowmya_20111205_Arabidopsis_Thaliana_C1_C2_C3_as_grouped_replicates_with_DAT_SCAFF3	C1-C2-C3	C1-C2-C3	File Name: LO_20111205_SMI_01_2.RAW (F002837)	oxoglutarate/malate translocator-like protein [Arabidopsis thaliana]	gi|110741036,gi|13430482,gi|15241167,gi|15810537,gi|19913113,gi|21554032,gi|332005363,gi|75333375	NCBI_Arabidopsis_Thaliana_txid3702_20160205.fasta	31913.3	0.998	2	2	2	0.000192	0.0805
Sowmya_20111205_Arabidopsis_Thaliana_C1_C2_C3_as_grouped_replicates_with_DAT_SCAFF3	C1-C2-C3	C1-C2-C3	File Name: LO_20111205_SMI_01_2.RAW (F002837)	hypothetical protein [Arabidopsis thaliana]	gi|110740665,gi|14532522,gi|15235402,gi|19548053,gi|21595571,gi|332656784,gi|84028274	NCBI_Arabidopsis_Thaliana_txid3702_20160205.fasta	23663.9	0.998	2	3	4	0.000383	0.213
Sowmya_20111205_Arabidopsis_Thaliana_C1_C2_C3_as_grouped_replicates_with_DAT_SCAFF3	C1-C2-C3	C1-C2-C3	File Name: LO_20111205_SMI_01_2.RAW (F002837)	F14P1.45/F14P1.45 [Arabidopsis thaliana]	gi|14517510,gi|15223576,gi|15529174,gi|15810063,gi|21553560,gi|26450795,gi|332191747,gi|75334429,gi|9795585	NCBI_Arabidopsis_Thaliana_txid3702_20160205.fasta	23641.6	1	4	4	7	0.00067	0.371
Sowmya_20111205_Arabidopsis_Thaliana_C1_C2_C3_as_grouped_replicates_with_DAT_SCAFF3	C1-C2-C3	C1-C2-C3	File Name: LO_20111205_SMI_01_2.RAW (F002837)	cytosolic cyclophilin [Arabidopsis thaliana]	gi|1305455,gi|15081646,gi|15227259,gi|20147153,gi|21592448,gi|219736629,gi|219749720,gi|219900289,gi|257339427,gi|257732946,gi|257745244,gi|330251423,gi|4581104,gi|75281785	NCBI_Arabidopsis_Thaliana_txid3702_20160205.fasta	18491.9	1	5	6	10	0.000958	0.561
Sowmya_20111205_Arabidopsis_Thaliana_C1_C2_C3_as_grouped_replicates_with_DAT_SCAFF3	C1-C2-C3	C1-C2-C3	File Name: LO_20111205_SMI_01_2.RAW (F002837)	putative UDP-glucose dehydrogenase [Arabidopsis thaliana]	gi|110741432,gi|115646736,gi|11994517,gi|15228687,gi|15983404,gi|21618158,gi|332644052,gi|332644053,gi|60543327,gi|75273347,gi|79313984	NCBI_Arabidopsis_Thaliana_txid3702_20160205.fasta	53173.5	1	5	5	5	0.000479	0.152
Sowmya_20111205_Arabidopsis_Thaliana_C1_C2_C3_as_grouped_replicates_with_DAT_SCAFF3	C1-C2-C3	C1-C2-C3	File Name: LO_20111205_SMI_01_2.RAW (F002837)	1-deoxy-D-xylulose 5-phosphate reductoisomerase [Arabidopsis thaliana]	gi|10177457,gi|12644032,gi|13170143,gi|13170147,gi|15010666,gi|15241970,gi|15292737,gi|15451204,gi|20148249,gi|20259653,gi|20466081,gi|21537002,gi|332010274,gi|45824512,gi|45824675,gi|61846916,gi|61852142,gi|61889680,gi|8131928	NCBI_Arabidopsis_Thaliana_txid3702_20160205.fasta	51964.8	1	3	3	3	0.000287	0.14
Sowmya_20111205_Arabidopsis_Thaliana_C1_C2_C3_as_grouped_replicates_with_DAT_SCAFF3	C1-C2-C3	C1-C2-C3	File Name: LO_20111205_SMI_01_2.RAW (F002837)	cobalamin-independent methionine synthase [Arabidopsis thaliana]	gi|10177894,gi|13877643,gi|145334507,gi|15081618,gi|15238686,gi|15810169,gi|15982785,gi|17978930,gi|17979547,gi|20147149,gi|257676163,gi|2738248,gi|295021345,gi|295021499,gi|295038208,gi|332005103,gi|332005104,gi|8134566,gi|93003354	NCBI_Arabidopsis_Thaliana_txid3702_20160205.fasta	84358.4	1	15	20	48	0.0046	0.348
Sowmya_20111205_Arabidopsis_Thaliana_C1_C2_C3_as_grouped_replicates_with_DAT_SCAFF3	C1-C2-C3	C1-C2-C3	File Name: LO_20111205_SMI_01_2.RAW (F002837)	RecName: Full=Malate dehydrogenase 1, mitochondrial; AltName: Full=mNAD-MDH 1; Flags: Precursor	gi|11133715,gi|11692836,gi|12642848,gi|17065008,gi|18404382,gi|21592905,gi|22136210,gi|330728653,gi|330730367,gi|332194789,gi|332617491,gi|332628141,gi|3929649,gi|544328967,gi|550553988,gi|7769871	NCBI_Arabidopsis_Thaliana_txid3702_20160205.fasta	35805.2	1	7	7	14	0.00134	0.393
Sowmya_20111205_Arabidopsis_Thaliana_C1_C2_C3_as_grouped_replicates_with_DAT_SCAFF3	C1-C2-C3	C1-C2-C3	File Name: LO_20111205_SMI_01_2.RAW (F002837)	4-coumarate--CoA ligase-like 10 [Arabidopsis thaliana]	gi|15229062,gi|15292781,gi|17065366,gi|20799715,gi|21436319,gi|21593705,gi|259462048,gi|28059248,gi|300540337,gi|332644959,gi|6522567,gi|75313630	NCBI_Arabidopsis_Thaliana_txid3702_20160205.fasta	55545.5	1	3	3	3	0.000287	0.103
Sowmya_20111205_Arabidopsis_Thaliana_C1_C2_C3_as_grouped_replicates_with_DAT_SCAFF3	C1-C2-C3	C1-C2-C3	File Name: LO_20111205_SMI_01_2.RAW (F002837)	probable glutamyl endopeptidase [Arabidopsis thaliana]	gi|30690669,gi|330255741	NCBI_Arabidopsis_Thaliana_txid3702_20160205.fasta	106269	1	4	4	4	0.000383	0.0676
Sowmya_20111205_Arabidopsis_Thaliana_C1_C2_C3_as_grouped_replicates_with_DAT_SCAFF3	C1-C2-C3	C1-C2-C3	File Name: LO_20111205_SMI_01_2.RAW (F002837)	unknown protein [Arabidopsis thaliana]	gi|15293031,gi|18415378,gi|20258893,gi|21553857,gi|332003716,gi|9759558	NCBI_Arabidopsis_Thaliana_txid3702_20160205.fasta	24395	1	3	3	3	0.000287	0.196
Sowmya_20111205_Arabidopsis_Thaliana_C1_C2_C3_as_grouped_replicates_with_DAT_SCAFF3	C1-C2-C3	C1-C2-C3	File Name: LO_20111205_SMI_01_2.RAW (F002837)	glutamate-1-semialdehyde aminotransferase [Arabidopsis thaliana]	gi|110738531,gi|14195661,gi|15229018,gi|332644929,gi|498914,gi|6523104,gi|95147290	NCBI_Arabidopsis_Thaliana_txid3702_20160205.fasta	50143.4	1	8	8	11	0.00105	0.322
Sowmya_20111205_Arabidopsis_Thaliana_C1_C2_C3_as_grouped_replicates_with_DAT_SCAFF3	C1-C2-C3	C1-C2-C3	File Name: LO_20111205_SMI_01_2.RAW (F002837)	RecName: Full=Presequence protease 1, chloroplastic/mitochondrial; Short=AtPreP1; Short=PreP 1; AltName: Full=Zinc metalloprotease 1; Short=AtZnMP1; Flags: Precursor	gi|115311842,gi|19699073,gi|20259504,gi|22331173,gi|227309058,gi|26983906,gi|30102504,gi|332642680,gi|9294618	NCBI_Arabidopsis_Thaliana_txid3702_20160205.fasta	121019	1	4	4	5	0.000479	0.0639
Sowmya_20111205_Arabidopsis_Thaliana_C1_C2_C3_as_grouped_replicates_with_DAT_SCAFF3	C1-C2-C3	C1-C2-C3	File Name: LO_20111205_SMI_01_2.RAW (F002837)	putative 14-3-3 protein GF14upsilon (grf5) [Arabidopsis thaliana]	gi|14334532,gi|1508785,gi|16323454,gi|1702988,gi|18417863,gi|219911662,gi|2232148,gi|227473119,gi|257664720,gi|257710851,gi|332004858,gi|74036181,gi|9755651	NCBI_Arabidopsis_Thaliana_txid3702_20160205.fasta	30183.1	0.998	2	2	2	0.000192	0.131
Sowmya_20111205_Arabidopsis_Thaliana_C1_C2_C3_as_grouped_replicates_with_DAT_SCAFF3	C1-C2-C3	C1-C2-C3	File Name: LO_20111205_SMI_01_2.RAW (F002837)	phosphoethanolamine N-methyltransferase 2 [Arabidopsis thaliana]	gi|15221909,gi|16226649,gi|17380784,gi|22136802,gi|332194202,gi|332194203,gi|42571805,gi|586830502	NCBI_Arabidopsis_Thaliana_txid3702_20160205.fasta	54019.4	0.998	2	2	2	0.000192	0.0589
Sowmya_20111205_Arabidopsis_Thaliana_C1_C2_C3_as_grouped_replicates_with_DAT_SCAFF3	C1-C2-C3	C1-C2-C3	File Name: LO_20111205_SMI_01_2.RAW (F002837)	cytochrome B6 (chloroplast) [Arabidopsis thaliana]	gi|5881724,gi|6685349,gi|7525063	NCBI_Arabidopsis_Thaliana_txid3702_20160205.fasta	24152.8	0.868	1	1	1	9.58e-05	0.0977
Sowmya_20111205_Arabidopsis_Thaliana_C1_C2_C3_as_grouped_replicates_with_DAT_SCAFF3	C1-C2-C3	C1-C2-C3	File Name: LO_20111205_SMI_01_2.RAW (F002837)	nitrite reductase [Arabidopsis thaliana]	gi|1208408,gi|13430816,gi|15010614,gi|15226573,gi|20334790,gi|2289780,gi|23297021,gi|23397091,gi|23397093,gi|330251330,gi|4335728,gi|54036161	NCBI_Arabidopsis_Thaliana_txid3702_20160205.fasta	65505.8	1	6	6	6	0.000575	0.15
Sowmya_20111205_Arabidopsis_Thaliana_C1_C2_C3_as_grouped_replicates_with_DAT_SCAFF3	C1-C2-C3	C1-C2-C3	File Name: LO_20111205_SMI_01_2.RAW (F002837)	ribosomal protein L14 (chloroplast) [Arabidopsis thaliana]	gi|5881730,gi|6685862,gi|7525069	NCBI_Arabidopsis_Thaliana_txid3702_20160205.fasta	13582	0.998	2	2	3	0.000287	0.27
Sowmya_20111205_Arabidopsis_Thaliana_C1_C2_C3_as_grouped_replicates_with_DAT_SCAFF3	C1-C2-C3	C1-C2-C3	File Name: LO_20111205_SMI_01_2.RAW (F002837)	unnamed protein product [Arabidopsis thaliana]	gi|219730094,gi|219730288,gi|219782289,gi|219782483,gi|257293564,gi|257293758,gi|257355516,gi|257355710,gi|322510044,gi|332191602,gi|42562149,gi|6714306	NCBI_Arabidopsis_Thaliana_txid3702_20160205.fasta	68677.6	0.998	2	2	2	0.000192	0.0428
Sowmya_20111205_Arabidopsis_Thaliana_C1_C2_C3_as_grouped_replicates_with_DAT_SCAFF3	C1-C2-C3	C1-C2-C3	File Name: LO_20111205_SMI_01_2.RAW (F002837)	coronatine-regulated tyrosine aminotransferase [Arabidopsis thaliana]	gi|15076853,gi|15236533,gi|186512825,gi|20466690,gi|23198198,gi|259426292,gi|27552217,gi|300648990,gi|332659382,gi|332659383,gi|4454029,gi|7269208,gi|75209196	NCBI_Arabidopsis_Thaliana_txid3702_20160205.fasta	42229.9	1	4	4	5	0.000479	0.164
Sowmya_20111205_Arabidopsis_Thaliana_C1_C2_C3_as_grouped_replicates_with_DAT_SCAFF3	C1-C2-C3	C1-C2-C3	File Name: LO_20111205_SMI_01_2.RAW (F002837)	voltage dependent anion channel 3 [Arabidopsis thaliana]	gi|15242210,gi|17380870,gi|21689659,gi|25091001,gi|332004732,gi|332004733,gi|334187695,gi|4006941,gi|9755676	NCBI_Arabidopsis_Thaliana_txid3702_20160205.fasta	29211.1	1	4	4	5	0.000479	0.281
Sowmya_20111205_Arabidopsis_Thaliana_C1_C2_C3_as_grouped_replicates_with_DAT_SCAFF3	C1-C2-C3	C1-C2-C3	File Name: LO_20111205_SMI_01_2.RAW (F002837)	F1O19.10/F1O19.10 [Arabidopsis thaliana]	gi|13926229	NCBI_Arabidopsis_Thaliana_txid3702_20160205.fasta	14699.3	1	6	6	31	0.00297	0.616
Sowmya_20111205_Arabidopsis_Thaliana_C1_C2_C3_as_grouped_replicates_with_DAT_SCAFF3	C1-C2-C3	C1-C2-C3	File Name: LO_20111205_SMI_01_2.RAW (F002837)	30S ribosomal protein 3-1 [Arabidopsis thaliana]	gi|145326692,gi|18409071,gi|21554275,gi|28380141,gi|28393198,gi|28827558,gi|332196695,gi|332196696,gi|5734719	NCBI_Arabidopsis_Thaliana_txid3702_20160205.fasta	18146.7	0.868	1	1	1	9.58e-05	0.0736
Sowmya_20111205_Arabidopsis_Thaliana_C1_C2_C3_as_grouped_replicates_with_DAT_SCAFF3	C1-C2-C3	C1-C2-C3	File Name: LO_20111205_SMI_01_2.RAW (F002837)	RecName: Full=Thylakoid lumenal 29 kDa protein, chloroplastic; Short=TL29; AltName: Full=AtAPx07; AltName: Full=P29; AltName: Full=Probable L-ascorbate peroxidase 4; Flags: Precursor	gi|12644689,gi|13899079,gi|15236678,gi|18377504,gi|332657311,gi|7267543	NCBI_Arabidopsis_Thaliana_txid3702_20160205.fasta	37935.2	0.998	2	2	2	0.000192	0.103
Sowmya_20111205_Arabidopsis_Thaliana_C1_C2_C3_as_grouped_replicates_with_DAT_SCAFF3	C1-C2-C3	C1-C2-C3	File Name: LO_20111205_SMI_01_2.RAW (F002837)	RecName: Full=Arginase 2, mitochondrial; AltName: Full=Arginine amidohydrolase 2; Flags: Precursor	gi|11131457,gi|15236635,gi|28392862,gi|332657284,gi|4325375,gi|7267529	NCBI_Arabidopsis_Thaliana_txid3702_20160205.fasta	37980.9	1	4	4	4	0.000383	0.198
Sowmya_20111205_Arabidopsis_Thaliana_C1_C2_C3_as_grouped_replicates_with_DAT_SCAFF3	C1-C2-C3	C1-C2-C3	File Name: LO_20111205_SMI_01_2.RAW (F002837)	AT3g54890 [Arabidopsis thaliana]	gi|11762180,gi|11908038,gi|12642856,gi|13265501,gi|13605732,gi|145332845,gi|149242540,gi|15233115,gi|16207,gi|166644,gi|17979245,gi|20453135,gi|222424528,gi|23507771,gi|268612158,gi|268612176,gi|268612194,gi|332645785,gi|332645787,gi|4678304,gi|75220543	NCBI_Arabidopsis_Thaliana_txid3702_20160205.fasta	23262.6	1	3	4	7	0.00067	0.191
Sowmya_20111205_Arabidopsis_Thaliana_C1_C2_C3_as_grouped_replicates_with_DAT_SCAFF3	C1-C2-C3	C1-C2-C3	File Name: LO_20111205_SMI_01_2.RAW (F002837)	pyruvate, phosphate dikinase regulatory protein 1 [Arabidopsis thaliana]	gi|15233554,gi|222422939,gi|222424488,gi|257666037,gi|257666043,gi|257667575,gi|2911078,gi|332659023,gi|332659024,gi|6226452,gi|7268918,gi|79325203	NCBI_Arabidopsis_Thaliana_txid3702_20160205.fasta	40649.3	0.998	2	2	2	0.000192	0.0993
Sowmya_20111205_Arabidopsis_Thaliana_C1_C2_C3_as_grouped_replicates_with_DAT_SCAFF3	C1-C2-C3	C1-C2-C3	File Name: LO_20111205_SMI_01_2.RAW (F002837)	ATPase beta subunit (chloroplast) [Arabidopsis thaliana]	gi|5881701,gi|6686269,gi|7525040	NCBI_Arabidopsis_Thaliana_txid3702_20160205.fasta	53934.8	1	17	20	59	0.00565	0.586
Sowmya_20111205_Arabidopsis_Thaliana_C1_C2_C3_as_grouped_replicates_with_DAT_SCAFF3	C1-C2-C3	C1-C2-C3	File Name: LO_20111205_SMI_01_2.RAW (F002837)	light harvesting chlorophyll a/b-binding protein [Arabidopsis thaliana]	gi|13899125,gi|15224465,gi|15224471,gi|15232249,gi|15450349,gi|15450494,gi|15809901,gi|17064974,gi|17978863,gi|20260048,gi|25054901,gi|30023746,gi|330250799,gi|330250800,gi|330728783,gi|330728785,gi|330728787,gi|330728873,gi|330728875,gi|330730568,gi|330730570,gi|330730572,gi|330730658,gi|330730660,gi|332617623,gi|332617625,gi|332617627,gi|332617715,gi|332617717,gi|332628285,gi|332628287,gi|33262…	NCBI_Arabidopsis_Thaliana_txid3702_20160205.fasta	28804	1	4	4	11	0.00105	0.387
Sowmya_20111205_Arabidopsis_Thaliana_C1_C2_C3_as_grouped_replicates_with_DAT_SCAFF3	C1-C2-C3	C1-C2-C3	File Name: LO_20111205_SMI_01_2.RAW (F002837)	PSII 43 KDa protein (chloroplast) [Arabidopsis thaliana]	gi|163937814,gi|374095488,gi|7525029	NCBI_Arabidopsis_Thaliana_txid3702_20160205.fasta	51869.4	0.868	1	1	1	9.58e-05	0.0347
Sowmya_20111205_Arabidopsis_Thaliana_C1_C2_C3_as_grouped_replicates_with_DAT_SCAFF3	C1-C2-C3	C1-C2-C3	File Name: LO_20111205_SMI_01_2.RAW (F002837)	putative chlorophyll a/b-binding protein [Arabidopsis thaliana]	gi|11908106,gi|12642916,gi|14190463,gi|15235029,gi|15809718,gi|15983446,gi|21593520,gi|219967623,gi|219985902,gi|257637132,gi|257666900,gi|257686270,gi|28558077,gi|332657469,gi|4538963,gi|4741958,gi|7267731	NCBI_Arabidopsis_Thaliana_txid3702_20160205.fasta	30158.3	1	4	4	7	0.00067	0.261
Sowmya_20111205_Arabidopsis_Thaliana_C1_C2_C3_as_grouped_replicates_with_DAT_SCAFF3	C1-C2-C3	C1-C2-C3	File Name: LO_20111205_SMI_01_2.RAW (F002837)	guanine nucleotide-binding protein, putative [Arabidopsis thaliana]	gi|12321595,gi|12597816,gi|15221916,gi|16604557,gi|20259151,gi|21593440,gi|332194208,gi|75333344	NCBI_Arabidopsis_Thaliana_txid3702_20160205.fasta	35800.8	0.998	2	2	2	0.000192	0.169
Sowmya_20111205_Arabidopsis_Thaliana_C1_C2_C3_as_grouped_replicates_with_DAT_SCAFF3	C1-C2-C3	C1-C2-C3	File Name: LO_20111205_SMI_01_2.RAW (F002837)	actin 2 [Arabidopsis thaliana]	gi|110740435,gi|13878079,gi|15222075,gi|15230191,gi|16226780,gi|1669387,gi|1669389,gi|17104749,gi|17381174,gi|20465835,gi|21593338,gi|21703145,gi|222424040,gi|25452790,gi|25452791,gi|332194287,gi|332642627,gi|7770354,gi|9293903	NCBI_Arabidopsis_Thaliana_txid3702_20160205.fasta	41877.5	1	5	5	9	0.000862	0.35
Sowmya_20111205_Arabidopsis_Thaliana_C1_C2_C3_as_grouped_replicates_with_DAT_SCAFF3	C1-C2-C3	C1-C2-C3	File Name: LO_20111205_SMI_01_2.RAW (F002837)	At5g67500 [Arabidopsis thaliana]	gi|107738407,gi|15240765,gi|21537313,gi|332010969,gi|332010970,gi|334188690,gi|75171123,gi|9757871	NCBI_Arabidopsis_Thaliana_txid3702_20160205.fasta	32906.5	0.868	1	1	1	9.58e-05	0.0471
Sowmya_20111205_Arabidopsis_Thaliana_C1_C2_C3_as_grouped_replicates_with_DAT_SCAFF3	C1-C2-C3	C1-C2-C3	File Name: LO_20111205_SMI_01_2.RAW (F002837)	fructose-bisphosphate aldolase [Arabidopsis thaliana]	gi|15231715,gi|15450683,gi|16323105,gi|17380610,gi|21592946,gi|222424185,gi|332645491,gi|7529717	NCBI_Arabidopsis_Thaliana_txid3702_20160205.fasta	38540.4	1	9	9	15	0.00144	0.492
Sowmya_20111205_Arabidopsis_Thaliana_C1_C2_C3_as_grouped_replicates_with_DAT_SCAFF3	C1-C2-C3	C1-C2-C3	File Name: LO_20111205_SMI_01_2.RAW (F002837)	At1g02500 [Arabidopsis thaliana]	gi|11762286,gi|15217781,gi|16226595,gi|166872,gi|20260112,gi|21542419,gi|21593291,gi|30678312,gi|332189316,gi|332189317,gi|9972389	NCBI_Arabidopsis_Thaliana_txid3702_20160205.fasta	43158	0.998	2	2	3	0.000287	0.321
Sowmya_20111205_Arabidopsis_Thaliana_C1_C2_C3_as_grouped_replicates_with_DAT_SCAFF3	C1-C2-C3	C1-C2-C3	File Name: LO_20111205_SMI_01_2.RAW (F002837)	putative major latex protein [Arabidopsis thaliana]	gi|110740853,gi|15231561,gi|18252963,gi|21389667,gi|21617918,gi|332643641,gi|9294304	NCBI_Arabidopsis_Thaliana_txid3702_20160205.fasta	17806.1	0.868	1	1	1	9.58e-05	0.0987
Sowmya_20111205_Arabidopsis_Thaliana_C1_C2_C3_as_grouped_replicates_with_DAT_SCAFF3	C1-C2-C3	C1-C2-C3	File Name: LO_20111205_SMI_01_2.RAW (F002837)	S-adenosylmethionine synthase [Arabidopsis thaliana]	gi|11994556,gi|14335070,gi|15229033,gi|21539427,gi|21592791,gi|23397143,gi|27363324,gi|332642427,gi|75311602	NCBI_Arabidopsis_Thaliana_txid3702_20160205.fasta	42795.5	1	10	11	17	0.00163	0.473
[truncated: 2,196 more rows]

## Sheet: Opt LCO
Sowmya_20111205_Arabidopsis_Thaliana_L1_L2_L3_as_grouped_replicates_with_DAT_SCAFF3, Protein report created on 08/04/2016
[truncated: 2,852 more rows]

[truncated: 4 more sheets: Opt Th17, Salt Control, LCO + Salt, Th17 + Salt]
