# Supplementary material for: Proteomic Studies on the Effects of Lipo-Chitooligosaccharide and Thuricin 17 under Unstressed and Salt Stressed Conditions in Arabidopsis thaliana
Source: Front Plant Sci. 2016 Aug 30;7:1314. doi: 10.3389/fpls.2016.01314 (PMC5003918; doi:10.3389/fpls.2016.01314)
Supplement: Supplementary file 4 [file Data_Sheet_4.XLSX]

## Sheet: Opt Control
Sowmya_20111205_Arabidopsis_Thaliana_C1_C2_C3_as_grouped_replicates_with_DAT_SCAFF3, Peptide report created on 08/08/2016
Experiment: Sowmya_20111205_Arabidopsis_Thaliana_C1_C2_C3_as_grouped_replicates_with_DAT_SCAFF3
	Peak List Generator: unknown
		Version: unknown
		Charge States Calculated: unknown
		Deisotoped: unknown
		Textual Annotation: unknown
	Database Set: 1 Database
		Database Name: the Arabidopsis_Thaliana_txid3702_20141003 database
			Version: unknown
			Taxonomy: All Entries
			Number of Proteins: 227835
		Does database contain common contaminants?: unknown
	Search Engine Set: 1 Search Engine
		Search Engine: Mascot
			Version: 2.3.02
			Samples: All Samples
			Fragment Tolerance: 0.60 Da (Monoisotopic)
			Parent Tolerance: 15 PPM (Monoisotopic)
			Fixed Modifications: +57 on C (Carbamidomethyl)
			Variable Modifications: +16 on M (Oxidation)
			Database: the Arabidopsis_Thaliana_txid3702_20141003 database (unknown version, 227835 entries)
			Digestion Enzyme: Trypsin
			Max Missed Cleavages: 1
			Probability Model:
				File Name: LO_20111205_SMI_01_1.RAW (F002836): Peptide Prophet with Delta Mass Correction [+2 and below,+3,+4,+5,+6,+7,+8 and above]
				File Name: LO_20111205_SMI_01_2.RAW (F002837): Peptide Prophet with Delta Mass Correction [+2 and below,+3,+4,+5,+6,+7 and above]
				File Name: LO_20111205_SMI_02_1.RAW (F002838): Peptide Prophet with Delta Mass Correction [+2 and below,+3,+4,+5,+6,+7,+8 and above]
				File Name: LO_20111205_SMI_02_2.RAW (F002839): Peptide Prophet with Delta Mass Correction [+2 and below,+3,+4,+5,+6,+7 and above]
				File Name: LO_20111205_SMI_03_1.RAW (F002840): Peptide Prophet with Delta Mass Correction [+2 and below,+3,+4,+5,+6,+7,+8 and above]
				File Name: LO_20111205_SMI_03_2.RAW (F002841): Peptide Prophet with Delta Mass Correction [+2 and below,+3,+4,+5,+6,+7 and above]
	Scaffold: Version: Scaffold_4.4.8
		Modification Metadata Set: Unknown modifications
			Source: Unknown
			Comment:
		Protein Grouping Strategy: Experiment-wide grouping with binary peptide-protein weights
		Peptide Thresholds: 95.0% minimum
		Protein Thresholds: 99.0% minimum and 2 peptides minimum
		Peptide FDR: 0.0% (Decoy)
		Protein FDR: 0.2% (Decoy)
		GO Annotation Source(s): Unknown
Experiment name	Biological sample category	Biological sample name	MS/MS sample name	Protein name	Protein accession numbers	Database sources	Protein molecular weight (Da)	Protein identification probability	Exclusive unique peptide count	Exclusive unique spectrum count	Exclusive spectrum count	Percentage of total spectra	Percentage sequence coverage	Peptide sequence	Previous amino acid	Next amino acid	Best Peptide identification probability	Best Mascot Ion score	Best Mascot Identity score	Best Mascot Delta Ion score	Number of identified +1H spectra	Number of identified +2H spectra	Number of identified +3H spectra	Number of identified +4H spectra	Number of enzymatic termini	Calculated +1H Peptide Mass (AMU)	Median Retention Time	Total Precursor Intensity	Total TIC	Peptide start index	Peptide stop index	Star Category	Assigned	Other Proteins
Sowmya_20111205_Arabidopsis_Thaliana_C1_C2_C3_as_grouped_replicates_with_DAT_SCAFF3	C1-C2-C3	C1-C2-C3	File Name: LO_20111205_SMI_01_1.RAW (F002836)	RecName: Full=14-3-3-like protein GF14 lambda; AltName: Full=14-3-3-like protein AFT1; AltName: Full=14-3-3-like protein RCI2; AltName: Full=General regulatory factor 6	gi|1345595,gi|15450385,gi|1549404,gi|16974483,gi|18416277,gi|227471866,gi|227473125,gi|332004158,gi|332004159,gi|332004160,gi|332004161,gi|334187581,gi|334187583,gi|531379,gi|5802790,gi|7671458,gi|79327622,gi|953221	NCBI_Arabidopsis_Thaliana_txid3702_20160205.fasta	30992.1	1	2	2	2	0.00018	0.149	AAQDIAAADMAPTHPIR	K	L	0.997	41.4	32.5	40.6	0	0	1	0	2	1748.88			17022.5	160	176	Empty	TRUE
Sowmya_20111205_Arabidopsis_Thaliana_C1_C2_C3_as_grouped_replicates_with_DAT_SCAFF3	C1-C2-C3	C1-C2-C3	File Name: LO_20111205_SMI_01_1.RAW (F002836)	RecName: Full=14-3-3-like protein GF14 lambda; AltName: Full=14-3-3-like protein AFT1; AltName: Full=14-3-3-like protein RCI2; AltName: Full=General regulatory factor 6	gi|1345595,gi|15450385,gi|1549404,gi|16974483,gi|18416277,gi|227471866,gi|227473125,gi|332004158,gi|332004159,gi|332004160,gi|332004161,gi|334187581,gi|334187583,gi|531379,gi|5802790,gi|7671458,gi|79327622,gi|953221	NCBI_Arabidopsis_Thaliana_txid3702_20160205.fasta	30992.1	1	2	2	2	0.00018	0.149	DSTLIMQLLR	K	D	0.997	47.1	34	26.4	0	1	0	0	2	1189.66			5612.86	222	231	Empty	FALSE	gi|227473119,gi|9755651,gi|18086488,gi|227471880,gi|18087535,gi|3551052,gi|18406007,gi|227473097,gi|227473105,gi|87116612,gi|257664834,gi|3023217,gi|257664726,gi|227471864,gi|227471862,gi|553040,gi|487791,gi|227473111,gi|20260354,gi|227471868,gi|257664828,gi|18411901,gi|227473137,gi|119370260,gi|18421762,gi|2232148,gi|332192104,gi|1345592,gi|332192106,gi|332192105,gi|22136172,gi|487789,gi|1521124…
Sowmya_20111205_Arabidopsis_Thaliana_C1_C2_C3_as_grouped_replicates_with_DAT_SCAFF3	C1-C2-C3	C1-C2-C3	File Name: LO_20111205_SMI_01_1.RAW (F002836)	RecName: Full=14-3-3-like protein GF14 lambda; AltName: Full=14-3-3-like protein AFT1; AltName: Full=14-3-3-like protein RCI2; AltName: Full=General regulatory factor 6	gi|1345595,gi|15450385,gi|1549404,gi|16974483,gi|18416277,gi|227471866,gi|227473125,gi|332004158,gi|332004159,gi|332004160,gi|332004161,gi|334187581,gi|334187583,gi|531379,gi|5802790,gi|7671458,gi|79327622,gi|953221	NCBI_Arabidopsis_Thaliana_txid3702_20160205.fasta	30992.1	1	2	2	2	0.00018	0.149	KNDEHVSLVK	R	D	0.981	23.4	32	6.57	0	0	1	0	2	1168.63			10041.4	80	89	Empty	TRUE
Sowmya_20111205_Arabidopsis_Thaliana_C1_C2_C3_as_grouped_replicates_with_DAT_SCAFF3	C1-C2-C3	C1-C2-C3	File Name: LO_20111205_SMI_01_1.RAW (F002836)	myrosinase TGG2 [Arabidopsis thaliana]	gi|110740761,gi|13507565,gi|18420974,gi|21280813,gi|332006125,gi|5107821,gi|75308781,gi|871992	NCBI_Arabidopsis_Thaliana_txid3702_20160205.fasta	62734.7	1	8	8	11	0.000991	0.179	ASGLWYQSFLR	K	D	0.997	44.2	32	43.5	0	2	0	0	2	1327.68			31577.5	513	523	Empty	TRUE
Sowmya_20111205_Arabidopsis_Thaliana_C1_C2_C3_as_grouped_replicates_with_DAT_SCAFF3	C1-C2-C3	C1-C2-C3	File Name: LO_20111205_SMI_01_1.RAW (F002836)	myrosinase TGG2 [Arabidopsis thaliana]	gi|110740761,gi|13507565,gi|18420974,gi|21280813,gi|332006125,gi|5107821,gi|75308781,gi|871992	NCBI_Arabidopsis_Thaliana_txid3702_20160205.fasta	62734.7	1	8	8	11	0.000991	0.179	DLDVMEELGVK	K	G	0.997	67.3	33.3	59.3	0	2	0	0	2	1247.62			13335.4	112	122	Empty	TRUE
Sowmya_20111205_Arabidopsis_Thaliana_C1_C2_C3_as_grouped_replicates_with_DAT_SCAFF3	C1-C2-C3	C1-C2-C3	File Name: LO_20111205_SMI_01_1.RAW (F002836)	myrosinase TGG2 [Arabidopsis thaliana]	gi|110740761,gi|13507565,gi|18420974,gi|21280813,gi|332006125,gi|5107821,gi|75308781,gi|871992	NCBI_Arabidopsis_Thaliana_txid3702_20160205.fasta	62734.7	1	8	8	11	0.000991	0.179	GINEDGINYYSGLIDGLIAR	R	N	0.995	29	32.4	6.97	0	0	1	0	2	2153.09			4422.26	142	161	Empty	TRUE
Sowmya_20111205_Arabidopsis_Thaliana_C1_C2_C3_as_grouped_replicates_with_DAT_SCAFF3	C1-C2-C3	C1-C2-C3	File Name: LO_20111205_SMI_01_1.RAW (F002836)	myrosinase TGG2 [Arabidopsis thaliana]	gi|110740761,gi|13507565,gi|18420974,gi|21280813,gi|332006125,gi|5107821,gi|75308781,gi|871992	NCBI_Arabidopsis_Thaliana_txid3702_20160205.fasta	62734.7	1	8	8	11	0.000991	0.179	GLNVWDGFTHR	R	Y	0.971	29.1	32.3	26.3	0	1	0	0	2	1301.64			38273.9	77	87	Empty	TRUE
Sowmya_20111205_Arabidopsis_Thaliana_C1_C2_C3_as_grouped_replicates_with_DAT_SCAFF3	C1-C2-C3	C1-C2-C3	File Name: LO_20111205_SMI_01_1.RAW (F002836)	myrosinase TGG2 [Arabidopsis thaliana]	gi|110740761,gi|13507565,gi|18420974,gi|21280813,gi|332006125,gi|5107821,gi|75308781,gi|871992	NCBI_Arabidopsis_Thaliana_txid3702_20160205.fasta	62734.7	1	8	8	11	0.000991	0.179	GMLNVMEHFK	R	T	0.997	54.8	32.3	49.1	0	1	0	0	2	1205.58			22400.5	409	418	Empty	TRUE
Sowmya_20111205_Arabidopsis_Thaliana_C1_C2_C3_as_grouped_replicates_with_DAT_SCAFF3	C1-C2-C3	C1-C2-C3	File Name: LO_20111205_SMI_01_1.RAW (F002836)	myrosinase TGG2 [Arabidopsis thaliana]	gi|110740761,gi|13507565,gi|18420974,gi|21280813,gi|332006125,gi|5107821,gi|75308781,gi|871992	NCBI_Arabidopsis_Thaliana_txid3702_20160205.fasta	62734.7	1	8	8	11	0.000991	0.179	GYALGTDAPGR	R	C	0.997	69.4	34.1	59.9	0	2	0	0	2	1077.53			192147	225	235	Empty	TRUE	gi|74473399,gi|19699349,gi|5107830,gi|74473453,gi|30690085,gi|74473451,gi|871990,gi|30690089,gi|585536,gi|304115,gi|15809938,gi|15010760,gi|332006129,gi|332006128
Sowmya_20111205_Arabidopsis_Thaliana_C1_C2_C3_as_grouped_replicates_with_DAT_SCAFF3	C1-C2-C3	C1-C2-C3	File Name: LO_20111205_SMI_01_1.RAW (F002836)	myrosinase TGG2 [Arabidopsis thaliana]	gi|110740761,gi|13507565,gi|18420974,gi|21280813,gi|332006125,gi|5107821,gi|75308781,gi|871992	NCBI_Arabidopsis_Thaliana_txid3702_20160205.fasta	62734.7	1	8	8	11	0.000991	0.179	IGPVMITR	K	W	0.997	49.1	33.7	21.3	0	1	0	0	2	886.518			15583.8	282	289	Empty	TRUE
Sowmya_20111205_Arabidopsis_Thaliana_C1_C2_C3_as_grouped_replicates_with_DAT_SCAFF3	C1-C2-C3	C1-C2-C3	File Name: LO_20111205_SMI_01_1.RAW (F002836)	myrosinase TGG2 [Arabidopsis thaliana]	gi|110740761,gi|13507565,gi|18420974,gi|21280813,gi|332006125,gi|5107821,gi|75308781,gi|871992	NCBI_Arabidopsis_Thaliana_txid3702_20160205.fasta	62734.7	1	8	8	11	0.000991	0.179	TIIDDFKDYADLCFER	R	F	0.997	47	29.9	42.3	0	0	1	0	2	2020.93			13553.6	189	204	Empty	TRUE
Sowmya_20111205_Arabidopsis_Thaliana_C1_C2_C3_as_grouped_replicates_with_DAT_SCAFF3	C1-C2-C3	C1-C2-C3	File Name: LO_20111205_SMI_01_1.RAW (F002836)	AT5g26000/T1N24_7 [Arabidopsis thaliana]	gi|15010760,gi|15809938,gi|19699349,gi|304115,gi|30690085,gi|30690089,gi|332006128,gi|332006129,gi|5107830,gi|585536,gi|74473399,gi|74473451,gi|74473453,gi|871990	NCBI_Arabidopsis_Thaliana_txid3702_20160205.fasta	61134.8	1	10	11	19	0.00171	0.229	FSIAWSR	R	L	0.993	38.8	35	0	0	1	0	0	2	866.452			40479	114	120	Empty	TRUE
Sowmya_20111205_Arabidopsis_Thaliana_C1_C2_C3_as_grouped_replicates_with_DAT_SCAFF3	C1-C2-C3	C1-C2-C3	File Name: LO_20111205_SMI_01_1.RAW (F002836)	AT5g26000/T1N24_7 [Arabidopsis thaliana]	gi|15010760,gi|15809938,gi|19699349,gi|304115,gi|30690085,gi|30690089,gi|332006128,gi|332006129,gi|5107830,gi|585536,gi|74473399,gi|74473451,gi|74473453,gi|871990	NCBI_Arabidopsis_Thaliana_txid3702_20160205.fasta	61134.8	1	10	11	19	0.00171	0.229	GIYYVMDYFK	K	T	0.997	59.2	31.4	43.4	0	2	0	0	2	1298.61			16331.4	399	408	Empty	TRUE
Sowmya_20111205_Arabidopsis_Thaliana_C1_C2_C3_as_grouped_replicates_with_DAT_SCAFF3	C1-C2-C3	C1-C2-C3	File Name: LO_20111205_SMI_01_1.RAW (F002836)	AT5g26000/T1N24_7 [Arabidopsis thaliana]	gi|15010760,gi|15809938,gi|19699349,gi|304115,gi|30690085,gi|30690089,gi|332006128,gi|332006129,gi|5107830,gi|585536,gi|74473399,gi|74473451,gi|74473453,gi|871990	NCBI_Arabidopsis_Thaliana_txid3702_20160205.fasta	61134.8	1	10	11	19	0.00171	0.229	GLNVWDSFTHR	R	F	0.997	48.6	32.2	48.6	0	2	1	0	2	1331.65			79506.5	65	75	Empty	TRUE
Sowmya_20111205_Arabidopsis_Thaliana_C1_C2_C3_as_grouped_replicates_with_DAT_SCAFF3	C1-C2-C3	C1-C2-C3	File Name: LO_20111205_SMI_01_1.RAW (F002836)	AT5g26000/T1N24_7 [Arabidopsis thaliana]	gi|15010760,gi|15809938,gi|19699349,gi|304115,gi|30690085,gi|30690089,gi|332006128,gi|332006129,gi|5107830,gi|585536,gi|74473399,gi|74473451,gi|74473453,gi|871990	NCBI_Arabidopsis_Thaliana_txid3702_20160205.fasta	61134.8	1	10	11	19	0.00171	0.229	GMIGPVMITR	K	W	0.997	55.3	33.9	40.2	0	2	0	0	2	1074.58			134221	269	278	Empty	TRUE
Sowmya_20111205_Arabidopsis_Thaliana_C1_C2_C3_as_grouped_replicates_with_DAT_SCAFF3	C1-C2-C3	C1-C2-C3	File Name: LO_20111205_SMI_01_1.RAW (F002836)	AT5g26000/T1N24_7 [Arabidopsis thaliana]	gi|15010760,gi|15809938,gi|19699349,gi|304115,gi|30690085,gi|30690089,gi|332006128,gi|332006129,gi|5107830,gi|585536,gi|74473399,gi|74473451,gi|74473453,gi|871990	NCBI_Arabidopsis_Thaliana_txid3702_20160205.fasta	61134.8	1	10	11	19	0.00171	0.229	GYALGTDAPGR	R	C	0.997	69.4	34.1	59.9	0	2	0	0	2	1077.53			192147	213	223	Empty	FALSE	gi|13507565,gi|75308781,gi|5107821,gi|110740761,gi|871992,gi|21280813,gi|332006125,gi|18420974
Sowmya_20111205_Arabidopsis_Thaliana_C1_C2_C3_as_grouped_replicates_with_DAT_SCAFF3	C1-C2-C3	C1-C2-C3	File Name: LO_20111205_SMI_01_1.RAW (F002836)	AT5g26000/T1N24_7 [Arabidopsis thaliana]	gi|15010760,gi|15809938,gi|19699349,gi|304115,gi|30690085,gi|30690089,gi|332006128,gi|332006129,gi|5107830,gi|585536,gi|74473399,gi|74473451,gi|74473453,gi|871990	NCBI_Arabidopsis_Thaliana_txid3702_20160205.fasta	61134.8	1	10	11	19	0.00171	0.229	IFFHGWFMGPLTEGK	K	Y	0.997	41.4	32.1	41.4	0	0	3	0	2	1766.87			49754.4	298	312	Empty	TRUE
Sowmya_20111205_Arabidopsis_Thaliana_C1_C2_C3_as_grouped_replicates_with_DAT_SCAFF3	C1-C2-C3	C1-C2-C3	File Name: LO_20111205_SMI_01_1.RAW (F002836)	AT5g26000/T1N24_7 [Arabidopsis thaliana]	gi|15010760,gi|15809938,gi|19699349,gi|304115,gi|30690085,gi|30690089,gi|332006128,gi|332006129,gi|5107830,gi|585536,gi|74473399,gi|74473451,gi|74473453,gi|871990	NCBI_Arabidopsis_Thaliana_txid3702_20160205.fasta	61134.8	1	10	11	19	0.00171	0.229	LFNSGNFEK	K	G	0.997	51.1	31.9	38.1	0	2	0	0	2	1055.52			88176.7	37	45	Empty	TRUE
Sowmya_20111205_Arabidopsis_Thaliana_C1_C2_C3_as_grouped_replicates_with_DAT_SCAFF3	C1-C2-C3	C1-C2-C3	File Name: LO_20111205_SMI_01_1.RAW (F002836)	AT5g26000/T1N24_7 [Arabidopsis thaliana]	gi|15010760,gi|15809938,gi|19699349,gi|304115,gi|30690085,gi|30690089,gi|332006128,gi|332006129,gi|5107830,gi|585536,gi|74473399,gi|74473451,gi|74473453,gi|871990	NCBI_Arabidopsis_Thaliana_txid3702_20160205.fasta	61134.8	1	10	11	19	0.00171	0.229	LPEFSETEAALVK	R	G	0.997	81.1	33	72.1	0	3	0	0	2	1433.75			183644	325	337	Empty	TRUE
Sowmya_20111205_Arabidopsis_Thaliana_C1_C2_C3_as_grouped_replicates_with_DAT_SCAFF3	C1-C2-C3	C1-C2-C3	File Name: LO_20111205_SMI_01_1.RAW (F002836)	AT5g26000/T1N24_7 [Arabidopsis thaliana]	gi|15010760,gi|15809938,gi|19699349,gi|304115,gi|30690085,gi|30690089,gi|332006128,gi|332006129,gi|5107830,gi|585536,gi|74473399,gi|74473451,gi|74473453,gi|871990	NCBI_Arabidopsis_Thaliana_txid3702_20160205.fasta	61134.8	1	10	11	19	0.00171	0.229	RIDYLCSHLCFLSK	K	V	0.997	32.1	32.4	27.9	0	0	1	0	2	1811.89			29325	440	453	Empty	TRUE
Sowmya_20111205_Arabidopsis_Thaliana_C1_C2_C3_as_grouped_replicates_with_DAT_SCAFF3	C1-C2-C3	C1-C2-C3	File Name: LO_20111205_SMI_01_1.RAW (F002836)	AT5g26000/T1N24_7 [Arabidopsis thaliana]	gi|15010760,gi|15809938,gi|19699349,gi|304115,gi|30690085,gi|30690089,gi|332006128,gi|332006129,gi|5107830,gi|585536,gi|74473399,gi|74473451,gi|74473453,gi|871990	NCBI_Arabidopsis_Thaliana_txid3702_20160205.fasta	61134.8	1	10	11	19	0.00171	0.229	WFLPFDHSQESK	R	D	0.951	19.4	31.1	12.8	0	0	1	0	2	1520.72			107792	279	290	Empty	TRUE
Sowmya_20111205_Arabidopsis_Thaliana_C1_C2_C3_as_grouped_replicates_with_DAT_SCAFF3	C1-C2-C3	C1-C2-C3	File Name: LO_20111205_SMI_01_1.RAW (F002836)	AT5g26000/T1N24_7 [Arabidopsis thaliana]	gi|15010760,gi|15809938,gi|19699349,gi|304115,gi|30690085,gi|30690089,gi|332006128,gi|332006129,gi|5107830,gi|585536,gi|74473399,gi|74473451,gi|74473453,gi|871990	NCBI_Arabidopsis_Thaliana_txid3702_20160205.fasta	61134.8	1	10	11	19	0.00171	0.229	YYNGLIDGLVAK	K	N	0.997	71	31.5	57.8	0	1	0	0	2	1325.71			70264.5	138	149	Empty	TRUE
Sowmya_20111205_Arabidopsis_Thaliana_C1_C2_C3_as_grouped_replicates_with_DAT_SCAFF3	C1-C2-C3	C1-C2-C3	File Name: LO_20111205_SMI_01_1.RAW (F002836)	cyclophilin [Arabidopsis thaliana]	gi|1322278,gi|15228674,gi|16648947,gi|20259872,gi|21555831,gi|219736639,gi|219749730,gi|219900299,gi|238480125,gi|257339437,gi|257732956,gi|257745254,gi|332646776,gi|332646777,gi|332646778,gi|334186198,gi|405131,gi|461899,gi|6899901	NCBI_Arabidopsis_Thaliana_txid3702_20160205.fasta	28079	1	4	4	7	0.00063	0.131	FEDENFTLK	K	H	0.997	53.9	30.8	42.4	0	1	0	0	2	1142.54			123691	173	181	Empty	TRUE
Sowmya_20111205_Arabidopsis_Thaliana_C1_C2_C3_as_grouped_replicates_with_DAT_SCAFF3	C1-C2-C3	C1-C2-C3	File Name: LO_20111205_SMI_01_1.RAW (F002836)	cyclophilin [Arabidopsis thaliana]	gi|1322278,gi|15228674,gi|16648947,gi|20259872,gi|21555831,gi|219736639,gi|219749730,gi|219900299,gi|238480125,gi|257339437,gi|257732956,gi|257745254,gi|332646776,gi|332646777,gi|332646778,gi|334186198,gi|405131,gi|461899,gi|6899901	NCBI_Arabidopsis_Thaliana_txid3702_20160205.fasta	28079	1	4	4	7	0.00063	0.131	IVMGLFGEVVPK	R	T	0.997	91.2	32.3	78.7	0	3	0	0	2	1288.73			184364	110	121	Empty	TRUE
Sowmya_20111205_Arabidopsis_Thaliana_C1_C2_C3_as_grouped_replicates_with_DAT_SCAFF3	C1-C2-C3	C1-C2-C3	File Name: LO_20111205_SMI_01_1.RAW (F002836)	cyclophilin [Arabidopsis thaliana]	gi|1322278,gi|15228674,gi|16648947,gi|20259872,gi|21555831,gi|219736639,gi|219749730,gi|219900299,gi|238480125,gi|257339437,gi|257732956,gi|257745254,gi|332646776,gi|332646777,gi|332646778,gi|334186198,gi|405131,gi|461899,gi|6899901	NCBI_Arabidopsis_Thaliana_txid3702_20160205.fasta	28079	1	4	4	7	0.00063	0.131	TSWLDNK	K	H	0.997	41.1	33.3	22	0	2	0	0	2	863.426			18722.1	209	215	Empty	TRUE
Sowmya_20111205_Arabidopsis_Thaliana_C1_C2_C3_as_grouped_replicates_with_DAT_SCAFF3	C1-C2-C3	C1-C2-C3	File Name: LO_20111205_SMI_01_1.RAW (F002836)	cyclophilin [Arabidopsis thaliana]	gi|1322278,gi|15228674,gi|16648947,gi|20259872,gi|21555831,gi|219736639,gi|219749730,gi|219900299,gi|238480125,gi|257339437,gi|257732956,gi|257745254,gi|332646776,gi|332646777,gi|332646778,gi|334186198,gi|405131,gi|461899,gi|6899901	NCBI_Arabidopsis_Thaliana_txid3702_20160205.fasta	28079	1	4	4	7	0.00063	0.131	TVENFR	K	A	0.993	36.6	34	15.1	0	1	0	0	2	765.389			8226.28	122	127	Empty	TRUE
Sowmya_20111205_Arabidopsis_Thaliana_C1_C2_C3_as_grouped_replicates_with_DAT_SCAFF3	C1-C2-C3	C1-C2-C3	File Name: LO_20111205_SMI_01_1.RAW (F002836)	translationally controlled tumor protein-like [Arabidopsis thaliana]	gi|11994618,gi|12004324,gi|13605669,gi|15027891,gi|15228276,gi|15810079,gi|18252223,gi|19310667,gi|19883937,gi|21387033,gi|332642326	NCBI_Arabidopsis_Thaliana_txid3702_20160205.fasta	18910.8	1	2	2	2	0.00018	0.113	LQEQPTYDK	R	K	0.975	28.7	33.7	24.5	0	1	0	0	2	1121.55			10141.9	76	84	Empty	TRUE
Sowmya_20111205_Arabidopsis_Thaliana_C1_C2_C3_as_grouped_replicates_with_DAT_SCAFF3	C1-C2-C3	C1-C2-C3	File Name: LO_20111205_SMI_01_1.RAW (F002836)	translationally controlled tumor protein-like [Arabidopsis thaliana]	gi|11994618,gi|12004324,gi|13605669,gi|15027891,gi|15228276,gi|15810079,gi|18252223,gi|19310667,gi|19883937,gi|21387033,gi|332642326	NCBI_Arabidopsis_Thaliana_txid3702_20160205.fasta	18910.8	1	2	2	2	0.00018	0.113	LSEEDQAVFK	K	K	0.997	57.3	33.2	41.2	0	1	0	0	2	1165.57			22611.4	102	111	Empty	TRUE
Sowmya_20111205_Arabidopsis_Thaliana_C1_C2_C3_as_grouped_replicates_with_DAT_SCAFF3	C1-C2-C3	C1-C2-C3	File Name: LO_20111205_SMI_01_1.RAW (F002836)	AT4g04640/T19J18_4 [Arabidopsis thaliana]	gi|16226524,gi|166632,gi|17473929,gi|18412632,gi|20148353,gi|21594056,gi|332657008,gi|461550,gi|5708095,gi|5732056,gi|7267222	NCBI_Arabidopsis_Thaliana_txid3702_20160205.fasta	40911.9	1	7	7	12	0.00108	0.209	GLCGGFNNFIIK	R	K	0.997	73.8	33.1	55.1	0	2	0	0	2	1339.68			19871.4	137	148	Empty	TRUE
Sowmya_20111205_Arabidopsis_Thaliana_C1_C2_C3_as_grouped_replicates_with_DAT_SCAFF3	C1-C2-C3	C1-C2-C3	File Name: LO_20111205_SMI_01_1.RAW (F002836)	AT4g04640/T19J18_4 [Arabidopsis thaliana]	gi|16226524,gi|166632,gi|17473929,gi|18412632,gi|20148353,gi|21594056,gi|332657008,gi|461550,gi|5708095,gi|5732056,gi|7267222	NCBI_Arabidopsis_Thaliana_txid3702_20160205.fasta	40911.9	1	7	7	12	0.00108	0.209	GLGLEYTVISVGK	K	K	0.997	78	31.8	67.1	0	2	0	0	2	1335.75			42373.9	159	171	Empty	TRUE
Sowmya_20111205_Arabidopsis_Thaliana_C1_C2_C3_as_grouped_replicates_with_DAT_SCAFF3	C1-C2-C3	C1-C2-C3	File Name: LO_20111205_SMI_01_1.RAW (F002836)	AT4g04640/T19J18_4 [Arabidopsis thaliana]	gi|16226524,gi|166632,gi|17473929,gi|18412632,gi|20148353,gi|21594056,gi|332657008,gi|461550,gi|5708095,gi|5732056,gi|7267222	NCBI_Arabidopsis_Thaliana_txid3702_20160205.fasta	40911.9	1	7	7	12	0.00108	0.209	MSAMSSASDNASDLKK	R	S	0.997	42.6	29.9	39.7	0	0	1	0	2	1642.74			36811.3	329	344	Empty	TRUE
Sowmya_20111205_Arabidopsis_Thaliana_C1_C2_C3_as_grouped_replicates_with_DAT_SCAFF3	C1-C2-C3	C1-C2-C3	File Name: LO_20111205_SMI_01_1.RAW (F002836)	AT4g04640/T19J18_4 [Arabidopsis thaliana]	gi|16226524,gi|166632,gi|17473929,gi|18412632,gi|20148353,gi|21594056,gi|332657008,gi|461550,gi|5708095,gi|5732056,gi|7267222	NCBI_Arabidopsis_Thaliana_txid3702_20160205.fasta	40911.9	1	7	7	12	0.00108	0.209	RPYIPVDK	R	Y	0.997	46.9	32.8	28.7	0	2	0	0	2	987.562			62140.1	180	187	Empty	TRUE
Sowmya_20111205_Arabidopsis_Thaliana_C1_C2_C3_as_grouped_replicates_with_DAT_SCAFF3	C1-C2-C3	C1-C2-C3	File Name: LO_20111205_SMI_01_1.RAW (F002836)	AT4g04640/T19J18_4 [Arabidopsis thaliana]	gi|16226524,gi|166632,gi|17473929,gi|18412632,gi|20148353,gi|21594056,gi|332657008,gi|461550,gi|5708095,gi|5732056,gi|7267222	NCBI_Arabidopsis_Thaliana_txid3702_20160205.fasta	40911.9	1	7	7	12	0.00108	0.209	SLSMVYNR	K	K	0.991	32.7	32.3	25.6	0	1	0	0	2	969.482			58609.6	345	352	Empty	TRUE
Sowmya_20111205_Arabidopsis_Thaliana_C1_C2_C3_as_grouped_replicates_with_DAT_SCAFF3	C1-C2-C3	C1-C2-C3	File Name: LO_20111205_SMI_01_1.RAW (F002836)	AT4g04640/T19J18_4 [Arabidopsis thaliana]	gi|16226524,gi|166632,gi|17473929,gi|18412632,gi|20148353,gi|21594056,gi|332657008,gi|461550,gi|5708095,gi|5732056,gi|7267222	NCBI_Arabidopsis_Thaliana_txid3702_20160205.fasta	40911.9	1	7	7	12	0.00108	0.209	VALVVVTGDR	K	G	0.997	73.9	32.5	59.1	0	2	0	0	2	1028.61			65592.3	127	136	Empty	TRUE
Sowmya_20111205_Arabidopsis_Thaliana_C1_C2_C3_as_grouped_replicates_with_DAT_SCAFF3	C1-C2-C3	C1-C2-C3	File Name: LO_20111205_SMI_01_1.RAW (F002836)	AT4g04640/T19J18_4 [Arabidopsis thaliana]	gi|16226524,gi|166632,gi|17473929,gi|18412632,gi|20148353,gi|21594056,gi|332657008,gi|461550,gi|5708095,gi|5732056,gi|7267222	NCBI_Arabidopsis_Thaliana_txid3702_20160205.fasta	40911.9	1	7	7	12	0.00108	0.209	YLEAGTLPTAK	K	E	0.997	64.9	32.9	40.2	0	2	0	0	2	1163.63			38931	188	198	Empty	TRUE
Sowmya_20111205_Arabidopsis_Thaliana_C1_C2_C3_as_grouped_replicates_with_DAT_SCAFF3	C1-C2-C3	C1-C2-C3	File Name: LO_20111205_SMI_01_1.RAW (F002836)	similar to nuclear transport factor 2 [Arabidopsis thaliana]	gi|14596203,gi|15223491,gi|18377444,gi|332192684,gi|9802547	NCBI_Arabidopsis_Thaliana_txid3702_20160205.fasta	13527.4	0.998	2	2	2	0.00018	0.164	IQGSQNIVAK	K	L	0.997	36.7	32.1	18.7	0	1	0	0	2	1057.6			6985.27	42	51	Empty	TRUE
Sowmya_20111205_Arabidopsis_Thaliana_C1_C2_C3_as_grouped_replicates_with_DAT_SCAFF3	C1-C2-C3	C1-C2-C3	File Name: LO_20111205_SMI_01_1.RAW (F002836)	similar to nuclear transport factor 2 [Arabidopsis thaliana]	gi|14596203,gi|15223491,gi|18377444,gi|332192684,gi|9802547	NCBI_Arabidopsis_Thaliana_txid3702_20160205.fasta	13527.4	0.998	2	2	2	0.00018	0.164	LTGLPFQQCK	K	H	0.965	30.5	34.1	27.4	0	1	0	0	2	1191.62			8908.2	52	61	Empty	TRUE
Sowmya_20111205_Arabidopsis_Thaliana_C1_C2_C3_as_grouped_replicates_with_DAT_SCAFF3	C1-C2-C3	C1-C2-C3	File Name: LO_20111205_SMI_01_1.RAW (F002836)	protochlorophyllide reductase precursor [Arabidopsis thaliana]	gi|14596191,gi|15234129,gi|15809878,gi|1583456,gi|20148273,gi|21593167,gi|222423466,gi|2507092,gi|330728685,gi|330730399,gi|332617524,gi|332628185,gi|332659942,gi|332659943,gi|4972069,gi|544328999,gi|550554036,gi|7269598,gi|79325287,gi|968977	NCBI_Arabidopsis_Thaliana_txid3702_20160205.fasta	43360.5	1	3	3	5	0.00045	0.127	KGNVVVTGASSGLGLATAK	R	A	0.997	44	29.1	44	0	0	1	0	2	1729.98			8134.52	88	106	Empty	TRUE
Sowmya_20111205_Arabidopsis_Thaliana_C1_C2_C3_as_grouped_replicates_with_DAT_SCAFF3	C1-C2-C3	C1-C2-C3	File Name: LO_20111205_SMI_01_1.RAW (F002836)	protochlorophyllide reductase precursor [Arabidopsis thaliana]	gi|14596191,gi|15234129,gi|15809878,gi|1583456,gi|20148273,gi|21593167,gi|222423466,gi|2507092,gi|330728685,gi|330730399,gi|332617524,gi|332628185,gi|332659942,gi|332659943,gi|4972069,gi|544328999,gi|550554036,gi|7269598,gi|79325287,gi|968977	NCBI_Arabidopsis_Thaliana_txid3702_20160205.fasta	43360.5	1	3	3	5	0.00045	0.127	LAQVVSDPSLTK	R	S	0.997	68.6	31.6	49.7	0	2	0	0	2	1257.7			44019.2	348	359	Empty	TRUE
Sowmya_20111205_Arabidopsis_Thaliana_C1_C2_C3_as_grouped_replicates_with_DAT_SCAFF3	C1-C2-C3	C1-C2-C3	File Name: LO_20111205_SMI_01_1.RAW (F002836)	protochlorophyllide reductase precursor [Arabidopsis thaliana]	gi|14596191,gi|15234129,gi|15809878,gi|1583456,gi|20148273,gi|21593167,gi|222423466,gi|2507092,gi|330728685,gi|330730399,gi|332617524,gi|332628185,gi|332659942,gi|332659943,gi|4972069,gi|544328999,gi|550554036,gi|7269598,gi|79325287,gi|968977	NCBI_Arabidopsis_Thaliana_txid3702_20160205.fasta	43360.5	1	3	3	5	0.00045	0.127	TETPLDVLVCNAAVYFPTAK	R	E	0.997	38.3	31.4	38.3	0	0	2	0	2	2209.12			18045.2	163	182	Empty	TRUE
Sowmya_20111205_Arabidopsis_Thaliana_C1_C2_C3_as_grouped_replicates_with_DAT_SCAFF3	C1-C2-C3	C1-C2-C3	File Name: LO_20111205_SMI_01_1.RAW (F002836)	AT4g02520 [Arabidopsis thaliana]	gi|11692858,gi|1170091,gi|11908112,gi|13194824,gi|14517490,gi|15235401,gi|15810089,gi|166723,gi|2262152,gi|2554769,gi|2554770,gi|332656783,gi|347212,gi|407090,gi|6730003,gi|7269012	NCBI_Arabidopsis_Thaliana_txid3702_20160205.fasta	24129.2	1	4	5	5	0.00045	0.175	LAFEQIFK	K	S	0.951	28.7	31.1	14.8	0	1	0	0	2	995.556			2821.63	118	125	Empty	TRUE
Sowmya_20111205_Arabidopsis_Thaliana_C1_C2_C3_as_grouped_replicates_with_DAT_SCAFF3	C1-C2-C3	C1-C2-C3	File Name: LO_20111205_SMI_01_1.RAW (F002836)	AT4g02520 [Arabidopsis thaliana]	gi|11692858,gi|1170091,gi|11908112,gi|13194824,gi|14517490,gi|15235401,gi|15810089,gi|166723,gi|2262152,gi|2554769,gi|2554770,gi|332656783,gi|347212,gi|407090,gi|6730003,gi|7269012	NCBI_Arabidopsis_Thaliana_txid3702_20160205.fasta	24129.2	1	4	5	5	0.00045	0.175	VFGHPASIATR	K	R	0.997	50.6	32.2	40	0	1	1	0	2	1155.63			42702.6	6	16	Empty	TRUE
Sowmya_20111205_Arabidopsis_Thaliana_C1_C2_C3_as_grouped_replicates_with_DAT_SCAFF3	C1-C2-C3	C1-C2-C3	File Name: LO_20111205_SMI_01_1.RAW (F002836)	AT4g02520 [Arabidopsis thaliana]	gi|11692858,gi|1170091,gi|11908112,gi|13194824,gi|14517490,gi|15235401,gi|15810089,gi|166723,gi|2262152,gi|2554769,gi|2554770,gi|332656783,gi|347212,gi|407090,gi|6730003,gi|7269012	NCBI_Arabidopsis_Thaliana_txid3702_20160205.fasta	24129.2	1	4	5	5	0.00045	0.175	VLDVYEAR	K	L	0.997	47.6	34.7	32.4	0	1	0	0	2	964.51			31549.9	147	154	Empty	TRUE	gi|148887379,gi|20197312,gi|67848446,gi|11128454,gi|330255786,gi|30690772
Sowmya_20111205_Arabidopsis_Thaliana_C1_C2_C3_as_grouped_replicates_with_DAT_SCAFF3	C1-C2-C3	C1-C2-C3	File Name: LO_20111205_SMI_01_1.RAW (F002836)	AT4g02520 [Arabidopsis thaliana]	gi|11692858,gi|1170091,gi|11908112,gi|13194824,gi|14517490,gi|15235401,gi|15810089,gi|166723,gi|2262152,gi|2554769,gi|2554770,gi|332656783,gi|347212,gi|407090,gi|6730003,gi|7269012	NCBI_Arabidopsis_Thaliana_txid3702_20160205.fasta	24129.2	1	4	5	5	0.00045	0.175	VNEWVAEITK	R	R	0.997	44.6	33.7	44.6	0	1	0	0	2	1188.63			9104.24	195	204	Empty	TRUE
Sowmya_20111205_Arabidopsis_Thaliana_C1_C2_C3_as_grouped_replicates_with_DAT_SCAFF3	C1-C2-C3	C1-C2-C3	File Name: LO_20111205_SMI_01_1.RAW (F002836)	cyclophilin [Arabidopsis thaliana]	gi|110740884,gi|15234781,gi|20260656,gi|21593682,gi|219736625,gi|219749716,gi|219900285,gi|257339423,gi|257732942,gi|257745240,gi|28059460,gi|332661570,gi|405129,gi|4490326,gi|461903,gi|7270856	NCBI_Arabidopsis_Thaliana_txid3702_20160205.fasta	18372.7	0.998	2	2	2	0.00018	0.134	FEDENFER	K	K	0.993	29.1	27.1	25.3	0	1	0	0	2	1085.45			26253.1	90	97	Empty	TRUE
Sowmya_20111205_Arabidopsis_Thaliana_C1_C2_C3_as_grouped_replicates_with_DAT_SCAFF3	C1-C2-C3	C1-C2-C3	File Name: LO_20111205_SMI_01_1.RAW (F002836)	cyclophilin [Arabidopsis thaliana]	gi|110740884,gi|15234781,gi|20260656,gi|21593682,gi|219736625,gi|219749716,gi|219900285,gi|257339423,gi|257732942,gi|257745240,gi|28059460,gi|332661570,gi|405129,gi|4490326,gi|461903,gi|7270856	NCBI_Arabidopsis_Thaliana_txid3702_20160205.fasta	18372.7	0.998	2	2	2	0.00018	0.134	HVVFGQVVEGLDVVK	K	A	0.997	29.8	30.1	13.6	0	0	1	0	2	1624.91			5489.91	133	147	Empty	TRUE
Sowmya_20111205_Arabidopsis_Thaliana_C1_C2_C3_as_grouped_replicates_with_DAT_SCAFF3	C1-C2-C3	C1-C2-C3	File Name: LO_20111205_SMI_01_1.RAW (F002836)	RecName: Full=Protein disulfide-isomerase like 2-1; Short=AtPDIL2-1; AltName: Full=P5; AltName: Full=Protein MATERNAL EFFECT EMBRYO ARREST 30; AltName: Full=Protein UNFERTILIZED EMBRYO SAC 5; AltName: Full=Protein disulfide isomerase 11; Short=AtPDI11; AltName: Full=Protein disulfide-isomerase A6; AltName: Full=Protein disulfide-isomerase like 4-1; Short=AtPDIL4-1; Flags: Precursor	gi|11132051,gi|15226610,gi|18377789,gi|20259223,gi|222424840,gi|24417274,gi|2529680,gi|330255751,gi|330255752,gi|38453637,gi|79324941	NCBI_Arabidopsis_Thaliana_txid3702_20160205.fasta	35620.8	1	3	3	3	0.00027	0.0886	AGIVESLDALVK	K	E	0.997	47.6	32	18.6	0	1	0	0	2	1214.7			4545.45	263	274	Empty	TRUE
Sowmya_20111205_Arabidopsis_Thaliana_C1_C2_C3_as_grouped_replicates_with_DAT_SCAFF3	C1-C2-C3	C1-C2-C3	File Name: LO_20111205_SMI_01_1.RAW (F002836)	RecName: Full=Protein disulfide-isomerase like 2-1; Short=AtPDIL2-1; AltName: Full=P5; AltName: Full=Protein MATERNAL EFFECT EMBRYO ARREST 30; AltName: Full=Protein UNFERTILIZED EMBRYO SAC 5; AltName: Full=Protein disulfide isomerase 11; Short=AtPDI11; AltName: Full=Protein disulfide-isomerase A6; AltName: Full=Protein disulfide-isomerase like 4-1; Short=AtPDIL4-1; Flags: Precursor	gi|11132051,gi|15226610,gi|18377789,gi|20259223,gi|222424840,gi|24417274,gi|2529680,gi|330255751,gi|330255752,gi|38453637,gi|79324941	NCBI_Arabidopsis_Thaliana_txid3702_20160205.fasta	35620.8	1	3	3	3	0.00027	0.0886	IEEEASTLK	R	G	0.985	30.2	34.5	11.2	0	1	0	0	2	1019.53			9424.17	291	299	Empty	TRUE
Sowmya_20111205_Arabidopsis_Thaliana_C1_C2_C3_as_grouped_replicates_with_DAT_SCAFF3	C1-C2-C3	C1-C2-C3	File Name: LO_20111205_SMI_01_1.RAW (F002836)	RecName: Full=Protein disulfide-isomerase like 2-1; Short=AtPDIL2-1; AltName: Full=P5; AltName: Full=Protein MATERNAL EFFECT EMBRYO ARREST 30; AltName: Full=Protein UNFERTILIZED EMBRYO SAC 5; AltName: Full=Protein disulfide isomerase 11; Short=AtPDI11; AltName: Full=Protein disulfide-isomerase A6; AltName: Full=Protein disulfide-isomerase like 4-1; Short=AtPDIL4-1; Flags: Precursor	gi|11132051,gi|15226610,gi|18377789,gi|20259223,gi|222424840,gi|24417274,gi|2529680,gi|330255751,gi|330255752,gi|38453637,gi|79324941	NCBI_Arabidopsis_Thaliana_txid3702_20160205.fasta	35620.8	1	3	3	3	0.00027	0.0886	NAEALAEYVNK	R	E	0.997	52.7	33.5	49.5	0	1	0	0	2	1221.61			20464.1	118	128	Empty	TRUE
Sowmya_20111205_Arabidopsis_Thaliana_C1_C2_C3_as_grouped_replicates_with_DAT_SCAFF3	C1-C2-C3	C1-C2-C3	File Name: LO_20111205_SMI_01_1.RAW (F002836)	unknown protein [Arabidopsis thaliana]	gi|17473794,gi|18407178,gi|21386997,gi|21555057,gi|330255664,gi|330255665,gi|3510256,gi|38503349,gi|79324933	NCBI_Arabidopsis_Thaliana_txid3702_20160205.fasta	18482.5	0.998	2	2	6	0.00054	0.092	NLVFKPDR	K	E	0.982	31.2	34.6	14.6	0	1	0	0	2	988.558			37985	149	156	Empty	TRUE
Sowmya_20111205_Arabidopsis_Thaliana_C1_C2_C3_as_grouped_replicates_with_DAT_SCAFF3	C1-C2-C3	C1-C2-C3	File Name: LO_20111205_SMI_01_1.RAW (F002836)	unknown protein [Arabidopsis thaliana]	gi|17473794,gi|18407178,gi|21386997,gi|21555057,gi|330255664,gi|330255665,gi|3510256,gi|38503349,gi|79324933	NCBI_Arabidopsis_Thaliana_txid3702_20160205.fasta	18482.5	0.998	2	2	6	0.00054	0.092	TAQEAWEK	K	V	0.99	29.5	32	23.3	0	5	0	0	2	962.458			29253	89	96	Empty	TRUE
Sowmya_20111205_Arabidopsis_Thaliana_C1_C2_C3_as_grouped_replicates_with_DAT_SCAFF3	C1-C2-C3	C1-C2-C3	File Name: LO_20111205_SMI_01_1.RAW (F002836)	At1g55670 [Arabidopsis thaliana]	gi|11692916,gi|11908046,gi|12642864,gi|14190363,gi|15215865,gi|15222757,gi|20143884,gi|332195160,gi|5734520	NCBI_Arabidopsis_Thaliana_txid3702_20160205.fasta	17086.1	0.999	1	1	1	9e-05	0.0562	THFEAGDDR	K	A	0.997	39.2	25.2	39.2	0	1	0	0	2	1047.45			2098.25	103	111	Empty	TRUE
Sowmya_20111205_Arabidopsis_Thaliana_C1_C2_C3_as_grouped_replicates_with_DAT_SCAFF3	C1-C2-C3	C1-C2-C3	File Name: LO_20111205_SMI_01_1.RAW (F002836)	F5M15.5 [Arabidopsis thaliana]	gi|8778617,gi|8886925	NCBI_Arabidopsis_Thaliana_txid3702_20160205.fasta	116684	1	13	13	21	0.00189	0.142	APGVQTPVIVR	R	F	0.997	45	27.4	43	0	3	0	0	2	1136.68			120825	131	141	Empty	TRUE	gi|15236264,gi|2924519,gi|257675673,gi|1246399,gi|7270460,gi|257322220,gi|17865693,gi|332661062,gi|18377696,gi|219787427,gi|21280989
Sowmya_20111205_Arabidopsis_Thaliana_C1_C2_C3_as_grouped_replicates_with_DAT_SCAFF3	C1-C2-C3	C1-C2-C3	File Name: LO_20111205_SMI_01_1.RAW (F002836)	F5M15.5 [Arabidopsis thaliana]	gi|8778617,gi|8886925	NCBI_Arabidopsis_Thaliana_txid3702_20160205.fasta	116684	1	13	13	21	0.00189	0.142	DEEINYYPSK	R	F	0.997	59	31.1	55.7	0	2	0	0	2	1257.56			17539.8	426	435	Empty	TRUE
Sowmya_20111205_Arabidopsis_Thaliana_C1_C2_C3_as_grouped_replicates_with_DAT_SCAFF3	C1-C2-C3	C1-C2-C3	File Name: LO_20111205_SMI_01_1.RAW (F002836)	F5M15.5 [Arabidopsis thaliana]	gi|8778617,gi|8886925	NCBI_Arabidopsis_Thaliana_txid3702_20160205.fasta	116684	1	13	13	21	0.00189	0.142	DEEVNYFPSR	R	L	0.997	66.5	29.1	57.2	0	2	0	0	2	1255.56			22196.3	908	917	Empty	TRUE	gi|15236264,gi|2924519,gi|257675673,gi|1246399,gi|7270460,gi|257322220,gi|17865693,gi|332661062,gi|18377696,gi|219787427,gi|21280989
Sowmya_20111205_Arabidopsis_Thaliana_C1_C2_C3_as_grouped_replicates_with_DAT_SCAFF3	C1-C2-C3	C1-C2-C3	File Name: LO_20111205_SMI_01_1.RAW (F002836)	F5M15.5 [Arabidopsis thaliana]	gi|8778617,gi|8886925	NCBI_Arabidopsis_Thaliana_txid3702_20160205.fasta	116684	1	13	13	21	0.00189	0.142	FSTVIHER	R	G	0.997	54.6	34.5	29.2	0	1	0	0	2	988.521			17158.6	624	631	Empty	TRUE	gi|15236264,gi|2924519,gi|257675673,gi|1246399,gi|7270460,gi|257322220,gi|17865693,gi|332661062,gi|18377696,gi|219787427,gi|21280989
Sowmya_20111205_Arabidopsis_Thaliana_C1_C2_C3_as_grouped_replicates_with_DAT_SCAFF3	C1-C2-C3	C1-C2-C3	File Name: LO_20111205_SMI_01_1.RAW (F002836)	F5M15.5 [Arabidopsis thaliana]	gi|8778617,gi|8886925	NCBI_Arabidopsis_Thaliana_txid3702_20160205.fasta	116684	1	13	13	21	0.00189	0.142	FSTVVHER	R	A	0.997	52.2	34.5	43	0	1	0	0	2	974.505			13805.8	142	149	Empty	TRUE
Sowmya_20111205_Arabidopsis_Thaliana_C1_C2_C3_as_grouped_replicates_with_DAT_SCAFF3	C1-C2-C3	C1-C2-C3	File Name: LO_20111205_SMI_01_1.RAW (F002836)	F5M15.5 [Arabidopsis thaliana]	gi|8778617,gi|8886925	NCBI_Arabidopsis_Thaliana_txid3702_20160205.fasta	116684	1	13	13	21	0.00189	0.142	GFFEVTHDISNLTCADFLR	K	A	0.997	34.3	32	32.6	0	0	3	0	2	2242.06			64811.4	112	130	Empty	TRUE	gi|15236264,gi|2924519,gi|257675673,gi|1246399,gi|7270460,gi|257322220,gi|17865693,gi|332661062,gi|18377696,gi|219787427,gi|21280989
Sowmya_20111205_Arabidopsis_Thaliana_C1_C2_C3_as_grouped_replicates_with_DAT_SCAFF3	C1-C2-C3	C1-C2-C3	File Name: LO_20111205_SMI_01_1.RAW (F002836)	F5M15.5 [Arabidopsis thaliana]	gi|8778617,gi|8886925	NCBI_Arabidopsis_Thaliana_txid3702_20160205.fasta	116684	1	13	13	21	0.00189	0.142	GIWISYWSQADR	R	S	0.997	58.3	32.5	58.3	0	1	0	0	2	1481.72			15305.6	504	515	Empty	TRUE
Sowmya_20111205_Arabidopsis_Thaliana_C1_C2_C3_as_grouped_replicates_with_DAT_SCAFF3	C1-C2-C3	C1-C2-C3	File Name: LO_20111205_SMI_01_1.RAW (F002836)	F5M15.5 [Arabidopsis thaliana]	gi|8778617,gi|8886925	NCBI_Arabidopsis_Thaliana_txid3702_20160205.fasta	116684	1	13	13	21	0.00189	0.142	GPVLLEDYHLIEK	R	V	0.997	41.3	31.2	40.1	0	0	1	0	2	1525.83			25114.7	77	89	Empty	TRUE
Sowmya_20111205_Arabidopsis_Thaliana_C1_C2_C3_as_grouped_replicates_with_DAT_SCAFF3	C1-C2-C3	C1-C2-C3	File Name: LO_20111205_SMI_01_1.RAW (F002836)	F5M15.5 [Arabidopsis thaliana]	gi|8778617,gi|8886925	NCBI_Arabidopsis_Thaliana_txid3702_20160205.fasta	116684	1	13	13	21	0.00189	0.142	HMEGFGVHTYTLIAK	R	S	0.993	26.4	32	26.4	0	0	1	0	2	1703.86			28752.5	240	254	Empty	TRUE
Sowmya_20111205_Arabidopsis_Thaliana_C1_C2_C3_as_grouped_replicates_with_DAT_SCAFF3	C1-C2-C3	C1-C2-C3	File Name: LO_20111205_SMI_01_1.RAW (F002836)	F5M15.5 [Arabidopsis thaliana]	gi|8778617,gi|8886925	NCBI_Arabidopsis_Thaliana_txid3702_20160205.fasta	116684	1	13	13	21	0.00189	0.142	IFAYGDTQR	R	H	0.997	45.3	31.3	34.4	0	2	0	0	2	1070.53			37515.2	384	392	Empty	TRUE
Sowmya_20111205_Arabidopsis_Thaliana_C1_C2_C3_as_grouped_replicates_with_DAT_SCAFF3	C1-C2-C3	C1-C2-C3	File Name: LO_20111205_SMI_01_1.RAW (F002836)	F5M15.5 [Arabidopsis thaliana]	gi|8778617,gi|8886925	NCBI_Arabidopsis_Thaliana_txid3702_20160205.fasta	116684	1	13	13	21	0.00189	0.142	SIWISYWSQADK	R	S	0.997	60.6	32.7	56.5	0	1	0	0	2	1483.72			14029.2	986	997	Empty	TRUE	gi|15236264,gi|2924519,gi|257675673,gi|1246399,gi|7270460,gi|257322220,gi|17865693,gi|332661062,gi|18377696,gi|219787427,gi|21280989
Sowmya_20111205_Arabidopsis_Thaliana_C1_C2_C3_as_grouped_replicates_with_DAT_SCAFF3	C1-C2-C3	C1-C2-C3	File Name: LO_20111205_SMI_01_1.RAW (F002836)	F5M15.5 [Arabidopsis thaliana]	gi|8778617,gi|8886925	NCBI_Arabidopsis_Thaliana_txid3702_20160205.fasta	116684	1	13	13	21	0.00189	0.142	TNIQEYWR	K	I	0.972	28.5	33	15.3	0	2	0	0	2	1109.54			20589.7	203	210	Empty	TRUE
Sowmya_20111205_Arabidopsis_Thaliana_C1_C2_C3_as_grouped_replicates_with_DAT_SCAFF3	C1-C2-C3	C1-C2-C3	File Name: LO_20111205_SMI_01_1.RAW (F002836)	F5M15.5 [Arabidopsis thaliana]	gi|8778617,gi|8886925	NCBI_Arabidopsis_Thaliana_txid3702_20160205.fasta	116684	1	13	13	21	0.00189	0.142	WVEILSEPR	R	L	0.997	42.3	32.1	38.7	0	1	0	0	2	1128.6			12862.7	489	497	Empty	TRUE
Sowmya_20111205_Arabidopsis_Thaliana_C1_C2_C3_as_grouped_replicates_with_DAT_SCAFF3	C1-C2-C3	C1-C2-C3	File Name: LO_20111205_SMI_01_1.RAW (F002836)	RecName: Full=40S ribosomal protein S12-2	gi|12229933,gi|15215592,gi|15225180,gi|21537373,gi|22137242,gi|30685164,gi|30685167,gi|330253533,gi|330253534,gi|330253535,gi|4263712	NCBI_Arabidopsis_Thaliana_txid3702_20160205.fasta	15328.5	0.869	1	1	1	9e-05	0.16	DFGEETTALNIVK	K	K	0.997	86.8	33.4	81.1	0	1	0	0	2	1436.73			17178.6	126	138	Empty	TRUE
Sowmya_20111205_Arabidopsis_Thaliana_C1_C2_C3_as_grouped_replicates_with_DAT_SCAFF3	C1-C2-C3	C1-C2-C3	File Name: LO_20111205_SMI_01_1.RAW (F002836)	RecName: Full=40S ribosomal protein S12-2	gi|12229933,gi|15215592,gi|15225180,gi|21537373,gi|22137242,gi|30685164,gi|30685167,gi|330253533,gi|330253534,gi|330253535,gi|4263712	NCBI_Arabidopsis_Thaliana_txid3702_20160205.fasta	15328.5	0.869	1	1	1	9e-05	0.16	TLGEWAGLCK	K	I	0.957	28.1	33.4	17.8	0	1	0	0	2	1134.56			17459.5	97	106	Empty	FALSE	gi|332191265,gi|15809726,gi|21536844,gi|14190453,gi|6587799,gi|332191264,gi|12229932,gi|15218373,gi|30684617
Sowmya_20111205_Arabidopsis_Thaliana_C1_C2_C3_as_grouped_replicates_with_DAT_SCAFF3	C1-C2-C3	C1-C2-C3	File Name: LO_20111205_SMI_01_1.RAW (F002836)	photosystem I subunit X precursor [Arabidopsis thaliana]	gi|12322125,gi|14532448,gi|15220733,gi|17369619,gi|18491111,gi|21555328,gi|227202672,gi|332193090	NCBI_Arabidopsis_Thaliana_txid3702_20160205.fasta	13207	0.869	1	1	2	0.00018	0.0692	FGLAPSANR	R	K	0.992	38.6	34.8	25.7	0	2	0	0	2	932.495			134075	70	78	Empty	TRUE
Sowmya_20111205_Arabidopsis_Thaliana_C1_C2_C3_as_grouped_replicates_with_DAT_SCAFF3	C1-C2-C3	C1-C2-C3	File Name: LO_20111205_SMI_01_1.RAW (F002836)	cysteine synthase [Arabidopsis thaliana]	gi|110741018,gi|12643285,gi|15224351,gi|17529180,gi|20465693,gi|21554286,gi|2281095,gi|257624475,gi|257670610,gi|259430857,gi|259454214,gi|259464671,gi|259659663,gi|259691451,gi|259694033,gi|295415436,gi|295421071,gi|300546231,gi|300555319,gi|300562777,gi|300579349,gi|300644297,gi|300653608,gi|330255223,gi|330255224,gi|334184908,gi|6899950,gi|6983576	NCBI_Arabidopsis_Thaliana_txid3702_20160205.fasta	41657.6	1	5	5	5	0.00045	0.163	AFGAELVLTEPAK	R	G	0.997	66.9	33.4	56.7	0	1	0	0	2	1345.74			19697.6	181	193	Empty	TRUE
Sowmya_20111205_Arabidopsis_Thaliana_C1_C2_C3_as_grouped_replicates_with_DAT_SCAFF3	C1-C2-C3	C1-C2-C3	File Name: LO_20111205_SMI_01_1.RAW (F002836)	cysteine synthase [Arabidopsis thaliana]	gi|110741018,gi|12643285,gi|15224351,gi|17529180,gi|20465693,gi|21554286,gi|2281095,gi|257624475,gi|257670610,gi|259430857,gi|259454214,gi|259464671,gi|259659663,gi|259691451,gi|259694033,gi|295415436,gi|295421071,gi|300546231,gi|300555319,gi|300562777,gi|300579349,gi|300644297,gi|300653608,gi|330255223,gi|330255224,gi|334184908,gi|6899950,gi|6983576	NCBI_Arabidopsis_Thaliana_txid3702_20160205.fasta	41657.6	1	5	5	5	0.00045	0.163	IHYETTGPEIWEDTR	K	G	0.975	19.6	30.7	19.2	0	0	1	0	2	1846.86			19320.7	226	240	Empty	TRUE
Sowmya_20111205_Arabidopsis_Thaliana_C1_C2_C3_as_grouped_replicates_with_DAT_SCAFF3	C1-C2-C3	C1-C2-C3	File Name: LO_20111205_SMI_01_1.RAW (F002836)	cysteine synthase [Arabidopsis thaliana]	gi|110741018,gi|12643285,gi|15224351,gi|17529180,gi|20465693,gi|21554286,gi|2281095,gi|257624475,gi|257670610,gi|259430857,gi|259454214,gi|259464671,gi|259659663,gi|259691451,gi|259694033,gi|295415436,gi|295421071,gi|300546231,gi|300555319,gi|300562777,gi|300579349,gi|300644297,gi|300653608,gi|330255223,gi|330255224,gi|334184908,gi|6899950,gi|6983576	NCBI_Arabidopsis_Thaliana_txid3702_20160205.fasta	41657.6	1	5	5	5	0.00045	0.163	LIAVVFPSFGER	K	Y	0.997	50	32.3	18.6	0	1	0	0	2	1334.75			12093.2	360	371	Empty	TRUE
Sowmya_20111205_Arabidopsis_Thaliana_C1_C2_C3_as_grouped_replicates_with_DAT_SCAFF3	C1-C2-C3	C1-C2-C3	File Name: LO_20111205_SMI_01_1.RAW (F002836)	cysteine synthase [Arabidopsis thaliana]	gi|110741018,gi|12643285,gi|15224351,gi|17529180,gi|20465693,gi|21554286,gi|2281095,gi|257624475,gi|257670610,gi|259430857,gi|259454214,gi|259464671,gi|259659663,gi|259691451,gi|259694033,gi|295415436,gi|295421071,gi|300546231,gi|300555319,gi|300562777,gi|300579349,gi|300644297,gi|300653608,gi|330255223,gi|330255224,gi|334184908,gi|6899950,gi|6983576	NCBI_Arabidopsis_Thaliana_txid3702_20160205.fasta	41657.6	1	5	5	5	0.00045	0.163	LILTMPASMSLER	K	R	0.987	33.2	33.8	30.1	0	1	0	0	2	1461.78			26058.5	163	175	Empty	TRUE
Sowmya_20111205_Arabidopsis_Thaliana_C1_C2_C3_as_grouped_replicates_with_DAT_SCAFF3	C1-C2-C3	C1-C2-C3	File Name: LO_20111205_SMI_01_1.RAW (F002836)	cysteine synthase [Arabidopsis thaliana]	gi|110741018,gi|12643285,gi|15224351,gi|17529180,gi|20465693,gi|21554286,gi|2281095,gi|257624475,gi|257670610,gi|259430857,gi|259454214,gi|259464671,gi|259659663,gi|259691451,gi|259694033,gi|295415436,gi|295421071,gi|300546231,gi|300555319,gi|300562777,gi|300579349,gi|300644297,gi|300653608,gi|330255223,gi|330255224,gi|334184908,gi|6899950,gi|6983576	NCBI_Arabidopsis_Thaliana_txid3702_20160205.fasta	41657.6	1	5	5	5	0.00045	0.163	TPMVYLNNVVK	K	G	0.994	39.9	32.4	29.8	0	1	0	0	2	1277.69			21344.2	86	96	Empty	TRUE
Sowmya_20111205_Arabidopsis_Thaliana_C1_C2_C3_as_grouped_replicates_with_DAT_SCAFF3	C1-C2-C3	C1-C2-C3	File Name: LO_20111205_SMI_01_1.RAW (F002836)	RecName: Full=Thioredoxin M1, chloroplastic; Short=AtTrxm1; Flags: Precursor	gi|11135105,gi|28393767,gi|28973241,gi|30678634,gi|332189475,gi|6539608,gi|9280656	NCBI_Arabidopsis_Thaliana_txid3702_20160205.fasta	19665.1	1	3	3	4	0.00036	0.173	DTLATSINK	K	F	0.994	37.2	33.4	28.4	0	1	0	0	2	962.515			22667	169	177	Empty	TRUE
Sowmya_20111205_Arabidopsis_Thaliana_C1_C2_C3_as_grouped_replicates_with_DAT_SCAFF3	C1-C2-C3	C1-C2-C3	File Name: LO_20111205_SMI_01_1.RAW (F002836)	RecName: Full=Thioredoxin M1, chloroplastic; Short=AtTrxm1; Flags: Precursor	gi|11135105,gi|28393767,gi|28973241,gi|30678634,gi|332189475,gi|6539608,gi|9280656	NCBI_Arabidopsis_Thaliana_txid3702_20160205.fasta	19665.1	1	3	3	4	0.00036	0.173	KDTIIGAVSK	K	D	0.997	35.1	29.9	29	0	2	0	0	2	1031.61			30588.5	159	168	Empty	TRUE
Sowmya_20111205_Arabidopsis_Thaliana_C1_C2_C3_as_grouped_replicates_with_DAT_SCAFF3	C1-C2-C3	C1-C2-C3	File Name: LO_20111205_SMI_01_1.RAW (F002836)	RecName: Full=Thioredoxin M1, chloroplastic; Short=AtTrxm1; Flags: Precursor	gi|11135105,gi|28393767,gi|28973241,gi|30678634,gi|332189475,gi|6539608,gi|9280656	NCBI_Arabidopsis_Thaliana_txid3702_20160205.fasta	19665.1	1	3	3	4	0.00036	0.173	MIDPIVNELAQK	K	Y	0.997	65.6	31.6	57.5	0	1	0	0	2	1370.73			63826.3	109	120	Empty	TRUE
Sowmya_20111205_Arabidopsis_Thaliana_C1_C2_C3_as_grouped_replicates_with_DAT_SCAFF3	C1-C2-C3	C1-C2-C3	File Name: LO_20111205_SMI_01_1.RAW (F002836)	unknown protein [Arabidopsis thaliana]	gi|13878081,gi|17104751,gi|18412406,gi|332646840,gi|7340724	NCBI_Arabidopsis_Thaliana_txid3702_20160205.fasta	24504.5	0.998	2	2	2	0.00018	0.0905	IEAAFVLGQLESK	R	T	0.997	72.2	32	60.5	0	1	0	0	2	1404.77			10698.8	136	148	Empty	TRUE
Sowmya_20111205_Arabidopsis_Thaliana_C1_C2_C3_as_grouped_replicates_with_DAT_SCAFF3	C1-C2-C3	C1-C2-C3	File Name: LO_20111205_SMI_01_1.RAW (F002836)	unknown protein [Arabidopsis thaliana]	gi|13878081,gi|17104751,gi|18412406,gi|332646840,gi|7340724	NCBI_Arabidopsis_Thaliana_txid3702_20160205.fasta	24504.5	0.998	2	2	2	0.00018	0.0905	LALFALR	R	N	0.976	28.6	27	18.8	0	1	0	0	2	803.514			1631.71	106	112	Empty	TRUE
Sowmya_20111205_Arabidopsis_Thaliana_C1_C2_C3_as_grouped_replicates_with_DAT_SCAFF3	C1-C2-C3	C1-C2-C3	File Name: LO_20111205_SMI_01_1.RAW (F002836)	uncharacterized protein [Arabidopsis thaliana]	gi|15221583,gi|18252921,gi|23197936,gi|332195882	NCBI_Arabidopsis_Thaliana_txid3702_20160205.fasta	27220.5	0.998	2	2	2	0.00018	0.097	GVLGPAQTGHIAR	K	L	0.989	25.6	32.3	12.8	0	0	1	0	2	1276.71			14718.7	36	48	Empty	TRUE
Sowmya_20111205_Arabidopsis_Thaliana_C1_C2_C3_as_grouped_replicates_with_DAT_SCAFF3	C1-C2-C3	C1-C2-C3	File Name: LO_20111205_SMI_01_1.RAW (F002836)	uncharacterized protein [Arabidopsis thaliana]	gi|15221583,gi|18252921,gi|23197936,gi|332195882	NCBI_Arabidopsis_Thaliana_txid3702_20160205.fasta	27220.5	0.998	2	2	2	0.00018	0.097	LNDEFFAQIR	R	L	0.995	41	33.9	34.7	0	1	0	0	2	1252.63			10158.7	115	124	Empty	TRUE
Sowmya_20111205_Arabidopsis_Thaliana_C1_C2_C3_as_grouped_replicates_with_DAT_SCAFF3	C1-C2-C3	C1-C2-C3	File Name: LO_20111205_SMI_01_1.RAW (F002836)	RecName: Full=Bifunctional enolase 2/transcriptional activator; AltName: Full=2-phospho-D-glycerate hydro-lyase 2; AltName: Full=2-phosphoglycerate dehydratase 2; AltName: Full=LOW EXPRESSION OF OSMOTICALLY RESPONSIVE GENES 1	gi|119350,gi|15227987,gi|15983458,gi|16271,gi|23297411,gi|298544537,gi|330254171,gi|4581151	NCBI_Arabidopsis_Thaliana_txid3702_20160205.fasta	47719.7	1	5	6	8	0.00072	0.131	AGAVVSGIPLYK	K	H	0.986	29.9	31	29.9	0	2	0	0	2	1174.68			19383.5	126	137	Empty	TRUE
Sowmya_20111205_Arabidopsis_Thaliana_C1_C2_C3_as_grouped_replicates_with_DAT_SCAFF3	C1-C2-C3	C1-C2-C3	File Name: LO_20111205_SMI_01_1.RAW (F002836)	RecName: Full=Bifunctional enolase 2/transcriptional activator; AltName: Full=2-phospho-D-glycerate hydro-lyase 2; AltName: Full=2-phosphoglycerate dehydratase 2; AltName: Full=LOW EXPRESSION OF OSMOTICALLY RESPONSIVE GENES 1	gi|119350,gi|15227987,gi|15983458,gi|16271,gi|23297411,gi|298544537,gi|330254171,gi|4581151	NCBI_Arabidopsis_Thaliana_txid3702_20160205.fasta	47719.7	1	5	6	8	0.00072	0.131	DGGSDYLGK	R	G	0.966	24.8	29.7	19.8	0	1	0	0	2	911.411			3399.64	53	61	Empty	TRUE
Sowmya_20111205_Arabidopsis_Thaliana_C1_C2_C3_as_grouped_replicates_with_DAT_SCAFF3	C1-C2-C3	C1-C2-C3	File Name: LO_20111205_SMI_01_1.RAW (F002836)	RecName: Full=Bifunctional enolase 2/transcriptional activator; AltName: Full=2-phospho-D-glycerate hydro-lyase 2; AltName: Full=2-phosphoglycerate dehydratase 2; AltName: Full=LOW EXPRESSION OF OSMOTICALLY RESPONSIVE GENES 1	gi|119350,gi|15227987,gi|15983458,gi|16271,gi|23297411,gi|298544537,gi|330254171,gi|4581151	NCBI_Arabidopsis_Thaliana_txid3702_20160205.fasta	47719.7	1	5	6	8	0.00072	0.131	HIANLAGNPK	K	I	0.997	47.6	33.2	32.7	0	2	0	0	2	1034.57			36886.6	138	147	Empty	TRUE
Sowmya_20111205_Arabidopsis_Thaliana_C1_C2_C3_as_grouped_replicates_with_DAT_SCAFF3	C1-C2-C3	C1-C2-C3	File Name: LO_20111205_SMI_01_1.RAW (F002836)	RecName: Full=Bifunctional enolase 2/transcriptional activator; AltName: Full=2-phospho-D-glycerate hydro-lyase 2; AltName: Full=2-phosphoglycerate dehydratase 2; AltName: Full=LOW EXPRESSION OF OSMOTICALLY RESPONSIVE GENES 1	gi|119350,gi|15227987,gi|15983458,gi|16271,gi|23297411,gi|298544537,gi|330254171,gi|4581151	NCBI_Arabidopsis_Thaliana_txid3702_20160205.fasta	47719.7	1	5	6	8	0.00072	0.131	LAMQEFMILPVGAASFK	K	E	0.992	25.2	31.6	23.6	0	0	1	0	2	1852.97			4815.28	168	184	Empty	TRUE
Sowmya_20111205_Arabidopsis_Thaliana_C1_C2_C3_as_grouped_replicates_with_DAT_SCAFF3	C1-C2-C3	C1-C2-C3	File Name: LO_20111205_SMI_01_1.RAW (F002836)	RecName: Full=Bifunctional enolase 2/transcriptional activator; AltName: Full=2-phospho-D-glycerate hydro-lyase 2; AltName: Full=2-phosphoglycerate dehydratase 2; AltName: Full=LOW EXPRESSION OF OSMOTICALLY RESPONSIVE GENES 1	gi|119350,gi|15227987,gi|15983458,gi|16271,gi|23297411,gi|298544537,gi|330254171,gi|4581151	NCBI_Arabidopsis_Thaliana_txid3702_20160205.fasta	47719.7	1	5	6	8	0.00072	0.131	MGVEVYHHLK	K	S	0.99	26.9	32	12.3	0	1	1	0	2	1212.62			54743.8	189	198	Empty	TRUE
Sowmya_20111205_Arabidopsis_Thaliana_C1_C2_C3_as_grouped_replicates_with_DAT_SCAFF3	C1-C2-C3	C1-C2-C3	File Name: LO_20111205_SMI_01_1.RAW (F002836)	RecName: Full=Protochlorophyllide reductase C, chloroplastic; Short=PCR C; AltName: Full=NADPH-protochlorophyllide oxidoreductase C; Short=POR C; Flags: Precursor	gi|10720234,gi|110741579,gi|15081741,gi|15218860,gi|21594987,gi|22137108,gi|330728699,gi|330728721,gi|330730413,gi|330730435,gi|332189470,gi|332189471,gi|332617538,gi|332617560,gi|332628199,gi|332628221,gi|544329013,gi|544329035,gi|550554058,gi|550554096,gi|79316418,gi|8467964,gi|9280649	NCBI_Arabidopsis_Thaliana_txid3702_20160205.fasta	43627	1	2	2	2	0.00018	0.0499	KLWEVSEK	K	L	0.961	27.3	34.3	13.4	0	1	0	0	2	1018.56			9948.14	387	394	Empty	TRUE
Sowmya_20111205_Arabidopsis_Thaliana_C1_C2_C3_as_grouped_replicates_with_DAT_SCAFF3	C1-C2-C3	C1-C2-C3	File Name: LO_20111205_SMI_01_1.RAW (F002836)	RecName: Full=Protochlorophyllide reductase C, chloroplastic; Short=PCR C; AltName: Full=NADPH-protochlorophyllide oxidoreductase C; Short=POR C; Flags: Precursor	gi|10720234,gi|110741579,gi|15081741,gi|15218860,gi|21594987,gi|22137108,gi|330728699,gi|330728721,gi|330730413,gi|330730435,gi|332189470,gi|332189471,gi|332617538,gi|332617560,gi|332628199,gi|332628221,gi|544329013,gi|544329035,gi|550554058,gi|550554096,gi|79316418,gi|8467964,gi|9280649	NCBI_Arabidopsis_Thaliana_txid3702_20160205.fasta	43627	1	2	2	2	0.00018	0.0499	LAQVVSDPSLGK	R	S	0.997	42.3	31.9	41.5	0	1	0	0	2	1213.68			13646.4	346	357	Empty	TRUE
Sowmya_20111205_Arabidopsis_Thaliana_C1_C2_C3_as_grouped_replicates_with_DAT_SCAFF3	C1-C2-C3	C1-C2-C3	File Name: LO_20111205_SMI_01_1.RAW (F002836)	transketolase [Arabidopsis thaliana]	gi|18411711,gi|20268682,gi|22136900,gi|227467214,gi|227483159,gi|28058762,gi|332646582,gi|332646583,gi|334186158,gi|7329685,gi|75247623	NCBI_Arabidopsis_Thaliana_txid3702_20160205.fasta	79841	1	14	15	24	0.00216	0.189	AFGDFQK	K	A	0.997	35.6	31.4	12.2	0	1	0	0	2	812.394			48192.6	467	473	Empty	TRUE
Sowmya_20111205_Arabidopsis_Thaliana_C1_C2_C3_as_grouped_replicates_with_DAT_SCAFF3	C1-C2-C3	C1-C2-C3	File Name: LO_20111205_SMI_01_1.RAW (F002836)	transketolase [Arabidopsis thaliana]	gi|18411711,gi|20268682,gi|22136900,gi|227467214,gi|227483159,gi|28058762,gi|332646582,gi|332646583,gi|334186158,gi|7329685,gi|75247623	NCBI_Arabidopsis_Thaliana_txid3702_20160205.fasta	79841	1	14	15	24	0.00216	0.189	EFGITVEAVVDAAK	K	S	0.997	59.6	33.5	55	0	3	0	0	2	1448.76			38099.7	724	737	Empty	TRUE
Sowmya_20111205_Arabidopsis_Thaliana_C1_C2_C3_as_grouped_replicates_with_DAT_SCAFF3	C1-C2-C3	C1-C2-C3	File Name: LO_20111205_SMI_01_1.RAW (F002836)	transketolase [Arabidopsis thaliana]	gi|18411711,gi|20268682,gi|22136900,gi|227467214,gi|227483159,gi|28058762,gi|332646582,gi|332646583,gi|334186158,gi|7329685,gi|75247623	NCBI_Arabidopsis_Thaliana_txid3702_20160205.fasta	79841	1	14	15	24	0.00216	0.189	FEALGWHVIWVK	R	N	0.997	65.9	32.8	53.8	0	2	1	0	2	1484.8			46897.7	282	293	Empty	TRUE
Sowmya_20111205_Arabidopsis_Thaliana_C1_C2_C3_as_grouped_replicates_with_DAT_SCAFF3	C1-C2-C3	C1-C2-C3	File Name: LO_20111205_SMI_01_1.RAW (F002836)	transketolase [Arabidopsis thaliana]	gi|18411711,gi|20268682,gi|22136900,gi|227467214,gi|227483159,gi|28058762,gi|332646582,gi|332646583,gi|334186158,gi|7329685,gi|75247623	NCBI_Arabidopsis_Thaliana_txid3702_20160205.fasta	79841	1	14	15	24	0.00216	0.189	FLAIDAVEK	R	A	0.997	47.5	34.1	31.6	0	1	0	0	2	1005.56			88184.8	90	98	Empty	TRUE
Sowmya_20111205_Arabidopsis_Thaliana_C1_C2_C3_as_grouped_replicates_with_DAT_SCAFF3	C1-C2-C3	C1-C2-C3	File Name: LO_20111205_SMI_01_1.RAW (F002836)	transketolase [Arabidopsis thaliana]	gi|18411711,gi|20268682,gi|22136900,gi|227467214,gi|227483159,gi|28058762,gi|332646582,gi|332646583,gi|334186158,gi|7329685,gi|75247623	NCBI_Arabidopsis_Thaliana_txid3702_20160205.fasta	79841	1	14	15	24	0.00216	0.189	KYPEEASELK	K	S	0.997	52	33.6	35	0	2	0	0	2	1193.6			58712.6	396	405	Empty	TRUE
Sowmya_20111205_Arabidopsis_Thaliana_C1_C2_C3_as_grouped_replicates_with_DAT_SCAFF3	C1-C2-C3	C1-C2-C3	File Name: LO_20111205_SMI_01_1.RAW (F002836)	transketolase [Arabidopsis thaliana]	gi|18411711,gi|20268682,gi|22136900,gi|227467214,gi|227483159,gi|28058762,gi|332646582,gi|332646583,gi|334186158,gi|7329685,gi|75247623	NCBI_Arabidopsis_Thaliana_txid3702_20160205.fasta	79841	1	14	15	24	0.00216	0.189	LPHLPGTSIEGVEK	K	G	0.997	32.4	32.9	24.1	0	0	1	0	2	1476.81			43219.7	600	613	Empty	TRUE
Sowmya_20111205_Arabidopsis_Thaliana_C1_C2_C3_as_grouped_replicates_with_DAT_SCAFF3	C1-C2-C3	C1-C2-C3	File Name: LO_20111205_SMI_01_1.RAW (F002836)	transketolase [Arabidopsis thaliana]	gi|18411711,gi|20268682,gi|22136900,gi|227467214,gi|227483159,gi|28058762,gi|332646582,gi|332646583,gi|334186158,gi|7329685,gi|75247623	NCBI_Arabidopsis_Thaliana_txid3702_20160205.fasta	79841	1	14	15	24	0.00216	0.189	NGNTGYDEIR	K	A	0.997	62.6	30.2	50.7	0	2	0	0	2	1138.51			22459.9	294	303	Empty	TRUE
Sowmya_20111205_Arabidopsis_Thaliana_C1_C2_C3_as_grouped_replicates_with_DAT_SCAFF3	C1-C2-C3	C1-C2-C3	File Name: LO_20111205_SMI_01_1.RAW (F002836)	transketolase [Arabidopsis thaliana]	gi|18411711,gi|20268682,gi|22136900,gi|227467214,gi|227483159,gi|28058762,gi|332646582,gi|332646583,gi|334186158,gi|7329685,gi|75247623	NCBI_Arabidopsis_Thaliana_txid3702_20160205.fasta	79841	1	14	15	24	0.00216	0.189	NPYWFNR	K	D	0.997	38.1	31	31.4	0	1	0	0	2	996.468			45459.2	128	134	Empty	TRUE
Sowmya_20111205_Arabidopsis_Thaliana_C1_C2_C3_as_grouped_replicates_with_DAT_SCAFF3	C1-C2-C3	C1-C2-C3	File Name: LO_20111205_SMI_01_1.RAW (F002836)	transketolase [Arabidopsis thaliana]	gi|18411711,gi|20268682,gi|22136900,gi|227467214,gi|227483159,gi|28058762,gi|332646582,gi|332646583,gi|334186158,gi|7329685,gi|75247623	NCBI_Arabidopsis_Thaliana_txid3702_20160205.fasta	79841	1	14	15	24	0.00216	0.189	SIITGELPAGWEK	K	A	0.997	69.7	32.9	57.6	0	2	0	0	2	1400.74			121349	406	418	Empty	TRUE
Sowmya_20111205_Arabidopsis_Thaliana_C1_C2_C3_as_grouped_replicates_with_DAT_SCAFF3	C1-C2-C3	C1-C2-C3	File Name: LO_20111205_SMI_01_1.RAW (F002836)	transketolase [Arabidopsis thaliana]	gi|18411711,gi|20268682,gi|22136900,gi|227467214,gi|227483159,gi|28058762,gi|332646582,gi|332646583,gi|334186158,gi|7329685,gi|75247623	NCBI_Arabidopsis_Thaliana_txid3702_20160205.fasta	79841	1	14	15	24	0.00216	0.189	TPSILALSR	K	Q	0.973	29.5	33.3	21.7	0	1	0	0	2	957.573			8733.26	589	597	Empty	TRUE
Sowmya_20111205_Arabidopsis_Thaliana_C1_C2_C3_as_grouped_replicates_with_DAT_SCAFF3	C1-C2-C3	C1-C2-C3	File Name: LO_20111205_SMI_01_1.RAW (F002836)	transketolase [Arabidopsis thaliana]	gi|18411711,gi|20268682,gi|22136900,gi|227467214,gi|227483159,gi|28058762,gi|332646582,gi|332646583,gi|334186158,gi|7329685,gi|75247623	NCBI_Arabidopsis_Thaliana_txid3702_20160205.fasta	79841	1	14	15	24	0.00216	0.189	TVTDKPTLIK	K	V	0.992	28.7	30.2	6.6	0	2	0	0	2	1115.67			61052.7	311	320	Empty	TRUE
Sowmya_20111205_Arabidopsis_Thaliana_C1_C2_C3_as_grouped_replicates_with_DAT_SCAFF3	C1-C2-C3	C1-C2-C3	File Name: LO_20111205_SMI_01_1.RAW (F002836)	transketolase [Arabidopsis thaliana]	gi|18411711,gi|20268682,gi|22136900,gi|227467214,gi|227483159,gi|28058762,gi|332646582,gi|332646583,gi|334186158,gi|7329685,gi|75247623	NCBI_Arabidopsis_Thaliana_txid3702_20160205.fasta	79841	1	14	15	24	0.00216	0.189	VSIEAASTFGWGK	R	I	0.997	60.3	34	59.9	0	2	0	0	2	1352.68			97752	686	698	Empty	TRUE
Sowmya_20111205_Arabidopsis_Thaliana_C1_C2_C3_as_grouped_replicates_with_DAT_SCAFF3	C1-C2-C3	C1-C2-C3	File Name: LO_20111205_SMI_01_1.RAW (F002836)	transketolase [Arabidopsis thaliana]	gi|18411711,gi|20268682,gi|22136900,gi|227467214,gi|227483159,gi|28058762,gi|332646582,gi|332646583,gi|334186158,gi|7329685,gi|75247623	NCBI_Arabidopsis_Thaliana_txid3702_20160205.fasta	79841	1	14	15	24	0.00216	0.189	VTTTIGYGSPNK	K	A	0.997	92.3	33.9	84.5	0	2	0	0	2	1237.64			94300	321	332	Empty	TRUE
Sowmya_20111205_Arabidopsis_Thaliana_C1_C2_C3_as_grouped_replicates_with_DAT_SCAFF3	C1-C2-C3	C1-C2-C3	File Name: LO_20111205_SMI_01_1.RAW (F002836)	transketolase [Arabidopsis thaliana]	gi|18411711,gi|20268682,gi|22136900,gi|227467214,gi|227483159,gi|28058762,gi|332646582,gi|332646583,gi|334186158,gi|7329685,gi|75247623	NCBI_Arabidopsis_Thaliana_txid3702_20160205.fasta	79841	1	14	15	24	0.00216	0.189	YPEEASELK	K	S	0.979	27.5	33.4	18.1	0	1	0	0	2	1065.51			12038.2	397	405	Empty	TRUE
Sowmya_20111205_Arabidopsis_Thaliana_C1_C2_C3_as_grouped_replicates_with_DAT_SCAFF3	C1-C2-C3	C1-C2-C3	File Name: LO_20111205_SMI_01_1.RAW (F002836)	putative fructose bisphosphate aldolase [Arabidopsis thaliana]	gi|110741992,gi|14334412,gi|15227981,gi|17104659,gi|21537327,gi|330254162,gi|4581146	NCBI_Arabidopsis_Thaliana_txid3702_20160205.fasta	38387.4	0.998	2	2	2	0.00018	0.106	ALQQSTLK	R	T	0.987	30.7	34.3	6.1	0	5	0	0	2	888.515			36207.2	299	306	Empty	FALSE	gi|7269505,gi|15450683,gi|17380610,gi|21592977,gi|2982453,gi|25082931,gi|16323105,gi|21592946,gi|15231715,gi|31711854,gi|15236768,gi|222424185,gi|79325271,gi|332659814,gi|7529717,gi|332659815,gi|332645491
Sowmya_20111205_Arabidopsis_Thaliana_C1_C2_C3_as_grouped_replicates_with_DAT_SCAFF3	C1-C2-C3	C1-C2-C3	File Name: LO_20111205_SMI_01_1.RAW (F002836)	putative fructose bisphosphate aldolase [Arabidopsis thaliana]	gi|110741992,gi|14334412,gi|15227981,gi|17104659,gi|21537327,gi|330254162,gi|4581146	NCBI_Arabidopsis_Thaliana_txid3702_20160205.fasta	38387.4	0.998	2	2	2	0.00018	0.106	ANSEATLGAYK	K	G	0.997	67	33.9	57.1	0	1	0	0	2	1124.56			9589.96	328	338	Empty	TRUE
Sowmya_20111205_Arabidopsis_Thaliana_C1_C2_C3_as_grouped_replicates_with_DAT_SCAFF3	C1-C2-C3	C1-C2-C3	File Name: LO_20111205_SMI_01_1.RAW (F002836)	putative fructose bisphosphate aldolase [Arabidopsis thaliana]	gi|110741992,gi|14334412,gi|15227981,gi|17104659,gi|21537327,gi|330254162,gi|4581146	NCBI_Arabidopsis_Thaliana_txid3702_20160205.fasta	38387.4	0.998	2	2	2	0.00018	0.106	LGEGAAESLHVK	K	D	0.997	42.7	32	35.3	0	0	1	0	2	1210.64			12586.1	343	354	Empty	TRUE
Sowmya_20111205_Arabidopsis_Thaliana_C1_C2_C3_as_grouped_replicates_with_DAT_SCAFF3	C1-C2-C3	C1-C2-C3	File Name: LO_20111205_SMI_01_1.RAW (F002836)	putative fructose bisphosphate aldolase [Arabidopsis thaliana]	gi|110741992,gi|14334412,gi|15227981,gi|17104659,gi|21537327,gi|330254162,gi|4581146	NCBI_Arabidopsis_Thaliana_txid3702_20160205.fasta	38387.4	0.998	2	2	2	0.00018	0.106	VLAACYK	R	A	0.979	26.8	32.7	25	0	2	0	0	2	824.433			32131.7	204	210	Empty	FALSE	gi|15450683,gi|17380610,gi|16323105,gi|21592946,gi|15231715,gi|222424185,gi|7529717,gi|332645491
Sowmya_20111205_Arabidopsis_Thaliana_C1_C2_C3_as_grouped_replicates_with_DAT_SCAFF3	C1-C2-C3	C1-C2-C3	File Name: LO_20111205_SMI_01_1.RAW (F002836)	phospholipase D [Arabidopsis thaliana]	gi|110742066,gi|11994345,gi|13124800,gi|15232671,gi|332642199	NCBI_Arabidopsis_Thaliana_txid3702_20160205.fasta	91850.6	1	2	2	2	0.00018	0.0444	VSLYQDAHIPDNFVPR	K	I	0.997	40.7	32	38.3	0	0	1	0	2	1870.94			12408.1	182	197	Empty	TRUE
Sowmya_20111205_Arabidopsis_Thaliana_C1_C2_C3_as_grouped_replicates_with_DAT_SCAFF3	C1-C2-C3	C1-C2-C3	File Name: LO_20111205_SMI_01_1.RAW (F002836)	phospholipase D [Arabidopsis thaliana]	gi|110742066,gi|11994345,gi|13124800,gi|15232671,gi|332642199	NCBI_Arabidopsis_Thaliana_txid3702_20160205.fasta	91850.6	1	2	2	2	0.00018	0.0444	YWDFYSSESLEHDLPGHLLR	K	Y	0.96	20.9	30.7	16.2	0	0	0	1	2	2464.16			10997.2	750	769	Empty	TRUE
Sowmya_20111205_Arabidopsis_Thaliana_C1_C2_C3_as_grouped_replicates_with_DAT_SCAFF3	C1-C2-C3	C1-C2-C3	File Name: LO_20111205_SMI_01_1.RAW (F002836)	At1g09780/F21M12_17 [Arabidopsis thaliana]	gi|15010652,gi|18391066,gi|19548023,gi|21592310,gi|219727408,gi|219730972,gi|23297457,gi|23397261,gi|257353844,gi|257354434,gi|30316342,gi|332190370	NCBI_Arabidopsis_Thaliana_txid3702_20160205.fasta	60580	1	2	2	2	0.00018	0.0341	LCDQALASGK	K	I	0.992	36.6	33.9	27.1	0	1	0	0	2	1062.53			17833.6	99	108	Empty	TRUE
Sowmya_20111205_Arabidopsis_Thaliana_C1_C2_C3_as_grouped_replicates_with_DAT_SCAFF3	C1-C2-C3	C1-C2-C3	File Name: LO_20111205_SMI_01_1.RAW (F002836)	At1g09780/F21M12_17 [Arabidopsis thaliana]	gi|15010652,gi|18391066,gi|19548023,gi|21592310,gi|219727408,gi|219730972,gi|23297457,gi|23397261,gi|257353844,gi|257354434,gi|30316342,gi|332190370	NCBI_Arabidopsis_Thaliana_txid3702_20160205.fasta	60580	1	2	2	2	0.00018	0.0341	LDQLQLLIK	R	G	0.997	53.1	26.6	39.3	0	1	0	0	2	1083.68			16547.5	142	150	Empty	TRUE
Sowmya_20111205_Arabidopsis_Thaliana_C1_C2_C3_as_grouped_replicates_with_DAT_SCAFF3	C1-C2-C3	C1-C2-C3	File Name: LO_20111205_SMI_01_1.RAW (F002836)	RecName: Full=Glutathione S-transferase F10; Short=AtGSTF10; AltName: Full=AtGSTF4; AltName: Full=GST class-phi member 10; AltName: Full=Protein EARLY RESPONSE TO DEHYDRATION 13	gi|1170089,gi|15224582,gi|22136038,gi|227476600,gi|23197738,gi|3201614,gi|330253356,gi|497789	NCBI_Arabidopsis_Thaliana_txid3702_20160205.fasta	24230.6	1	2	2	3	0.00027	0.163	GVSFETVNVDLMK	K	G	0.997	53.6	33.4	43.1	0	1	0	0	2	1438.72			13422.4	24	36	Empty	TRUE
Sowmya_20111205_Arabidopsis_Thaliana_C1_C2_C3_as_grouped_replicates_with_DAT_SCAFF3	C1-C2-C3	C1-C2-C3	File Name: LO_20111205_SMI_01_1.RAW (F002836)	RecName: Full=Glutathione S-transferase F10; Short=AtGSTF10; AltName: Full=AtGSTF4; AltName: Full=GST class-phi member 10; AltName: Full=Protein EARLY RESPONSE TO DEHYDRATION 13	gi|1170089,gi|15224582,gi|22136038,gi|227476600,gi|23197738,gi|3201614,gi|330253356,gi|497789	NCBI_Arabidopsis_Thaliana_txid3702_20160205.fasta	24230.6	1	2	2	3	0.00027	0.163	SQGPDLLGK	R	T	0.996	39.7	31.2	27.7	0	1	0	0	2	914.494			75633.3	79	87	Empty	FALSE	gi|13926310,gi|330253354,gi|27363352,gi|75318706,gi|3201613,gi|15224581
Sowmya_20111205_Arabidopsis_Thaliana_C1_C2_C3_as_grouped_replicates_with_DAT_SCAFF3	C1-C2-C3	C1-C2-C3	File Name: LO_20111205_SMI_01_1.RAW (F002836)	RecName: Full=Glutathione S-transferase F10; Short=AtGSTF10; AltName: Full=AtGSTF4; AltName: Full=GST class-phi member 10; AltName: Full=Protein EARLY RESPONSE TO DEHYDRATION 13	gi|1170089,gi|15224582,gi|22136038,gi|227476600,gi|23197738,gi|3201614,gi|330253356,gi|497789	NCBI_Arabidopsis_Thaliana_txid3702_20160205.fasta	24230.6	1	2	2	3	0.00027	0.163	VLTIYAPLFASSK	M	R	0.997	48.9	29.7	48.9	0	2	0	0	1	1409.8			25952.5	2	14	Empty	TRUE
Sowmya_20111205_Arabidopsis_Thaliana_C1_C2_C3_as_grouped_replicates_with_DAT_SCAFF3	C1-C2-C3	C1-C2-C3	File Name: LO_20111205_SMI_01_1.RAW (F002836)	putative thioredoxin [Arabidopsis thaliana]	gi|110742028,gi|11134159,gi|12323392,gi|15223975,gi|332197866	NCBI_Arabidopsis_Thaliana_txid3702_20160205.fasta	56365.4	0.869	1	1	1	9e-05	0.0256	VVVAESLDDIVFK	K	S	0.985	36.3	32.1	36.3	0	1	0	0	2	1433.79			7651.16	376	388	Empty	TRUE
Sowmya_20111205_Arabidopsis_Thaliana_C1_C2_C3_as_grouped_replicates_with_DAT_SCAFF3	C1-C2-C3	C1-C2-C3	File Name: LO_20111205_SMI_01_1.RAW (F002836)	aspartyl protease-like protein [Arabidopsis thaliana]	gi|18391062,gi|21450872,gi|21593996,gi|2160166,gi|219733183,gi|219733417,gi|219737662,gi|219737958,gi|219758253,gi|219758487,gi|219778559,gi|219781043,gi|219781651,gi|219781947,gi|219786490,gi|219790907,gi|219793273,gi|219796922,gi|219889639,gi|219889936,gi|219940477,gi|219943152,gi|257296678,gi|257300157,gi|257316000,gi|257319100,gi|257327813,gi|257331529,gi|257332317,gi|257332613,gi|257351176,g…	NCBI_Arabidopsis_Thaliana_txid3702_20160205.fasta	47661.8	1	2	2	2	0.00018	0.049	FAQPVYEAIRDEFR	R	K	0.997	38.7	33.1	31	0	0	1	0	2	1740.87			11085.2	336	349	Empty	TRUE
Sowmya_20111205_Arabidopsis_Thaliana_C1_C2_C3_as_grouped_replicates_with_DAT_SCAFF3	C1-C2-C3	C1-C2-C3	File Name: LO_20111205_SMI_01_1.RAW (F002836)	aspartyl protease-like protein [Arabidopsis thaliana]	gi|18391062,gi|21450872,gi|21593996,gi|2160166,gi|219733183,gi|219733417,gi|219737662,gi|219737958,gi|219758253,gi|219758487,gi|219778559,gi|219781043,gi|219781651,gi|219781947,gi|219786490,gi|219790907,gi|219793273,gi|219796922,gi|219889639,gi|219889936,gi|219940477,gi|219943152,gi|257296678,gi|257300157,gi|257316000,gi|257319100,gi|257327813,gi|257331529,gi|257332317,gi|257332613,gi|257351176,g…	NCBI_Arabidopsis_Thaliana_txid3702_20160205.fasta	47661.8	1	2	2	2	0.00018	0.049	LGLLGQPK	K	S	0.996	32.5	26	29.4	0	1	0	0	2	825.519			4088.52	270	277	Empty	TRUE
Sowmya_20111205_Arabidopsis_Thaliana_C1_C2_C3_as_grouped_replicates_with_DAT_SCAFF3	C1-C2-C3	C1-C2-C3	File Name: LO_20111205_SMI_01_1.RAW (F002836)	putative fructose-bisphosphatase precursor [Arabidopsis thaliana]	gi|14532620,gi|15232408,gi|16226765,gi|21431766,gi|219739358,gi|23297543,gi|23397203,gi|257335162,gi|257631953,gi|259458799,gi|259704073,gi|300590627,gi|300654676,gi|332645658,gi|332645659,gi|334185964,gi|6822051	NCBI_Arabidopsis_Thaliana_txid3702_20160205.fasta	45162.8	1	2	2	2	0.00018	0.0552	TLLYGGIYGYPR	R	D	0.997	54.9	32.4	49	0	1	0	0	2	1372.73			13949.5	340	351	Empty	TRUE
Sowmya_20111205_Arabidopsis_Thaliana_C1_C2_C3_as_grouped_replicates_with_DAT_SCAFF3	C1-C2-C3	C1-C2-C3	File Name: LO_20111205_SMI_01_1.RAW (F002836)	putative fructose-bisphosphatase precursor [Arabidopsis thaliana]	gi|14532620,gi|15232408,gi|16226765,gi|21431766,gi|219739358,gi|23297543,gi|23397203,gi|257335162,gi|257631953,gi|259458799,gi|259704073,gi|300590627,gi|300654676,gi|332645658,gi|332645659,gi|334185964,gi|6822051	NCBI_Arabidopsis_Thaliana_txid3702_20160205.fasta	45162.8	1	2	2	2	0.00018	0.0552	YIGSLVGDFHR	R	T	0.953	28	34.3	17.9	0	1	0	0	2	1263.65			23071.2	329	339	Empty	TRUE
Sowmya_20111205_Arabidopsis_Thaliana_C1_C2_C3_as_grouped_replicates_with_DAT_SCAFF3	C1-C2-C3	C1-C2-C3	File Name: LO_20111205_SMI_01_1.RAW (F002836)	PSII-R protein [Arabidopsis thaliana]	gi|110740828,gi|131398,gi|15219268,gi|16447,gi|17979203,gi|20465469,gi|21536748,gi|3152571,gi|332198075	NCBI_Arabidopsis_Thaliana_txid3702_20160205.fasta	14586.2	0.869	1	1	1	9e-05	0.1	TDKPFGINGSMDLR	K	D	0.997	46.2	32.9	38.7	0	0	1	0	2	1550.76			25873.4	49	62	Empty	TRUE
Sowmya_20111205_Arabidopsis_Thaliana_C1_C2_C3_as_grouped_replicates_with_DAT_SCAFF3	C1-C2-C3	C1-C2-C3	File Name: LO_20111205_SMI_01_1.RAW (F002836)	F-type H+-transporting ATPase subunit b [Arabidopsis thaliana]	gi|15236722,gi|16604406,gi|21554175,gi|2864617,gi|332660627,gi|5730141,gi|7270130	NCBI_Arabidopsis_Thaliana_txid3702_20160205.fasta	23919	1	3	3	8	0.00072	0.132	AEIAAALNK	R	M	0.997	51.4	33.6	28	0	1	0	0	2	900.515			13453.7	151	159	Empty	TRUE
Sowmya_20111205_Arabidopsis_Thaliana_C1_C2_C3_as_grouped_replicates_with_DAT_SCAFF3	C1-C2-C3	C1-C2-C3	File Name: LO_20111205_SMI_01_1.RAW (F002836)	F-type H+-transporting ATPase subunit b [Arabidopsis thaliana]	gi|15236722,gi|16604406,gi|21554175,gi|2864617,gi|332660627,gi|5730141,gi|7270130	NCBI_Arabidopsis_Thaliana_txid3702_20160205.fasta	23919	1	3	3	8	0.00072	0.132	ELDEQAAAVMR	K	A	0.997	53.1	31.5	52.5	0	2	0	0	2	1232.59			37939.2	137	147	Empty	TRUE
Sowmya_20111205_Arabidopsis_Thaliana_C1_C2_C3_as_grouped_replicates_with_DAT_SCAFF3	C1-C2-C3	C1-C2-C3	File Name: LO_20111205_SMI_01_1.RAW (F002836)	F-type H+-transporting ATPase subunit b [Arabidopsis thaliana]	gi|15236722,gi|16604406,gi|21554175,gi|2864617,gi|332660627,gi|5730141,gi|7270130	NCBI_Arabidopsis_Thaliana_txid3702_20160205.fasta	23919	1	3	3	8	0.00072	0.132	ETQVEVEEK	K	L	0.997	47.1	32.8	35.6	0	5	0	0	2	1090.53			45096.5	163	171	Empty	TRUE
Sowmya_20111205_Arabidopsis_Thaliana_C1_C2_C3_as_grouped_replicates_with_DAT_SCAFF3	C1-C2-C3	C1-C2-C3	File Name: LO_20111205_SMI_01_1.RAW (F002836)	RecName: Full=Probable elongation factor 1-gamma 1; Short=EF-1-gamma 1; AltName: Full=eEF-1B gamma 1	gi|13626364,gi|18391048,gi|2160158,gi|222424502,gi|332190351	NCBI_Arabidopsis_Thaliana_txid3702_20160205.fasta	46662	0.869	1	1	1	9e-05	0.0749	LAEEEEAPKPK	K	A	0.991	28.1	32.9	21.7	0	0	1	0	2	1240.64			11146.4	243	253	Empty	TRUE
Sowmya_20111205_Arabidopsis_Thaliana_C1_C2_C3_as_grouped_replicates_with_DAT_SCAFF3	C1-C2-C3	C1-C2-C3	File Name: LO_20111205_SMI_01_1.RAW (F002836)	RecName: Full=Probable elongation factor 1-gamma 1; Short=EF-1-gamma 1; AltName: Full=eEF-1B gamma 1	gi|13626364,gi|18391048,gi|2160158,gi|222424502,gi|332190351	NCBI_Arabidopsis_Thaliana_txid3702_20160205.fasta	46662	0.869	1	1	1	9e-05	0.0749	MLICGSEGPFK	K	V	0.973	30	32.4	20.4	0	1	0	0	2	1238.59			7777.37	340	350	Empty	FALSE	gi|21360471,gi|24030437,gi|79320145,gi|332195335,gi|17978699,gi|12321359,gi|15983511,gi|13877603,gi|16226841,gi|13626393,gi|21553395,gi|332195334,gi|15223649
Sowmya_20111205_Arabidopsis_Thaliana_C1_C2_C3_as_grouped_replicates_with_DAT_SCAFF3	C1-C2-C3	C1-C2-C3	File Name: LO_20111205_SMI_01_1.RAW (F002836)	RecName: Full=Probable elongation factor 1-gamma 1; Short=EF-1-gamma 1; AltName: Full=eEF-1B gamma 1	gi|13626364,gi|18391048,gi|2160158,gi|222424502,gi|332190351	NCBI_Arabidopsis_Thaliana_txid3702_20160205.fasta	46662	0.869	1	1	1	9e-05	0.0749	VDISDEAQK	K	E	0.987	31.6	32.7	15.7	0	2	0	0	2	1004.49			16501.1	381	389	Empty	FALSE	gi|21360471,gi|24030437,gi|79320145,gi|332195335,gi|17978699,gi|12321359,gi|15983511,gi|13877603,gi|16226841,gi|13626393,gi|21553395,gi|332195334,gi|15223649
Sowmya_20111205_Arabidopsis_Thaliana_C1_C2_C3_as_grouped_replicates_with_DAT_SCAFF3	C1-C2-C3	C1-C2-C3	File Name: LO_20111205_SMI_01_1.RAW (F002836)	At1g30580 [Arabidopsis thaliana]	gi|109134111,gi|15221444,gi|332193125,gi|4587514	NCBI_Arabidopsis_Thaliana_txid3702_20160205.fasta	44472.8	1	2	2	2	0.00018	0.0584	APQAAGAIHTDFER	K	G	0.952	20.4	32.5	16	0	0	1	0	2	1483.73			4982.39	326	339	Empty	TRUE
Sowmya_20111205_Arabidopsis_Thaliana_C1_C2_C3_as_grouped_replicates_with_DAT_SCAFF3	C1-C2-C3	C1-C2-C3	File Name: LO_20111205_SMI_01_1.RAW (F002836)	At1g30580 [Arabidopsis thaliana]	gi|109134111,gi|15221444,gi|332193125,gi|4587514	NCBI_Arabidopsis_Thaliana_txid3702_20160205.fasta	44472.8	1	2	2	2	0.00018	0.0584	ELGNEPAVK	K	A	0.954	23.8	31.6	11.4	0	1	0	0	2	956.505			3889.11	354	362	Empty	TRUE
Sowmya_20111205_Arabidopsis_Thaliana_C1_C2_C3_as_grouped_replicates_with_DAT_SCAFF3	C1-C2-C3	C1-C2-C3	File Name: LO_20111205_SMI_01_1.RAW (F002836)	plasma-membrane associated cation-binding protein 1 [Arabidopsis thaliana]	gi|15235363,gi|1550738,gi|20260370,gi|22136180,gi|222424467,gi|2982443,gi|30685040,gi|332658891,gi|332658892,gi|332658893,gi|332658894,gi|7268821,gi|75167241,gi|79325183,gi|79325185	NCBI_Arabidopsis_Thaliana_txid3702_20160205.fasta	24711.3	0.998	2	2	2	0.00018	0.116	TEGTSGEKEEIVEETK	K	K	0.997	41.7	31.7	35.5	0	0	1	0	2	1765.83			10802.5	159	174	Empty	TRUE
Sowmya_20111205_Arabidopsis_Thaliana_C1_C2_C3_as_grouped_replicates_with_DAT_SCAFF3	C1-C2-C3	C1-C2-C3	File Name: LO_20111205_SMI_01_1.RAW (F002836)	plasma-membrane associated cation-binding protein 1 [Arabidopsis thaliana]	gi|15235363,gi|1550738,gi|20260370,gi|22136180,gi|222424467,gi|2982443,gi|30685040,gi|332658891,gi|332658892,gi|332658893,gi|332658894,gi|7268821,gi|75167241,gi|79325183,gi|79325185	NCBI_Arabidopsis_Thaliana_txid3702_20160205.fasta	24711.3	0.998	2	2	2	0.00018	0.116	VSVFLPEEVK	K	T	0.973	30	33.1	25.1	0	1	0	0	2	1146.64			7362.18	127	136	Empty	TRUE
Sowmya_20111205_Arabidopsis_Thaliana_C1_C2_C3_as_grouped_replicates_with_DAT_SCAFF3	C1-C2-C3	C1-C2-C3	File Name: LO_20111205_SMI_01_1.RAW (F002836)	phosphoethanolamine N-methyltransferase 2 [Arabidopsis thaliana]	gi|15221909,gi|16226649,gi|17380784,gi|22136802,gi|332194202,gi|332194203,gi|42571805,gi|586830502	NCBI_Arabidopsis_Thaliana_txid3702_20160205.fasta	54019.4	0.869	1	1	1	9e-05	0.0168	VLITDYCR	K	S	0.992	36.2	33.7	26.8	0	1	0	0	2	1039.52			18327.5	365	372	Empty	TRUE
Sowmya_20111205_Arabidopsis_Thaliana_C1_C2_C3_as_grouped_replicates_with_DAT_SCAFF3	C1-C2-C3	C1-C2-C3	File Name: LO_20111205_SMI_01_1.RAW (F002836)	putative alanine aminotransferase, partial [Arabidopsis thaliana]	gi|21954071,gi|259428275,gi|300649202,gi|332191449,gi|380876854,gi|42562119,gi|8778976,gi|9082270	NCBI_Arabidopsis_Thaliana_txid3702_20160205.fasta	59823	0.999	2	2	2	0.00018	0.0425	ATGIVVVPGSGFR	K	Q	0.947	26	32.3	21	0	1	0	0	2	1259.71			8324.9	492	504	Empty	TRUE
Sowmya_20111205_Arabidopsis_Thaliana_C1_C2_C3_as_grouped_replicates_with_DAT_SCAFF3	C1-C2-C3	C1-C2-C3	File Name: LO_20111205_SMI_01_1.RAW (F002836)	putative alanine aminotransferase, partial [Arabidopsis thaliana]	gi|21954071,gi|259428275,gi|300649202,gi|332191449,gi|380876854,gi|42562119,gi|8778976,gi|9082270	NCBI_Arabidopsis_Thaliana_txid3702_20160205.fasta	59823	0.999	2	2	2	0.00018	0.0425	DAIADGIEAR	R	D	0.997	46.8	31.7	26.2	0	1	0	0	2	1030.52			8078.59	184	193	Empty	TRUE
Sowmya_20111205_Arabidopsis_Thaliana_C1_C2_C3_as_grouped_replicates_with_DAT_SCAFF3	C1-C2-C3	C1-C2-C3	File Name: LO_20111205_SMI_01_1.RAW (F002836)	F1O19.10/F1O19.10 [Arabidopsis thaliana]	gi|13926229	NCBI_Arabidopsis_Thaliana_txid3702_20160205.fasta	14699.3	1	6	6	17	0.00153	0.592	EVDYLIR	K	N	0.997	43.3	34.3	0	0	5	0	0	2	907.488			2214350	29	35	Empty	TRUE	gi|16193,gi|17978793,gi|332006931,gi|16194,gi|15450944,gi|332006932,gi|16195,gi|17064764,gi|23397160,gi|23505787,gi|20141686,gi|28058980,gi|27311897,gi|15294246,gi|17064722,gi|332006928,gi|15293183,gi|20466117,gi|15240912,gi|15294184,gi|132090,gi|16649139,gi|9758819,gi|17064934,gi|25083689,gi|13430424,gi|15240903,gi|18087561,gi|9758820,gi|27735224,gi|20259880,gi|9758821,gi|15240901
Sowmya_20111205_Arabidopsis_Thaliana_C1_C2_C3_as_grouped_replicates_with_DAT_SCAFF3	C1-C2-C3	C1-C2-C3	File Name: LO_20111205_SMI_01_1.RAW (F002836)	F1O19.10/F1O19.10 [Arabidopsis thaliana]	gi|13926229	NCBI_Arabidopsis_Thaliana_txid3702_20160205.fasta	14699.3	1	6	6	17	0.00153	0.592	EYPNAFIR	K	I	0.995	39.9	33.9	25	0	2	0	0	2	1009.51			852388	93	100	Empty	TRUE
Sowmya_20111205_Arabidopsis_Thaliana_C1_C2_C3_as_grouped_replicates_with_DAT_SCAFF3	C1-C2-C3	C1-C2-C3	File Name: LO_20111205_SMI_01_1.RAW (F002836)	F1O19.10/F1O19.10 [Arabidopsis thaliana]	gi|13926229	NCBI_Arabidopsis_Thaliana_txid3702_20160205.fasta	14699.3	1	6	6	17	0.00153	0.592	IIGFDNTR	R	Q	0.997	57.7	35	39.5	0	3	0	0	2	935.495			3959810	101	108	Empty	TRUE	gi|16193,gi|17978793,gi|332006931,gi|16194,gi|15450944,gi|332006932,gi|16195,gi|17064764,gi|23397160,gi|23505787,gi|20141686,gi|28058980,gi|27311897,gi|15294246,gi|17064722,gi|332006928,gi|15293183,gi|20466117,gi|15240912,gi|15294184,gi|132090,gi|16649139,gi|9758819,gi|17064934,gi|25083689,gi|13430424,gi|15240903,gi|18087561,gi|9758820,gi|27735224,gi|20259880,gi|9758821,gi|15240901
Sowmya_20111205_Arabidopsis_Thaliana_C1_C2_C3_as_grouped_replicates_with_DAT_SCAFF3	C1-C2-C3	C1-C2-C3	File Name: LO_20111205_SMI_01_1.RAW (F002836)	F1O19.10/F1O19.10 [Arabidopsis thaliana]	gi|13926229	NCBI_Arabidopsis_Thaliana_txid3702_20160205.fasta	14699.3	1	6	6	17	0.00153	0.592	KFETLSYLPDLTDSELAK	K	E	0.997	47.2	31.9	42.6	0	0	3	0	2	2070.06			3060800	11	28	Empty	TRUE
Sowmya_20111205_Arabidopsis_Thaliana_C1_C2_C3_as_grouped_replicates_with_DAT_SCAFF3	C1-C2-C3	C1-C2-C3	File Name: LO_20111205_SMI_01_1.RAW (F002836)	F1O19.10/F1O19.10 [Arabidopsis thaliana]	gi|13926229	NCBI_Arabidopsis_Thaliana_txid3702_20160205.fasta	14699.3	1	6	6	17	0.00153	0.592	QVQCISFIAYKPPSFTG	R	-	0.981	21.9	32.1	21.8	0	0	1	0	2	1942.97			29243.1	109	125	Empty	TRUE
Sowmya_20111205_Arabidopsis_Thaliana_C1_C2_C3_as_grouped_replicates_with_DAT_SCAFF3	C1-C2-C3	C1-C2-C3	File Name: LO_20111205_SMI_01_1.RAW (F002836)	F1O19.10/F1O19.10 [Arabidopsis thaliana]	gi|13926229	NCBI_Arabidopsis_Thaliana_txid3702_20160205.fasta	14699.3	1	6	6	17	0.00153	0.592	WIPCVEFELEHGFVYR	K	E	0.997	39.3	31.1	39.1	0	0	3	0	2	2080.99			2948690	38	53	Empty	TRUE	gi|16193,gi|17978793,gi|332006931,gi|16194,gi|15450944,gi|332006932,gi|16195,gi|17064764,gi|23397160,gi|23505787,gi|20141686,gi|28058980,gi|27311897,gi|15294246,gi|17064722,gi|332006928,gi|15293183,gi|20466117,gi|15240912,gi|15294184,gi|132090,gi|16649139,gi|9758819,gi|17064934,gi|25083689,gi|13430424,gi|15240903,gi|18087561,gi|9758820,gi|27735224,gi|20259880,gi|9758821,gi|15240901
Sowmya_20111205_Arabidopsis_Thaliana_C1_C2_C3_as_grouped_replicates_with_DAT_SCAFF3	C1-C2-C3	C1-C2-C3	File Name: LO_20111205_SMI_01_1.RAW (F002836)	NADP-dependent malate dehydrogenase [Arabidopsis thaliana]	gi|110740830,gi|21554349,gi|219789593,gi|219789595,gi|219789655,gi|219913658,gi|219913660,gi|219913720,gi|23297668,gi|257645230,gi|257645232,gi|257645292,gi|257700480,gi|257700482,gi|257700542,gi|30697049,gi|30697051,gi|332009654,gi|332009655,gi|8777334	NCBI_Arabidopsis_Thaliana_txid3702_20160205.fasta	48317.3	1	3	3	6	0.00054	0.0993	LINIAVSGAAGMISNHLLFK	K	L	0.997	30.3	27.8	19.7	0	0	2	0	2	2069.16			27412.2	99	118	Empty	TRUE
Sowmya_20111205_Arabidopsis_Thaliana_C1_C2_C3_as_grouped_replicates_with_DAT_SCAFF3	C1-C2-C3	C1-C2-C3	File Name: LO_20111205_SMI_01_1.RAW (F002836)	NADP-dependent malate dehydrogenase [Arabidopsis thaliana]	gi|110740830,gi|21554349,gi|219789593,gi|219789595,gi|219789655,gi|219913658,gi|219913660,gi|219913720,gi|23297668,gi|257645230,gi|257645232,gi|257645292,gi|257700480,gi|257700482,gi|257700542,gi|30697049,gi|30697051,gi|332009654,gi|332009655,gi|8777334	NCBI_Arabidopsis_Thaliana_txid3702_20160205.fasta	48317.3	1	3	3	6	0.00054	0.0993	SEAELLAEK	K	R	0.994	37.2	34.5	22.3	0	2	0	0	2	989.515			16152.9	408	416	Empty	TRUE
Sowmya_20111205_Arabidopsis_Thaliana_C1_C2_C3_as_grouped_replicates_with_DAT_SCAFF3	C1-C2-C3	C1-C2-C3	File Name: LO_20111205_SMI_01_1.RAW (F002836)	NADP-dependent malate dehydrogenase [Arabidopsis thaliana]	gi|110740830,gi|21554349,gi|219789593,gi|219789595,gi|219789655,gi|219913658,gi|219913660,gi|219913720,gi|23297668,gi|257645230,gi|257645232,gi|257645292,gi|257700480,gi|257700482,gi|257700542,gi|30697049,gi|30697051,gi|332009654,gi|332009655,gi|8777334	NCBI_Arabidopsis_Thaliana_txid3702_20160205.fasta	48317.3	1	3	3	6	0.00054	0.0993	SSAASTAVSIVDAIK	R	S	0.997	45.2	32	33	0	2	0	0	2	1419.77			17532.7	332	346	Empty	TRUE
Sowmya_20111205_Arabidopsis_Thaliana_C1_C2_C3_as_grouped_replicates_with_DAT_SCAFF3	C1-C2-C3	C1-C2-C3	File Name: LO_20111205_SMI_01_1.RAW (F002836)	AT5g14780/T9L3_80 [Arabidopsis thaliana]	gi|14517548,gi|15241492,gi|15810034,gi|19548047,gi|21263610,gi|297787831,gi|297787832,gi|297787833,gi|297787834,gi|297787835,gi|297787836,gi|297787837,gi|297787838,gi|297787839,gi|297787840,gi|297787841,gi|297787842,gi|300193276,gi|300193277,gi|306991616,gi|332004693,gi|6625953,gi|6625955,gi|6681408,gi|7677266,gi|9755746	NCBI_Arabidopsis_Thaliana_txid3702_20160205.fasta	42410.5	0.985	1	1	2	0.00018	0.0573	HIPDLHVLISTPFHPAYVTAER	K	I	0.995	29.2	30.1	27.4	0	0	0	2	2	2513.33			26931	92	113	Empty	TRUE
Sowmya_20111205_Arabidopsis_Thaliana_C1_C2_C3_as_grouped_replicates_with_DAT_SCAFF3	C1-C2-C3	C1-C2-C3	File Name: LO_20111205_SMI_01_1.RAW (F002836)	unknown protein [Arabidopsis thaliana]	gi|15027971,gi|18414006,gi|21436051,gi|218273311,gi|218411569,gi|219729266,gi|257349368,gi|257666926,gi|332657878,gi|75249794	NCBI_Arabidopsis_Thaliana_txid3702_20160205.fasta	55014.2	1	2	2	2	0.00018	0.0452	VPTFLVPATQK	K	V	0.988	33.5	31.6	27	0	1	0	0	2	1200.7			15378.7	400	410	Empty	TRUE
Sowmya_20111205_Arabidopsis_Thaliana_C1_C2_C3_as_grouped_replicates_with_DAT_SCAFF3	C1-C2-C3	C1-C2-C3	File Name: LO_20111205_SMI_01_1.RAW (F002836)	unknown protein [Arabidopsis thaliana]	gi|15027971,gi|18414006,gi|21436051,gi|218273311,gi|218411569,gi|219729266,gi|257349368,gi|257666926,gi|332657878,gi|75249794	NCBI_Arabidopsis_Thaliana_txid3702_20160205.fasta	55014.2	1	2	2	2	0.00018	0.0452	YFYDITDLGNFK	K	A	0.964	29.2	33.1	29.2	0	1	0	0	2	1495.71			12834.7	159	170	Empty	TRUE
Sowmya_20111205_Arabidopsis_Thaliana_C1_C2_C3_as_grouped_replicates_with_DAT_SCAFF3	C1-C2-C3	C1-C2-C3	File Name: LO_20111205_SMI_01_1.RAW (F002836)	RecName: Full=Thylakoid lumenal 29 kDa protein, chloroplastic; Short=TL29; AltName: Full=AtAPx07; AltName: Full=P29; AltName: Full=Probable L-ascorbate peroxidase 4; Flags: Precursor	gi|12644689,gi|13899079,gi|15236678,gi|18377504,gi|332657311,gi|7267543	NCBI_Arabidopsis_Thaliana_txid3702_20160205.fasta	37935.2	1	4	4	5	0.00045	0.126	AENEGLSDGLSLIEEVKK	R	E	0.965	20	32.2	16.4	0	0	1	0	2	1931			14037.2	149	166	Empty	TRUE
Sowmya_20111205_Arabidopsis_Thaliana_C1_C2_C3_as_grouped_replicates_with_DAT_SCAFF3	C1-C2-C3	C1-C2-C3	File Name: LO_20111205_SMI_01_1.RAW (F002836)	RecName: Full=Thylakoid lumenal 29 kDa protein, chloroplastic; Short=TL29; AltName: Full=AtAPx07; AltName: Full=P29; AltName: Full=Probable L-ascorbate peroxidase 4; Flags: Precursor	gi|12644689,gi|13899079,gi|15236678,gi|18377504,gi|332657311,gi|7267543	NCBI_Arabidopsis_Thaliana_txid3702_20160205.fasta	37935.2	1	4	4	5	0.00045	0.126	FSSELSR	R	A	0.992	30.4	31.6	9.81	0	2	0	0	2	825.41			18715.9	142	148	Empty	TRUE
Sowmya_20111205_Arabidopsis_Thaliana_C1_C2_C3_as_grouped_replicates_with_DAT_SCAFF3	C1-C2-C3	C1-C2-C3	File Name: LO_20111205_SMI_01_1.RAW (F002836)	RecName: Full=Thylakoid lumenal 29 kDa protein, chloroplastic; Short=TL29; AltName: Full=AtAPx07; AltName: Full=P29; AltName: Full=Probable L-ascorbate peroxidase 4; Flags: Precursor	gi|12644689,gi|13899079,gi|15236678,gi|18377504,gi|332657311,gi|7267543	NCBI_Arabidopsis_Thaliana_txid3702_20160205.fasta	37935.2	1	4	4	5	0.00045	0.126	ILLSTTIK	K	A	0.975	20	25	9.99	0	1	0	0	2	888.577			4408.84	100	107	Empty	TRUE
Sowmya_20111205_Arabidopsis_Thaliana_C1_C2_C3_as_grouped_replicates_with_DAT_SCAFF3	C1-C2-C3	C1-C2-C3	File Name: LO_20111205_SMI_01_1.RAW (F002836)	RecName: Full=Thylakoid lumenal 29 kDa protein, chloroplastic; Short=TL29; AltName: Full=AtAPx07; AltName: Full=P29; AltName: Full=Probable L-ascorbate peroxidase 4; Flags: Precursor	gi|12644689,gi|13899079,gi|15236678,gi|18377504,gi|332657311,gi|7267543	NCBI_Arabidopsis_Thaliana_txid3702_20160205.fasta	37935.2	1	4	4	5	0.00045	0.126	LALNDAMTYDK	K	A	0.997	75.2	32.6	0	0	1	0	0	2	1254.6			14498.7	119	129	Empty	TRUE
Sowmya_20111205_Arabidopsis_Thaliana_C1_C2_C3_as_grouped_replicates_with_DAT_SCAFF3	C1-C2-C3	C1-C2-C3	File Name: LO_20111205_SMI_01_1.RAW (F002836)	light harvesting chlorophyll a/b-binding protein [Arabidopsis thaliana]	gi|13899125,gi|15224465,gi|15224471,gi|15232249,gi|15450349,gi|15450494,gi|15809901,gi|17064974,gi|17978863,gi|20260048,gi|25054901,gi|30023746,gi|330250799,gi|330250800,gi|330728783,gi|330728785,gi|330728787,gi|330728873,gi|330728875,gi|330730568,gi|330730570,gi|330730572,gi|330730658,gi|330730660,gi|332617623,gi|332617625,gi|332617627,gi|332617715,gi|332617717,gi|332628285,gi|332628287,gi|33262…	NCBI_Arabidopsis_Thaliana_txid3702_20160205.fasta	28804	0.869	1	1	1	9e-05	0.113	ELEVIHSR	R	W	0.997	40	32.6	22.4	0	3	0	0	2	982.532			330122	97	104	Empty	FALSE	gi|332617566,gi|330728727,gi|18403549,gi|330253879,gi|20197164,gi|332628227,gi|330730512,gi|3128229,gi|11908034,gi|550554106,gi|544329041,gi|25083751,gi|12642854,gi|21539563,gi|16366
Sowmya_20111205_Arabidopsis_Thaliana_C1_C2_C3_as_grouped_replicates_with_DAT_SCAFF3	C1-C2-C3	C1-C2-C3	File Name: LO_20111205_SMI_01_1.RAW (F002836)	light harvesting chlorophyll a/b-binding protein [Arabidopsis thaliana]	gi|13899125,gi|15224465,gi|15224471,gi|15232249,gi|15450349,gi|15450494,gi|15809901,gi|17064974,gi|17978863,gi|20260048,gi|25054901,gi|30023746,gi|330250799,gi|330250800,gi|330728783,gi|330728785,gi|330728787,gi|330728873,gi|330728875,gi|330730568,gi|330730570,gi|330730572,gi|330730658,gi|330730660,gi|332617623,gi|332617625,gi|332617627,gi|332617715,gi|332617717,gi|332628285,gi|332628287,gi|33262…	NCBI_Arabidopsis_Thaliana_txid3702_20160205.fasta	28804	0.869	1	1	1	9e-05	0.113	FGEAVWFK	K	A	0.997	49	32.3	36.1	0	2	0	0	2	983.499			601451	126	133	Empty	FALSE	gi|332617566,gi|330728727,gi|18403549,gi|330253879,gi|20197164,gi|332628227,gi|330730512,gi|3128229,gi|11908034,gi|550554106,gi|544329041,gi|25083751,gi|12642854,gi|21539563,gi|16366
Sowmya_20111205_Arabidopsis_Thaliana_C1_C2_C3_as_grouped_replicates_with_DAT_SCAFF3	C1-C2-C3	C1-C2-C3	File Name: LO_20111205_SMI_01_1.RAW (F002836)	light harvesting chlorophyll a/b-binding protein [Arabidopsis thaliana]	gi|13899125,gi|15224465,gi|15224471,gi|15232249,gi|15450349,gi|15450494,gi|15809901,gi|17064974,gi|17978863,gi|20260048,gi|25054901,gi|30023746,gi|330250799,gi|330250800,gi|330728783,gi|330728785,gi|330728787,gi|330728873,gi|330728875,gi|330730568,gi|330730570,gi|330730572,gi|330730658,gi|330730660,gi|332617623,gi|332617625,gi|332617627,gi|332617715,gi|332617717,gi|332628285,gi|332628287,gi|33262…	NCBI_Arabidopsis_Thaliana_txid3702_20160205.fasta	28804	0.869	1	1	1	9e-05	0.113	STPQSIWYGPDRPK	K	Y	0.973	23	33.1	20.6	0	0	1	0	2	1631.82			71965	44	57	Empty	TRUE
Sowmya_20111205_Arabidopsis_Thaliana_C1_C2_C3_as_grouped_replicates_with_DAT_SCAFF3	C1-C2-C3	C1-C2-C3	File Name: LO_20111205_SMI_01_1.RAW (F002836)	aspartate aminotransferase [Arabidopsis thaliana]	gi|1017411,gi|15236129,gi|15451160,gi|20148355,gi|20532373,gi|21618222,gi|222423435,gi|222423613,gi|227467956,gi|227468321,gi|259665940,gi|2827636,gi|298546987,gi|298553205,gi|300557583,gi|30689228,gi|332660587,gi|332660588,gi|332660589,gi|332660590,gi|334187077,gi|531555,gi|7270103,gi|79326077	NCBI_Arabidopsis_Thaliana_txid3702_20160205.fasta	49326.6	1	3	3	3	0.00027	0.0971	AEMEMMAGR	K	I	0.997	40.5	25	40.5	0	1	0	0	2	1025.42			10640.3	356	364	Empty	TRUE
Sowmya_20111205_Arabidopsis_Thaliana_C1_C2_C3_as_grouped_replicates_with_DAT_SCAFF3	C1-C2-C3	C1-C2-C3	File Name: LO_20111205_SMI_01_1.RAW (F002836)	aspartate aminotransferase [Arabidopsis thaliana]	gi|1017411,gi|15236129,gi|15451160,gi|20148355,gi|20532373,gi|21618222,gi|222423435,gi|222423613,gi|227467956,gi|227468321,gi|259665940,gi|2827636,gi|298546987,gi|298553205,gi|300557583,gi|30689228,gi|332660587,gi|332660588,gi|332660589,gi|332660590,gi|334187077,gi|531555,gi|7270103,gi|79326077	NCBI_Arabidopsis_Thaliana_txid3702_20160205.fasta	49326.6	1	3	3	3	0.00027	0.0971	ATAELLFGAGHPVIK	K	E	0.997	27.1	28.5	27.1	0	0	1	0	2	1523.86			6675.68	123	137	Empty	TRUE
Sowmya_20111205_Arabidopsis_Thaliana_C1_C2_C3_as_grouped_replicates_with_DAT_SCAFF3	C1-C2-C3	C1-C2-C3	File Name: LO_20111205_SMI_01_1.RAW (F002836)	aspartate aminotransferase [Arabidopsis thaliana]	gi|1017411,gi|15236129,gi|15451160,gi|20148355,gi|20532373,gi|21618222,gi|222423435,gi|222423613,gi|227467956,gi|227468321,gi|259665940,gi|2827636,gi|298546987,gi|298553205,gi|300557583,gi|30689228,gi|332660587,gi|332660588,gi|332660589,gi|332660590,gi|334187077,gi|531555,gi|7270103,gi|79326077	NCBI_Arabidopsis_Thaliana_txid3702_20160205.fasta	49326.6	1	3	3	3	0.00027	0.0971	FEGITMAPPDPILGVSEAFK	R	A	0.995	27.2	32.3	26.4	0	0	1	0	2	2119.08			5056.19	48	67	Empty	TRUE
Sowmya_20111205_Arabidopsis_Thaliana_C1_C2_C3_as_grouped_replicates_with_DAT_SCAFF3	C1-C2-C3	C1-C2-C3	File Name: LO_20111205_SMI_01_1.RAW (F002836)	RecName: Full=Protein disulfide isomerase-like 1-1; Short=AtPDIL1-1; AltName: Full=Protein disulfide-isomerase 1; Short=PDI 1; AltName: Full=Protein disulfide-isomerase 5; Short=AtPDI5; Flags: Precursor	gi|11134225,gi|14334846,gi|15219086,gi|17104689,gi|332192030,gi|5263328	NCBI_Arabidopsis_Thaliana_txid3702_20160205.fasta	55602.3	0.869	1	1	1	9e-05	0.022	GESSVTGPVVR	R	L	0.997	71.5	33.2	50.9	0	1	0	0	2	1087.57			11734.9	204	214	Empty	TRUE
Sowmya_20111205_Arabidopsis_Thaliana_C1_C2_C3_as_grouped_replicates_with_DAT_SCAFF3	C1-C2-C3	C1-C2-C3	File Name: LO_20111205_SMI_01_1.RAW (F002836)	thioredoxin m4, partial [Arabidopsis thaliana]	gi|110742393,gi|14030705,gi|15232567,gi|15795101,gi|16974519,gi|21593734,gi|27735268,gi|332642138,gi|7021721	NCBI_Arabidopsis_Thaliana_txid3702_20160205.fasta	21172.6	0.869	1	1	1	9e-05	0.0611	MIHPIVDQLAK	R	D	0.997	38.4	31	27.4	0	1	0	0	2	1264.71			21278.4	121	131	Empty	TRUE
Sowmya_20111205_Arabidopsis_Thaliana_C1_C2_C3_as_grouped_replicates_with_DAT_SCAFF3	C1-C2-C3	C1-C2-C3	File Name: LO_20111205_SMI_01_1.RAW (F002836)	putative component of cytochrome B6-F complex [Arabidopsis thaliana]	gi|13926182,gi|15236275,gi|15294210,gi|19701088,gi|20147273,gi|304281937,gi|30679426,gi|332656901,gi|332656902,gi|4262156,gi|5725450,gi|68566234,gi|7270198,gi|9843639	NCBI_Arabidopsis_Thaliana_txid3702_20160205.fasta	22533.1	1	3	3	5	0.00045	0.179	FLCPCHGSQYNAQGR	K	V	0.997	61.1	26.8	59.3	0	0	2	0	2	1794.78			99778.4	154	168	Empty	TRUE
Sowmya_20111205_Arabidopsis_Thaliana_C1_C2_C3_as_grouped_replicates_with_DAT_SCAFF3	C1-C2-C3	C1-C2-C3	File Name: LO_20111205_SMI_01_1.RAW (F002836)	putative component of cytochrome B6-F complex [Arabidopsis thaliana]	gi|13926182,gi|15236275,gi|15294210,gi|19701088,gi|20147273,gi|304281937,gi|30679426,gi|332656901,gi|332656902,gi|4262156,gi|5725450,gi|68566234,gi|7270198,gi|9843639	NCBI_Arabidopsis_Thaliana_txid3702_20160205.fasta	22533.1	1	3	3	5	0.00045	0.179	GPAPLSLALAHADIDEAGK	R	V	0.997	47.3	32.6	46.5	0	0	2	0	2	1845.97			152667	172	190	Empty	TRUE
Sowmya_20111205_Arabidopsis_Thaliana_C1_C2_C3_as_grouped_replicates_with_DAT_SCAFF3	C1-C2-C3	C1-C2-C3	File Name: LO_20111205_SMI_01_1.RAW (F002836)	putative component of cytochrome B6-F complex [Arabidopsis thaliana]	gi|13926182,gi|15236275,gi|15294210,gi|19701088,gi|20147273,gi|304281937,gi|30679426,gi|332656901,gi|332656902,gi|4262156,gi|5725450,gi|68566234,gi|7270198,gi|9843639	NCBI_Arabidopsis_Thaliana_txid3702_20160205.fasta	22533.1	1	3	3	5	0.00045	0.179	TLTQGLK	R	G	0.995	32.2	31.2	0	0	1	0	0	2	760.457			21447.9	109	115	Empty	TRUE
Sowmya_20111205_Arabidopsis_Thaliana_C1_C2_C3_as_grouped_replicates_with_DAT_SCAFF3	C1-C2-C3	C1-C2-C3	File Name: LO_20111205_SMI_01_1.RAW (F002836)	PSI-H protein [Arabidopsis thaliana]	gi|110740595,gi|114050607,gi|15233291,gi|20143886,gi|21618081,gi|332642255,gi|5734522,gi|9294461	NCBI_Arabidopsis_Thaliana_txid3702_20160205.fasta	15217.7	0.869	1	1	2	0.00018	0.0759	FFETFAAPFTK	K	R	0.997	74.5	33.7	73.9	0	2	0	0	2	1305.65			84089.2	89	99	Empty	TRUE
Sowmya_20111205_Arabidopsis_Thaliana_C1_C2_C3_as_grouped_replicates_with_DAT_SCAFF3	C1-C2-C3	C1-C2-C3	File Name: LO_20111205_SMI_01_1.RAW (F002836)	putative pyruvate dehydrogenase e1 alpha subunit [Arabidopsis thaliana]	gi|13430788,gi|15218940,gi|21593256,gi|24030439,gi|27735220,gi|332195517,gi|5080822,gi|710400	NCBI_Arabidopsis_Thaliana_txid3702_20160205.fasta	43060.9	0.999	2	2	2	0.00018	0.0643	GPIILEMDTYR	K	Y	0.961	29.5	33.8	29.5	0	1	0	0	2	1307.67			13231.9	277	287	Empty	TRUE
Sowmya_20111205_Arabidopsis_Thaliana_C1_C2_C3_as_grouped_replicates_with_DAT_SCAFF3	C1-C2-C3	C1-C2-C3	File Name: LO_20111205_SMI_01_1.RAW (F002836)	putative pyruvate dehydrogenase e1 alpha subunit [Arabidopsis thaliana]	gi|13430788,gi|15218940,gi|21593256,gi|24030439,gi|27735220,gi|332195517,gi|5080822,gi|710400	NCBI_Arabidopsis_Thaliana_txid3702_20160205.fasta	43060.9	0.999	2	2	2	0.00018	0.0643	YHGHSMSDPGSTYR	R	T	0.95	15.8	26.8	15.8	0	0	1	0	2	1594.67			8585.52	288	301	Empty	TRUE
Sowmya_20111205_Arabidopsis_Thaliana_C1_C2_C3_as_grouped_replicates_with_DAT_SCAFF3	C1-C2-C3	C1-C2-C3	File Name: LO_20111205_SMI_01_1.RAW (F002836)	AT3g54890 [Arabidopsis thaliana]	gi|11762180,gi|11908038,gi|12642856,gi|13265501,gi|13605732,gi|145332845,gi|149242540,gi|15233115,gi|16207,gi|166644,gi|17979245,gi|20453135,gi|222424528,gi|23507771,gi|268612158,gi|268612176,gi|268612194,gi|332645785,gi|332645787,gi|4678304,gi|75220543	NCBI_Arabidopsis_Thaliana_txid3702_20160205.fasta	23262.6	0.998	2	2	5	0.00045	0.0871	ESELIHCR	K	W	0.997	42.3	29.7	34.3	0	3	0	0	2	1043.49			33290.4	85	92	Empty	TRUE
Sowmya_20111205_Arabidopsis_Thaliana_C1_C2_C3_as_grouped_replicates_with_DAT_SCAFF3	C1-C2-C3	C1-C2-C3	File Name: LO_20111205_SMI_01_1.RAW (F002836)	AT3g54890 [Arabidopsis thaliana]	gi|11762180,gi|11908038,gi|12642856,gi|13265501,gi|13605732,gi|145332845,gi|149242540,gi|15233115,gi|16207,gi|166644,gi|17979245,gi|20453135,gi|222424528,gi|23507771,gi|268612158,gi|268612176,gi|268612194,gi|332645785,gi|332645787,gi|4678304,gi|75220543	NCBI_Arabidopsis_Thaliana_txid3702_20160205.fasta	23262.6	0.998	2	2	5	0.00045	0.0871	YPGGAFDPLGYSK	K	D	0.997	54.4	31.6	44.8	0	2	0	0	2	1371.66			214804	167	179	Empty	TRUE
Sowmya_20111205_Arabidopsis_Thaliana_C1_C2_C3_as_grouped_replicates_with_DAT_SCAFF3	C1-C2-C3	C1-C2-C3	File Name: LO_20111205_SMI_01_1.RAW (F002836)	RecName: Full=Aspartate aminotransferase, mitochondrial; AltName: Full=Transaminase A; Flags: Precursor	gi|1168256,gi|15224592,gi|16649085,gi|186504418,gi|22136256,gi|227468315,gi|259665932,gi|298546959,gi|298553177,gi|300557575,gi|3201622,gi|330253374,gi|330253375,gi|693688	NCBI_Arabidopsis_Thaliana_txid3702_20160205.fasta	47758.6	1	2	2	2	0.00018	0.0674	GLDFSALMDDVK	K	N	0.997	56.6	32.5	52.3	0	1	0	0	2	1310.63			19914.7	186	197	Empty	TRUE
Sowmya_20111205_Arabidopsis_Thaliana_C1_C2_C3_as_grouped_replicates_with_DAT_SCAFF3	C1-C2-C3	C1-C2-C3	File Name: LO_20111205_SMI_01_1.RAW (F002836)	RecName: Full=Aspartate aminotransferase, mitochondrial; AltName: Full=Transaminase A; Flags: Precursor	gi|1168256,gi|15224592,gi|16649085,gi|186504418,gi|22136256,gi|227468315,gi|259665932,gi|298546959,gi|298553177,gi|300557575,gi|3201622,gi|330253374,gi|330253375,gi|693688	NCBI_Arabidopsis_Thaliana_txid3702_20160205.fasta	47758.6	1	2	2	2	0.00018	0.0674	IFLEDGHHIGISQSYAK	R	N	0.997	31.8	31.6	28.1	0	0	1	0	2	1914.97			21719.2	261	277	Empty	TRUE
Sowmya_20111205_Arabidopsis_Thaliana_C1_C2_C3_as_grouped_replicates_with_DAT_SCAFF3	C1-C2-C3	C1-C2-C3	File Name: LO_20111205_SMI_01_1.RAW (F002836)	60S ribosomal Protein L12 -like [Arabidopsis thaliana]	gi|110741064,gi|13926286,gi|15228098,gi|15231814,gi|19884128,gi|21592414,gi|22655306,gi|27311969,gi|27363340,gi|330254270,gi|332645564,gi|4371282,gi|6729494,gi|75311134	NCBI_Arabidopsis_Thaliana_txid3702_20160205.fasta	17969.9	0.869	1	1	1	9e-05	0.0783	VTVVPSAAALVIK	K	A	0.997	51.6	25	49.9	0	1	0	0	2	1267.8			10637.9	72	84	Empty	TRUE
Sowmya_20111205_Arabidopsis_Thaliana_C1_C2_C3_as_grouped_replicates_with_DAT_SCAFF3	C1-C2-C3	C1-C2-C3	File Name: LO_20111205_SMI_01_1.RAW (F002836)	light harvesting complex photosystem II interacting protein Lhcb4.2 [Arabidopsis thaliana]	gi|15231990,gi|17473745,gi|20148559,gi|330728975,gi|330730760,gi|332626886,gi|332628482,gi|332641177,gi|38503262,gi|4741954,gi|544329289,gi|550555186,gi|6403491	NCBI_Arabidopsis_Thaliana_txid3702_20160205.fasta	31194.7	0.869	1	1	1	9e-05	0.0453	FFDPLGLASDPVK	K	K	0.997	63.1	33.7	56.4	0	1	0	0	2	1405.74			14708.8	219	231	Empty	TRUE
Sowmya_20111205_Arabidopsis_Thaliana_C1_C2_C3_as_grouped_replicates_with_DAT_SCAFF3	C1-C2-C3	C1-C2-C3	File Name: LO_20111205_SMI_01_1.RAW (F002836)	unnamed protein product [Arabidopsis thaliana]	gi|110649291,gi|18414804,gi|19698857,gi|21593086,gi|23197684,gi|26450085,gi|332658442,gi|75301253	NCBI_Arabidopsis_Thaliana_txid3702_20160205.fasta	33442	0.869	1	1	1	9e-05	0.0328	SPEQIEADMK	K	R	0.997	43.8	30.3	34.3	0	1	0	0	2	1147.53			10297.6	255	264	Empty	TRUE
Sowmya_20111205_Arabidopsis_Thaliana_C1_C2_C3_as_grouped_replicates_with_DAT_SCAFF3	C1-C2-C3	C1-C2-C3	File Name: LO_20111205_SMI_01_1.RAW (F002836)	Chain A, Crystal Structure Of Atfkbp13	gi|55670202,gi|55670203,gi|55670204,gi|55670205,gi|55670206,gi|82407504,gi|82407505,gi|82407506,gi|82407507,gi|82407508	NCBI_Arabidopsis_Thaliana_txid3702_20160205.fasta	13593.2	1	2	2	2	0.00018	0.124	IGVGEVIK	R	G	0.997	43.1	33.2	21.6	0	1	0	0	2	814.503			4365.59	61	68	Empty	TRUE
Sowmya_20111205_Arabidopsis_Thaliana_C1_C2_C3_as_grouped_replicates_with_DAT_SCAFF3	C1-C2-C3	C1-C2-C3	File Name: LO_20111205_SMI_01_1.RAW (F002836)	Chain A, Crystal Structure Of Atfkbp13	gi|55670202,gi|55670203,gi|55670204,gi|55670205,gi|55670206,gi|82407504,gi|82407505,gi|82407506,gi|82407507,gi|82407508	NCBI_Arabidopsis_Thaliana_txid3702_20160205.fasta	13593.2	1	2	2	2	0.00018	0.124	VFDSSYNR	K	G	0.995	32.5	27.6	21	0	1	0	0	2	987.453			5286.93	46	53	Empty	TRUE
Sowmya_20111205_Arabidopsis_Thaliana_C1_C2_C3_as_grouped_replicates_with_DAT_SCAFF3	C1-C2-C3	C1-C2-C3	File Name: LO_20111205_SMI_01_1.RAW (F002836)	putative ribosomal protein S1 [Arabidopsis thaliana]	gi|13877939,gi|16649089,gi|21593804,gi|23296539,gi|30692346,gi|332006494	NCBI_Arabidopsis_Thaliana_txid3702_20160205.fasta	45111.1	1	8	8	9	0.00081	0.188	AAAEELLEK	K	E	0.997	47.5	34.2	26.5	0	1	0	0	2	973.52			5197.33	222	230	Empty	TRUE
Sowmya_20111205_Arabidopsis_Thaliana_C1_C2_C3_as_grouped_replicates_with_DAT_SCAFF3	C1-C2-C3	C1-C2-C3	File Name: LO_20111205_SMI_01_1.RAW (F002836)	putative ribosomal protein S1 [Arabidopsis thaliana]	gi|13877939,gi|16649089,gi|21593804,gi|23296539,gi|30692346,gi|332006494	NCBI_Arabidopsis_Thaliana_txid3702_20160205.fasta	45111.1	1	8	8	9	0.00081	0.188	AEEMAQTFR	K	Q	0.997	50	30.5	34.9	0	1	0	0	2	1082.49			18381.2	352	360	Empty	TRUE
Sowmya_20111205_Arabidopsis_Thaliana_C1_C2_C3_as_grouped_replicates_with_DAT_SCAFF3	C1-C2-C3	C1-C2-C3	File Name: LO_20111205_SMI_01_1.RAW (F002836)	putative ribosomal protein S1 [Arabidopsis thaliana]	gi|13877939,gi|16649089,gi|21593804,gi|23296539,gi|30692346,gi|332006494	NCBI_Arabidopsis_Thaliana_txid3702_20160205.fasta	45111.1	1	8	8	9	0.00081	0.188	FVEVDEEQTK	K	L	0.997	57.5	32.2	38	0	2	0	0	2	1223.58			22795.2	236	245	Empty	TRUE
Sowmya_20111205_Arabidopsis_Thaliana_C1_C2_C3_as_grouped_replicates_with_DAT_SCAFF3	C1-C2-C3	C1-C2-C3	File Name: LO_20111205_SMI_01_1.RAW (F002836)	putative ribosomal protein S1 [Arabidopsis thaliana]	gi|13877939,gi|16649089,gi|21593804,gi|23296539,gi|30692346,gi|332006494	NCBI_Arabidopsis_Thaliana_txid3702_20160205.fasta	45111.1	1	8	8	9	0.00081	0.188	GGLVALVEGLR	K	G	0.973	25.3	27.6	17.6	0	1	0	0	2	1083.65			2448.46	200	210	Empty	TRUE
Sowmya_20111205_Arabidopsis_Thaliana_C1_C2_C3_as_grouped_replicates_with_DAT_SCAFF3	C1-C2-C3	C1-C2-C3	File Name: LO_20111205_SMI_01_1.RAW (F002836)	putative ribosomal protein S1 [Arabidopsis thaliana]	gi|13877939,gi|16649089,gi|21593804,gi|23296539,gi|30692346,gi|332006494	NCBI_Arabidopsis_Thaliana_txid3702_20160205.fasta	45111.1	1	8	8	9	0.00081	0.188	MFEDAYER	K	C	0.997	34.3	25	26.7	0	1	0	0	2	1060.44			16219.5	62	69	Empty	TRUE
Sowmya_20111205_Arabidopsis_Thaliana_C1_C2_C3_as_grouped_replicates_with_DAT_SCAFF3	C1-C2-C3	C1-C2-C3	File Name: LO_20111205_SMI_01_1.RAW (F002836)	putative ribosomal protein S1 [Arabidopsis thaliana]	gi|13877939,gi|16649089,gi|21593804,gi|23296539,gi|30692346,gi|332006494	NCBI_Arabidopsis_Thaliana_txid3702_20160205.fasta	45111.1	1	8	8	9	0.00081	0.188	NIQYELAWER	R	C	0.997	50.8	33.2	45.3	0	1	0	0	2	1321.65			12650.3	170	179	Empty	TRUE
Sowmya_20111205_Arabidopsis_Thaliana_C1_C2_C3_as_grouped_replicates_with_DAT_SCAFF3	C1-C2-C3	C1-C2-C3	File Name: LO_20111205_SMI_01_1.RAW (F002836)	putative ribosomal protein S1 [Arabidopsis thaliana]	gi|13877939,gi|16649089,gi|21593804,gi|23296539,gi|30692346,gi|332006494	NCBI_Arabidopsis_Thaliana_txid3702_20160205.fasta	45111.1	1	8	8	9	0.00081	0.188	TDANGALVDISAK	K	S	0.997	67.1	34	53.5	0	1	0	0	2	1274.66			17386.9	109	121	Empty	TRUE
Sowmya_20111205_Arabidopsis_Thaliana_C1_C2_C3_as_grouped_replicates_with_DAT_SCAFF3	C1-C2-C3	C1-C2-C3	File Name: LO_20111205_SMI_01_1.RAW (F002836)	putative ribosomal protein S1 [Arabidopsis thaliana]	gi|13877939,gi|16649089,gi|21593804,gi|23296539,gi|30692346,gi|332006494	NCBI_Arabidopsis_Thaliana_txid3702_20160205.fasta	45111.1	1	8	8	9	0.00081	0.188	VMILSHDR	K	D	0.997	52.5	31.5	36.1	0	1	0	0	2	970.514			6294.94	315	322	Empty	TRUE
Sowmya_20111205_Arabidopsis_Thaliana_C1_C2_C3_as_grouped_replicates_with_DAT_SCAFF3	C1-C2-C3	C1-C2-C3	File Name: LO_20111205_SMI_01_1.RAW (F002836)	putative 4-methyl-5(b-hydroxyethyl)-thiazole monophosphate biosynthesis protein [Arabidopsis thaliana]	gi|11908018,gi|13194800,gi|14517478,gi|15232455,gi|22136580,gi|222424335,gi|332642077,gi|75171990	NCBI_Arabidopsis_Thaliana_txid3702_20160205.fasta	41857.7	0.998	2	2	2	0.00018	0.0638	LAATCATAVESR	K	V	0.997	84.4	33.3	66.8	0	1	0	0	2	1249.62			9268.03	135	146	Empty	TRUE
Sowmya_20111205_Arabidopsis_Thaliana_C1_C2_C3_as_grouped_replicates_with_DAT_SCAFF3	C1-C2-C3	C1-C2-C3	File Name: LO_20111205_SMI_01_1.RAW (F002836)	putative 4-methyl-5(b-hydroxyethyl)-thiazole monophosphate biosynthesis protein [Arabidopsis thaliana]	gi|11908018,gi|13194800,gi|14517478,gi|15232455,gi|22136580,gi|222424335,gi|332642077,gi|75171990	NCBI_Arabidopsis_Thaliana_txid3702_20160205.fasta	41857.7	0.998	2	2	2	0.00018	0.0638	LVAEVLLDEVAEK	K	S	0.997	48.4	31.3	39.8	0	1	0	0	2	1427.8			11500.7	260	272	Empty	TRUE
Sowmya_20111205_Arabidopsis_Thaliana_C1_C2_C3_as_grouped_replicates_with_DAT_SCAFF3	C1-C2-C3	C1-C2-C3	File Name: LO_20111205_SMI_01_1.RAW (F002836)	putative proline-rich protein [Arabidopsis thaliana]	gi|110739938,gi|110740479,gi|110742750,gi|115311435,gi|15983388,gi|18406723,gi|21553826,gi|2583134,gi|330255428,gi|56236110	NCBI_Arabidopsis_Thaliana_txid3702_20160205.fasta	13955.2	1	3	3	4	0.00036	0.321	KAPAVKPTCPTDTLK	K	L	0.989	23.3	30.7	23.3	0	0	1	0	2	1626.89			10536.3	44	58	Empty	TRUE
Sowmya_20111205_Arabidopsis_Thaliana_C1_C2_C3_as_grouped_replicates_with_DAT_SCAFF3	C1-C2-C3	C1-C2-C3	File Name: LO_20111205_SMI_01_1.RAW (F002836)	putative proline-rich protein [Arabidopsis thaliana]	gi|110739938,gi|110740479,gi|110742750,gi|115311435,gi|15983388,gi|18406723,gi|21553826,gi|2583134,gi|330255428,gi|56236110	NCBI_Arabidopsis_Thaliana_txid3702_20160205.fasta	13955.2	1	3	3	4	0.00036	0.321	LGVCADLLGLVNVVVGSPPK	K	T	0.948	13.3	25.9	13.3	0	0	1	0	2	2007.13			3288.65	59	78	Empty	TRUE
Sowmya_20111205_Arabidopsis_Thaliana_C1_C2_C3_as_grouped_replicates_with_DAT_SCAFF3	C1-C2-C3	C1-C2-C3	File Name: LO_20111205_SMI_01_1.RAW (F002836)	putative proline-rich protein [Arabidopsis thaliana]	gi|110739938,gi|110740479,gi|110742750,gi|115311435,gi|15983388,gi|18406723,gi|21553826,gi|2583134,gi|330255428,gi|56236110	NCBI_Arabidopsis_Thaliana_txid3702_20160205.fasta	13955.2	1	3	3	4	0.00036	0.321	VPHGFQCS	K	-	0.956	27.1	26	27.1	0	2	0	0	2	931.409			50665.7	127	134	Empty	TRUE
Sowmya_20111205_Arabidopsis_Thaliana_C1_C2_C3_as_grouped_replicates_with_DAT_SCAFF3	C1-C2-C3	C1-C2-C3	File Name: LO_20111205_SMI_01_1.RAW (F002836)	RecName: Full=40S ribosomal protein S12-1	gi|12229932,gi|14190453,gi|15218373,gi|15809726,gi|21536844,gi|30684617,gi|332191264,gi|332191265,gi|6587799	NCBI_Arabidopsis_Thaliana_txid3702_20160205.fasta	15376.5	0.998	2	2	2	0.00018	0.146	KVVGCSCLVVK	R	D	0.996	37	32.8	29	0	1	0	0	2	1248.68			9429.4	115	125	Empty	TRUE
Sowmya_20111205_Arabidopsis_Thaliana_C1_C2_C3_as_grouped_replicates_with_DAT_SCAFF3	C1-C2-C3	C1-C2-C3	File Name: LO_20111205_SMI_01_1.RAW (F002836)	RecName: Full=40S ribosomal protein S12-1	gi|12229932,gi|14190453,gi|15218373,gi|15809726,gi|21536844,gi|30684617,gi|332191264,gi|332191265,gi|6587799	NCBI_Arabidopsis_Thaliana_txid3702_20160205.fasta	15376.5	0.998	2	2	2	0.00018	0.146	TLGEWAGLCK	K	I	0.957	28.1	33.4	17.8	0	1	0	0	2	1134.56			17459.5	97	106	Empty	TRUE	gi|4263712,gi|15215592,gi|15225180,gi|30685167,gi|30685164,gi|21537373,gi|330253535,gi|330253534,gi|22137242,gi|330253533,gi|12229933
Sowmya_20111205_Arabidopsis_Thaliana_C1_C2_C3_as_grouped_replicates_with_DAT_SCAFF3	C1-C2-C3	C1-C2-C3	File Name: LO_20111205_SMI_01_1.RAW (F002836)	glutathione peroxidase [Arabidopsis thaliana]	gi|1061036,gi|14334960,gi|15224678,gi|17104619,gi|20141398,gi|2274857,gi|330252561	NCBI_Arabidopsis_Thaliana_txid3702_20160205.fasta	26016.7	0.869	1	1	1	9e-05	0.0413	VMLIVNVASR	K	C	0.997	42.6	32.9	32.4	0	1	0	0	2	1101.64			35199.4	101	110	Empty	TRUE
Sowmya_20111205_Arabidopsis_Thaliana_C1_C2_C3_as_grouped_replicates_with_DAT_SCAFF3	C1-C2-C3	C1-C2-C3	File Name: LO_20111205_SMI_01_1.RAW (F002836)	heat shock factor binding protein [Arabidopsis thaliana]	gi|240255880,gi|26453171,gi|28416759,gi|332658254	NCBI_Arabidopsis_Thaliana_txid3702_20160205.fasta	9347.5	0.998	2	2	2	0.00018	0.267	FQTMSDSIITK	R	I	0.997	42.6	32.2	24.3	0	1	0	0	2	1270.63			12731.6	31	41	Empty	TRUE
Sowmya_20111205_Arabidopsis_Thaliana_C1_C2_C3_as_grouped_replicates_with_DAT_SCAFF3	C1-C2-C3	C1-C2-C3	File Name: LO_20111205_SMI_01_1.RAW (F002836)	heat shock factor binding protein [Arabidopsis thaliana]	gi|240255880,gi|26453171,gi|28416759,gi|332658254	NCBI_Arabidopsis_Thaliana_txid3702_20160205.fasta	9347.5	0.998	2	2	2	0.00018	0.267	INELEQSINDLR	R	A	0.997	58.8	32.5	51.7	0	1	0	0	2	1443.74			17960.6	49	60	Empty	TRUE
Sowmya_20111205_Arabidopsis_Thaliana_C1_C2_C3_as_grouped_replicates_with_DAT_SCAFF3	C1-C2-C3	C1-C2-C3	File Name: LO_20111205_SMI_01_1.RAW (F002836)	putative type 2 peroxiredoxin protein [Arabidopsis thaliana]	gi|12083336,gi|15218877,gi|18086474,gi|227247680,gi|332196326,gi|4704730,gi|6227022,gi|75338536	NCBI_Arabidopsis_Thaliana_txid3702_20160205.fasta	17428.2	0.983	1	1	1	9e-05	0.123	FVADGSGEYTHLLGLELDLK	K	D	0.953	23	31.5	20.6	0	0	1	0	2	2177.11			22303.5	100	119	Empty	TRUE
Sowmya_20111205_Arabidopsis_Thaliana_C1_C2_C3_as_grouped_replicates_with_DAT_SCAFF3	C1-C2-C3	C1-C2-C3	File Name: LO_20111205_SMI_01_1.RAW (F002836)	catalase [Arabidopsis thaliana]	gi|1246399,gi|15236264,gi|17865693,gi|18377696,gi|21280989,gi|219787427,gi|257322220,gi|257675673,gi|2924519,gi|332661062,gi|7270460	NCBI_Arabidopsis_Thaliana_txid3702_20160205.fasta	56932.5	0.993	1	1	3	0.00027	0.159	APGVQTPVIVR	R	F	0.997	45	27.4	43	0	3	0	0	2	1136.68			120825	92	102	Empty	FALSE	gi|8886925,gi|8778617
Sowmya_20111205_Arabidopsis_Thaliana_C1_C2_C3_as_grouped_replicates_with_DAT_SCAFF3	C1-C2-C3	C1-C2-C3	File Name: LO_20111205_SMI_01_1.RAW (F002836)	catalase [Arabidopsis thaliana]	gi|1246399,gi|15236264,gi|17865693,gi|18377696,gi|21280989,gi|219787427,gi|257322220,gi|257675673,gi|2924519,gi|332661062,gi|7270460	NCBI_Arabidopsis_Thaliana_txid3702_20160205.fasta	56932.5	0.993	1	1	3	0.00027	0.159	DEEVNYFPSR	R	Y	0.997	66.5	29.1	57.2	0	2	0	0	2	1255.56			22196.3	387	396	Empty	FALSE	gi|8886925,gi|8778617
Sowmya_20111205_Arabidopsis_Thaliana_C1_C2_C3_as_grouped_replicates_with_DAT_SCAFF3	C1-C2-C3	C1-C2-C3	File Name: LO_20111205_SMI_01_1.RAW (F002836)	catalase [Arabidopsis thaliana]	gi|1246399,gi|15236264,gi|17865693,gi|18377696,gi|21280989,gi|219787427,gi|257322220,gi|257675673,gi|2924519,gi|332661062,gi|7270460	NCBI_Arabidopsis_Thaliana_txid3702_20160205.fasta	56932.5	0.993	1	1	3	0.00027	0.159	FSTVIHER	R	G	0.997	54.6	34.5	29.2	0	1	0	0	2	988.521			17158.6	103	110	Empty	FALSE	gi|8886925,gi|8778617
Sowmya_20111205_Arabidopsis_Thaliana_C1_C2_C3_as_grouped_replicates_with_DAT_SCAFF3	C1-C2-C3	C1-C2-C3	File Name: LO_20111205_SMI_01_1.RAW (F002836)	catalase [Arabidopsis thaliana]	gi|1246399,gi|15236264,gi|17865693,gi|18377696,gi|21280989,gi|219787427,gi|257322220,gi|257675673,gi|2924519,gi|332661062,gi|7270460	NCBI_Arabidopsis_Thaliana_txid3702_20160205.fasta	56932.5	0.993	1	1	3	0.00027	0.159	GFFEVTHDISNLTCADFLR	K	A	0.997	34.3	32	32.6	0	0	3	0	2	2242.06			64811.4	73	91	Empty	FALSE	gi|8886925,gi|8778617
Sowmya_20111205_Arabidopsis_Thaliana_C1_C2_C3_as_grouped_replicates_with_DAT_SCAFF3	C1-C2-C3	C1-C2-C3	File Name: LO_20111205_SMI_01_1.RAW (F002836)	catalase [Arabidopsis thaliana]	gi|1246399,gi|15236264,gi|17865693,gi|18377696,gi|21280989,gi|219787427,gi|257322220,gi|257675673,gi|2924519,gi|332661062,gi|7270460	NCBI_Arabidopsis_Thaliana_txid3702_20160205.fasta	56932.5	0.993	1	1	3	0.00027	0.159	LNVRPSI	R	-	0.996	31.5	28.9	7.89	0	1	0	0	2	798.483			6055.55	486	492	Empty	TRUE
Sowmya_20111205_Arabidopsis_Thaliana_C1_C2_C3_as_grouped_replicates_with_DAT_SCAFF3	C1-C2-C3	C1-C2-C3	File Name: LO_20111205_SMI_01_1.RAW (F002836)	catalase [Arabidopsis thaliana]	gi|1246399,gi|15236264,gi|17865693,gi|18377696,gi|21280989,gi|219787427,gi|257322220,gi|257675673,gi|2924519,gi|332661062,gi|7270460	NCBI_Arabidopsis_Thaliana_txid3702_20160205.fasta	56932.5	0.993	1	1	3	0.00027	0.159	SIWISYWSQADK	R	S	0.997	60.6	32.7	56.5	0	1	0	0	2	1483.72			14029.2	465	476	Empty	FALSE	gi|8886925,gi|8778617
Sowmya_20111205_Arabidopsis_Thaliana_C1_C2_C3_as_grouped_replicates_with_DAT_SCAFF3	C1-C2-C3	C1-C2-C3	File Name: LO_20111205_SMI_01_1.RAW (F002836)	catalase [Arabidopsis thaliana]	gi|1246399,gi|15236264,gi|17865693,gi|18377696,gi|21280989,gi|219787427,gi|257322220,gi|257675673,gi|2924519,gi|332661062,gi|7270460	NCBI_Arabidopsis_Thaliana_txid3702_20160205.fasta	56932.5	0.993	1	1	3	0.00027	0.159	YPTPPAVCSGK	K	R	0.986	34.7	33.7	24	0	3	0	0	2	1176.57			39639.7	406	416	Empty	TRUE
Sowmya_20111205_Arabidopsis_Thaliana_C1_C2_C3_as_grouped_replicates_with_DAT_SCAFF3	C1-C2-C3	C1-C2-C3	File Name: LO_20111205_SMI_01_1.RAW (F002836)	AT3g58610 [Arabidopsis thaliana]	gi|11692838,gi|11993867,gi|12644387,gi|145332887,gi|15231092,gi|17063195,gi|17529224,gi|20465493,gi|23397061,gi|23463055,gi|288063,gi|332646283,gi|332646284,gi|332646285,gi|334186086,gi|402552,gi|6735378	NCBI_Arabidopsis_Thaliana_txid3702_20160205.fasta	63813.9	1	7	7	12	0.00108	0.154	APVSLDFETSVFK	K	K	0.997	83.6	32.6	79.6	0	2	0	0	2	1439.74			34587.8	76	88	Empty	TRUE
Sowmya_20111205_Arabidopsis_Thaliana_C1_C2_C3_as_grouped_replicates_with_DAT_SCAFF3	C1-C2-C3	C1-C2-C3	File Name: LO_20111205_SMI_01_1.RAW (F002836)	AT3g58610 [Arabidopsis thaliana]	gi|11692838,gi|11993867,gi|12644387,gi|145332887,gi|15231092,gi|17063195,gi|17529224,gi|20465493,gi|23397061,gi|23463055,gi|288063,gi|332646283,gi|332646284,gi|332646285,gi|334186086,gi|402552,gi|6735378	NCBI_Arabidopsis_Thaliana_txid3702_20160205.fasta	63813.9	1	7	7	12	0.00108	0.154	GHSYSEIINESVIESVDSLNPFMHAR	K	G	0.997	36.6	30.3	31.9	0	0	0	1	2	2931.39			10181.2	477	502	Empty	TRUE
Sowmya_20111205_Arabidopsis_Thaliana_C1_C2_C3_as_grouped_replicates_with_DAT_SCAFF3	C1-C2-C3	C1-C2-C3	File Name: LO_20111205_SMI_01_1.RAW (F002836)	AT3g58610 [Arabidopsis thaliana]	gi|11692838,gi|11993867,gi|12644387,gi|145332887,gi|15231092,gi|17063195,gi|17529224,gi|20465493,gi|23397061,gi|23463055,gi|288063,gi|332646283,gi|332646284,gi|332646285,gi|334186086,gi|402552,gi|6735378	NCBI_Arabidopsis_Thaliana_txid3702_20160205.fasta	63813.9	1	7	7	12	0.00108	0.154	GILLGAVHGIVESLFR	R	R	0.997	60.9	26.5	60.9	0	0	3	0	2	1680.98			10309.3	315	330	Empty	TRUE
Sowmya_20111205_Arabidopsis_Thaliana_C1_C2_C3_as_grouped_replicates_with_DAT_SCAFF3	C1-C2-C3	C1-C2-C3	File Name: LO_20111205_SMI_01_1.RAW (F002836)	AT3g58610 [Arabidopsis thaliana]	gi|11692838,gi|11993867,gi|12644387,gi|145332887,gi|15231092,gi|17063195,gi|17529224,gi|20465493,gi|23397061,gi|23463055,gi|288063,gi|332646283,gi|332646284,gi|332646285,gi|334186086,gi|402552,gi|6735378	NCBI_Arabidopsis_Thaliana_txid3702_20160205.fasta	63813.9	1	7	7	12	0.00108	0.154	HLPDAFK	K	G	0.987	30	31.2	22.6	0	1	0	0	2	827.441			25068.6	111	117	Empty	TRUE
Sowmya_20111205_Arabidopsis_Thaliana_C1_C2_C3_as_grouped_replicates_with_DAT_SCAFF3	C1-C2-C3	C1-C2-C3	File Name: LO_20111205_SMI_01_1.RAW (F002836)	AT3g58610 [Arabidopsis thaliana]	gi|11692838,gi|11993867,gi|12644387,gi|145332887,gi|15231092,gi|17063195,gi|17529224,gi|20465493,gi|23397061,gi|23463055,gi|288063,gi|332646283,gi|332646284,gi|332646285,gi|334186086,gi|402552,gi|6735378	NCBI_Arabidopsis_Thaliana_txid3702_20160205.fasta	63813.9	1	7	7	12	0.00108	0.154	NISVVAVCPK	K	G	0.997	43.7	31.5	38.2	0	1	0	0	2	1086.6			2234.91	237	246	Empty	TRUE
Sowmya_20111205_Arabidopsis_Thaliana_C1_C2_C3_as_grouped_replicates_with_DAT_SCAFF3	C1-C2-C3	C1-C2-C3	File Name: LO_20111205_SMI_01_1.RAW (F002836)	AT3g58610 [Arabidopsis thaliana]	gi|11692838,gi|11993867,gi|12644387,gi|145332887,gi|15231092,gi|17063195,gi|17529224,gi|20465493,gi|23397061,gi|23463055,gi|288063,gi|332646283,gi|332646284,gi|332646285,gi|334186086,gi|402552,gi|6735378	NCBI_Arabidopsis_Thaliana_txid3702_20160205.fasta	63813.9	1	7	7	12	0.00108	0.154	SDIFGER	R	G	0.991	32.4	32.3	12.8	0	2	0	0	2	823.394			21258.4	308	314	Empty	TRUE
Sowmya_20111205_Arabidopsis_Thaliana_C1_C2_C3_as_grouped_replicates_with_DAT_SCAFF3	C1-C2-C3	C1-C2-C3	File Name: LO_20111205_SMI_01_1.RAW (F002836)	AT3g58610 [Arabidopsis thaliana]	gi|11692838,gi|11993867,gi|12644387,gi|145332887,gi|15231092,gi|17063195,gi|17529224,gi|20465493,gi|23397061,gi|23463055,gi|288063,gi|332646283,gi|332646284,gi|332646285,gi|334186086,gi|402552,gi|6735378	NCBI_Arabidopsis_Thaliana_txid3702_20160205.fasta	63813.9	1	7	7	12	0.00108	0.154	VSLAGYEEYIVR	K	G	0.997	50.8	32.6	48	0	2	0	0	2	1398.73			13495.7	92	103	Empty	TRUE
Sowmya_20111205_Arabidopsis_Thaliana_C1_C2_C3_as_grouped_replicates_with_DAT_SCAFF3	C1-C2-C3	C1-C2-C3	File Name: LO_20111205_SMI_01_1.RAW (F002836)	putative elongation factor 1B alpha-subunit [Arabidopsis thaliana]	gi|13430784,gi|15810631,gi|30687350,gi|332005336,gi|6686821,gi|75313298	NCBI_Arabidopsis_Thaliana_txid3702_20160205.fasta	24201.2	0.998	1	1	1	9e-05	0.0804	VYAAVPVKPSDAFPNASK	K	W	0.997	43.1	31	34.2	0	0	1	0	2	1860.99			32608	39	56	Empty	TRUE
Sowmya_20111205_Arabidopsis_Thaliana_C1_C2_C3_as_grouped_replicates_with_DAT_SCAFF3	C1-C2-C3	C1-C2-C3	File Name: LO_20111205_SMI_01_1.RAW (F002836)	vacuolar ATP sythase subunit C, partial [Arabidopsis thaliana]	gi|110742012,gi|12248023,gi|12585488,gi|16649005,gi|18391442,gi|20259972,gi|225897918,gi|332190815,gi|6636332,gi|8698731	NCBI_Arabidopsis_Thaliana_txid3702_20160205.fasta	42619.6	0.998	2	2	2	0.00018	0.133	DLSNLVKPEDIVESEHLVTLLAVVPK	R	Y	0.988	24.5	25	22.1	0	0	0	1	2	2857.59			16118.7	165	190	Empty	TRUE
Sowmya_20111205_Arabidopsis_Thaliana_C1_C2_C3_as_grouped_replicates_with_DAT_SCAFF3	C1-C2-C3	C1-C2-C3	File Name: LO_20111205_SMI_01_1.RAW (F002836)	vacuolar ATP sythase subunit C, partial [Arabidopsis thaliana]	gi|110742012,gi|12248023,gi|12585488,gi|16649005,gi|18391442,gi|20259972,gi|225897918,gi|332190815,gi|6636332,gi|8698731	NCBI_Arabidopsis_Thaliana_txid3702_20160205.fasta	42619.6	0.998	2	2	2	0.00018	0.133	LVQDQESLR	K	S	0.99	34.5	32.9	23.5	0	1	0	0	2	1087.57			11114.9	267	275	Empty	TRUE
Sowmya_20111205_Arabidopsis_Thaliana_C1_C2_C3_as_grouped_replicates_with_DAT_SCAFF3	C1-C2-C3	C1-C2-C3	File Name: LO_20111205_SMI_01_1.RAW (F002836)	putative (NAD+) aldehyde dehydrogenase [Arabidopsis thaliana]	gi|11935201,gi|13194814,gi|13926325,gi|15228319,gi|19699355,gi|20530141,gi|23397220,gi|291047692,gi|30102522,gi|332644834,gi|4678328,gi|75313899,gi|8574427	NCBI_Arabidopsis_Thaliana_txid3702_20160205.fasta	58590.4	0.869	1	1	1	9e-05	0.039	VILGLAANSNLKPVTLELGGK	K	S	0.966	12.9	25	12.9	0	0	1	0	2	2107.25			16119.5	289	309	Empty	TRUE
Sowmya_20111205_Arabidopsis_Thaliana_C1_C2_C3_as_grouped_replicates_with_DAT_SCAFF3	C1-C2-C3	C1-C2-C3	File Name: LO_20111205_SMI_01_1.RAW (F002836)	At5g67500 [Arabidopsis thaliana]	gi|107738407,gi|15240765,gi|21537313,gi|332010969,gi|332010970,gi|334188690,gi|75171123,gi|9757871	NCBI_Arabidopsis_Thaliana_txid3702_20160205.fasta	32906.5	0.997	2	2	2	0.00018	0.12	SLVTVSSEIDTK	R	A	0.949	27.7	34.4	14.3	0	1	0	0	2	1278.68			15920.9	276	287	Empty	TRUE
Sowmya_20111205_Arabidopsis_Thaliana_C1_C2_C3_as_grouped_replicates_with_DAT_SCAFF3	C1-C2-C3	C1-C2-C3	File Name: LO_20111205_SMI_01_1.RAW (F002836)	At5g67500 [Arabidopsis thaliana]	gi|107738407,gi|15240765,gi|21537313,gi|332010969,gi|332010970,gi|334188690,gi|75171123,gi|9757871	NCBI_Arabidopsis_Thaliana_txid3702_20160205.fasta	32906.5	0.997	2	2	2	0.00018	0.12	YNAGISVTKPDACLSIILGDK	K	G	0.997	32.3	31	32.3	0	0	1	0	2	2235.17			16082.8	185	205	Empty	TRUE
Sowmya_20111205_Arabidopsis_Thaliana_C1_C2_C3_as_grouped_replicates_with_DAT_SCAFF3	C1-C2-C3	C1-C2-C3	File Name: LO_20111205_SMI_01_1.RAW (F002836)	glyceralehyde-3-phosphate dehydrogenase subunit [Arabidopsis thaliana]	gi|11994300,gi|1402885,gi|16226559,gi|16604418,gi|16648728,gi|166702,gi|166704,gi|19715651,gi|20455490,gi|22655450,gi|297787615,gi|297787616,gi|297787617,gi|297787618,gi|297787619,gi|297787620,gi|297787621,gi|297787622,gi|297787623,gi|297787624,gi|30688425,gi|332643670,gi|378792114,gi|378792115,gi|378792116,gi|378792117,gi|378792118,gi|378792119,gi|385251757,gi|385251758,gi|385251759,gi|385251760…	NCBI_Arabidopsis_Thaliana_txid3702_20160205.fasta	42490.1	1	10	10	19	0.00171	0.29	AVALVLPNLK	K	G	0.997	68.3	25	67.2	0	2	0	0	2	1037.67			129943	276	285	Empty	TRUE	gi|334182539,gi|15222111,gi|53828641,gi|75311445,gi|186478427,gi|332190826,gi|332190823,gi|332190825,gi|8698736,gi|30794013
Sowmya_20111205_Arabidopsis_Thaliana_C1_C2_C3_as_grouped_replicates_with_DAT_SCAFF3	C1-C2-C3	C1-C2-C3	File Name: LO_20111205_SMI_01_1.RAW (F002836)	glyceralehyde-3-phosphate dehydrogenase subunit [Arabidopsis thaliana]	gi|11994300,gi|1402885,gi|16226559,gi|16604418,gi|16648728,gi|166702,gi|166704,gi|19715651,gi|20455490,gi|22655450,gi|297787615,gi|297787616,gi|297787617,gi|297787618,gi|297787619,gi|297787620,gi|297787621,gi|297787622,gi|297787623,gi|297787624,gi|30688425,gi|332643670,gi|378792114,gi|378792115,gi|378792116,gi|378792117,gi|378792118,gi|378792119,gi|385251757,gi|385251758,gi|385251759,gi|385251760…	NCBI_Arabidopsis_Thaliana_txid3702_20160205.fasta	42490.1	1	10	10	19	0.00171	0.29	GTMTTTHSYTGDQR	K	L	0.997	45.7	28.2	45.7	0	0	3	0	2	1555.68			218147	234	247	Empty	FALSE	gi|20465256,gi|19310805,gi|14532674,gi|186478427,gi|332190826,gi|332190823,gi|336390,gi|332190825,gi|25090331,gi|22655284,gi|8698736,gi|166708,gi|14517408,gi|15217555,gi|110740441,gi|334182539,gi|20455491,gi|15222111,gi|53828641,gi|75311445,gi|332193812,gi|30794013,gi|12323057
Sowmya_20111205_Arabidopsis_Thaliana_C1_C2_C3_as_grouped_replicates_with_DAT_SCAFF3	C1-C2-C3	C1-C2-C3	File Name: LO_20111205_SMI_01_1.RAW (F002836)	glyceralehyde-3-phosphate dehydrogenase subunit [Arabidopsis thaliana]	gi|11994300,gi|1402885,gi|16226559,gi|16604418,gi|16648728,gi|166702,gi|166704,gi|19715651,gi|20455490,gi|22655450,gi|297787615,gi|297787616,gi|297787617,gi|297787618,gi|297787619,gi|297787620,gi|297787621,gi|297787622,gi|297787623,gi|297787624,gi|30688425,gi|332643670,gi|378792114,gi|378792115,gi|378792116,gi|378792117,gi|378792118,gi|378792119,gi|385251757,gi|385251758,gi|385251759,gi|385251760…	NCBI_Arabidopsis_Thaliana_txid3702_20160205.fasta	42490.1	1	10	10	19	0.00171	0.29	IIQVVSNR	K	N	0.997	50.4	33	34.1	0	2	0	0	2	928.557			117358	133	140	Empty	TRUE
Sowmya_20111205_Arabidopsis_Thaliana_C1_C2_C3_as_grouped_replicates_with_DAT_SCAFF3	C1-C2-C3	C1-C2-C3	File Name: LO_20111205_SMI_01_1.RAW (F002836)	glyceralehyde-3-phosphate dehydrogenase subunit [Arabidopsis thaliana]	gi|11994300,gi|1402885,gi|16226559,gi|16604418,gi|16648728,gi|166702,gi|166704,gi|19715651,gi|20455490,gi|22655450,gi|297787615,gi|297787616,gi|297787617,gi|297787618,gi|297787619,gi|297787620,gi|297787621,gi|297787622,gi|297787623,gi|297787624,gi|30688425,gi|332643670,gi|378792114,gi|378792115,gi|378792116,gi|378792117,gi|378792118,gi|378792119,gi|385251757,gi|385251758,gi|385251759,gi|385251760…	NCBI_Arabidopsis_Thaliana_txid3702_20160205.fasta	42490.1	1	10	10	19	0.00171	0.29	KDSPLDIIAINDTGGVK	R	Q	0.997	27	31.1	16.8	0	0	1	0	2	1755.95			6087.72	84	100	Empty	TRUE
Sowmya_20111205_Arabidopsis_Thaliana_C1_C2_C3_as_grouped_replicates_with_DAT_SCAFF3	C1-C2-C3	C1-C2-C3	File Name: LO_20111205_SMI_01_1.RAW (F002836)	glyceralehyde-3-phosphate dehydrogenase subunit [Arabidopsis thaliana]	gi|11994300,gi|1402885,gi|16226559,gi|16604418,gi|16648728,gi|166702,gi|166704,gi|19715651,gi|20455490,gi|22655450,gi|297787615,gi|297787616,gi|297787617,gi|297787618,gi|297787619,gi|297787620,gi|297787621,gi|297787622,gi|297787623,gi|297787624,gi|30688425,gi|332643670,gi|378792114,gi|378792115,gi|378792116,gi|378792117,gi|378792118,gi|378792119,gi|385251757,gi|385251758,gi|385251759,gi|385251760…	NCBI_Arabidopsis_Thaliana_txid3702_20160205.fasta	42490.1	1	10	10	19	0.00171	0.29	KTFAEEVNAAFR	K	D	0.997	34.8	33	23.4	0	0	1	0	2	1382.71			11915.1	312	323	Empty	TRUE	gi|334182539,gi|15222111,gi|53828641,gi|75311445,gi|186478427,gi|332190826,gi|332190823,gi|332190825,gi|8698736,gi|30794013
Sowmya_20111205_Arabidopsis_Thaliana_C1_C2_C3_as_grouped_replicates_with_DAT_SCAFF3	C1-C2-C3	C1-C2-C3	File Name: LO_20111205_SMI_01_1.RAW (F002836)	glyceralehyde-3-phosphate dehydrogenase subunit [Arabidopsis thaliana]	gi|11994300,gi|1402885,gi|16226559,gi|16604418,gi|16648728,gi|166702,gi|166704,gi|19715651,gi|20455490,gi|22655450,gi|297787615,gi|297787616,gi|297787617,gi|297787618,gi|297787619,gi|297787620,gi|297787621,gi|297787622,gi|297787623,gi|297787624,gi|30688425,gi|332643670,gi|378792114,gi|378792115,gi|378792116,gi|378792117,gi|378792118,gi|378792119,gi|385251757,gi|385251758,gi|385251759,gi|385251760…	NCBI_Arabidopsis_Thaliana_txid3702_20160205.fasta	42490.1	1	10	10	19	0.00171	0.29	KVIITAPGK	K	G	0.997	56.3	27.2	0	0	4	0	0	2	926.604			46632.4	178	186	Empty	TRUE	gi|334182539,gi|15222111,gi|53828641,gi|75311445,gi|186478427,gi|332190826,gi|332190823,gi|332190825,gi|8698736,gi|30794013
Sowmya_20111205_Arabidopsis_Thaliana_C1_C2_C3_as_grouped_replicates_with_DAT_SCAFF3	C1-C2-C3	C1-C2-C3	File Name: LO_20111205_SMI_01_1.RAW (F002836)	glyceralehyde-3-phosphate dehydrogenase subunit [Arabidopsis thaliana]	gi|11994300,gi|1402885,gi|16226559,gi|16604418,gi|16648728,gi|166702,gi|166704,gi|19715651,gi|20455490,gi|22655450,gi|297787615,gi|297787616,gi|297787617,gi|297787618,gi|297787619,gi|297787620,gi|297787621,gi|297787622,gi|297787623,gi|297787624,gi|30688425,gi|332643670,gi|378792114,gi|378792115,gi|378792116,gi|378792117,gi|378792118,gi|378792119,gi|385251757,gi|385251758,gi|385251759,gi|385251760…	NCBI_Arabidopsis_Thaliana_txid3702_20160205.fasta	42490.1	1	10	10	19	0.00171	0.29	LLDASHR	R	D	0.995	36.9	32.1	21.2	0	11	0	0	2	811.442			13665.3	248	254	Empty	FALSE	gi|20465256,gi|19310805,gi|14532674,gi|186478427,gi|332190826,gi|332190823,gi|336390,gi|332190825,gi|25090331,gi|22655284,gi|8698736,gi|166708,gi|14517408,gi|15217555,gi|110740441,gi|334182539,gi|20455491,gi|15222111,gi|53828641,gi|75311445,gi|332193812,gi|30794013,gi|12323057
Sowmya_20111205_Arabidopsis_Thaliana_C1_C2_C3_as_grouped_replicates_with_DAT_SCAFF3	C1-C2-C3	C1-C2-C3	File Name: LO_20111205_SMI_01_1.RAW (F002836)	glyceralehyde-3-phosphate dehydrogenase subunit [Arabidopsis thaliana]	gi|11994300,gi|1402885,gi|16226559,gi|16604418,gi|16648728,gi|166702,gi|166704,gi|19715651,gi|20455490,gi|22655450,gi|297787615,gi|297787616,gi|297787617,gi|297787618,gi|297787619,gi|297787620,gi|297787621,gi|297787622,gi|297787623,gi|297787624,gi|30688425,gi|332643670,gi|378792114,gi|378792115,gi|378792116,gi|378792117,gi|378792118,gi|378792119,gi|385251757,gi|385251758,gi|385251759,gi|385251760…	NCBI_Arabidopsis_Thaliana_txid3702_20160205.fasta	42490.1	1	10	10	19	0.00171	0.29	NPSLLPWK	R	E	0.997	51.7	30.4	38.2	0	1	0	0	2	954.541			80582.4	141	148	Empty	TRUE
Sowmya_20111205_Arabidopsis_Thaliana_C1_C2_C3_as_grouped_replicates_with_DAT_SCAFF3	C1-C2-C3	C1-C2-C3	File Name: LO_20111205_SMI_01_1.RAW (F002836)	glyceralehyde-3-phosphate dehydrogenase subunit [Arabidopsis thaliana]	gi|11994300,gi|1402885,gi|16226559,gi|16604418,gi|16648728,gi|166702,gi|166704,gi|19715651,gi|20455490,gi|22655450,gi|297787615,gi|297787616,gi|297787617,gi|297787618,gi|297787619,gi|297787620,gi|297787621,gi|297787622,gi|297787623,gi|297787624,gi|30688425,gi|332643670,gi|378792114,gi|378792115,gi|378792116,gi|378792117,gi|378792118,gi|378792119,gi|385251757,gi|385251758,gi|385251759,gi|385251760…	NCBI_Arabidopsis_Thaliana_txid3702_20160205.fasta	42490.1	1	10	10	19	0.00171	0.29	TFAEEVNAAFR	K	D	0.997	82.5	32.6	65.2	0	2	0	0	2	1254.61			177464	313	323	Empty	TRUE	gi|334182539,gi|15222111,gi|53828641,gi|75311445,gi|186478427,gi|332190826,gi|332190823,gi|332190825,gi|8698736,gi|30794013
Sowmya_20111205_Arabidopsis_Thaliana_C1_C2_C3_as_grouped_replicates_with_DAT_SCAFF3	C1-C2-C3	C1-C2-C3	File Name: LO_20111205_SMI_01_1.RAW (F002836)	glyceralehyde-3-phosphate dehydrogenase subunit [Arabidopsis thaliana]	gi|11994300,gi|1402885,gi|16226559,gi|16604418,gi|16648728,gi|166702,gi|166704,gi|19715651,gi|20455490,gi|22655450,gi|297787615,gi|297787616,gi|297787617,gi|297787618,gi|297787619,gi|297787620,gi|297787621,gi|297787622,gi|297787623,gi|297787624,gi|30688425,gi|332643670,gi|378792114,gi|378792115,gi|378792116,gi|378792117,gi|378792118,gi|378792119,gi|385251757,gi|385251758,gi|385251759,gi|385251760…	NCBI_Arabidopsis_Thaliana_txid3702_20160205.fasta	42490.1	1	10	10	19	0.00171	0.29	VIITAPGK	K	G	0.992	33.8	27.9	0	0	3	0	0	2	798.509			73703.4	179	186	Empty	TRUE	gi|334182539,gi|15222111,gi|53828641,gi|75311445,gi|186478427,gi|332190826,gi|332190823,gi|332190825,gi|8698736,gi|30794013
Sowmya_20111205_Arabidopsis_Thaliana_C1_C2_C3_as_grouped_replicates_with_DAT_SCAFF3	C1-C2-C3	C1-C2-C3	File Name: LO_20111205_SMI_01_1.RAW (F002836)	glyceralehyde-3-phosphate dehydrogenase subunit [Arabidopsis thaliana]	gi|11994300,gi|1402885,gi|16226559,gi|16604418,gi|16648728,gi|166702,gi|166704,gi|19715651,gi|20455490,gi|22655450,gi|297787615,gi|297787616,gi|297787617,gi|297787618,gi|297787619,gi|297787620,gi|297787621,gi|297787622,gi|297787623,gi|297787624,gi|30688425,gi|332643670,gi|378792114,gi|378792115,gi|378792116,gi|378792117,gi|378792118,gi|378792119,gi|385251757,gi|385251758,gi|385251759,gi|385251760…	NCBI_Arabidopsis_Thaliana_txid3702_20160205.fasta	42490.1	1	10	10	19	0.00171	0.29	VPTPNVSVVDLVVQVSK	R	K	0.997	57.3	26.4	31.5	0	0	1	0	2	1780.02			26472.4	295	311	Empty	TRUE	gi|334182539,gi|15222111,gi|53828641,gi|75311445,gi|186478427,gi|332190826,gi|332190823,gi|332190825,gi|8698736,gi|30794013
Sowmya_20111205_Arabidopsis_Thaliana_C1_C2_C3_as_grouped_replicates_with_DAT_SCAFF3	C1-C2-C3	C1-C2-C3	File Name: LO_20111205_SMI_01_1.RAW (F002836)	glyceralehyde-3-phosphate dehydrogenase subunit [Arabidopsis thaliana]	gi|11994300,gi|1402885,gi|16226559,gi|16604418,gi|16648728,gi|166702,gi|166704,gi|19715651,gi|20455490,gi|22655450,gi|297787615,gi|297787616,gi|297787617,gi|297787618,gi|297787619,gi|297787620,gi|297787621,gi|297787622,gi|297787623,gi|297787624,gi|30688425,gi|332643670,gi|378792114,gi|378792115,gi|378792116,gi|378792117,gi|378792118,gi|378792119,gi|385251757,gi|385251758,gi|385251759,gi|385251760…	NCBI_Arabidopsis_Thaliana_txid3702_20160205.fasta	42490.1	1	10	10	19	0.00171	0.29	VVDLADIVANNWK	R	-	0.997	76.6	31.8	67.5	0	2	0	0	2	1456.78			543982	384	396	Empty	TRUE	gi|334182539,gi|15222111,gi|53828641,gi|75311445,gi|186478427,gi|332190826,gi|332190823,gi|332190825,gi|8698736,gi|30794013
Sowmya_20111205_Arabidopsis_Thaliana_C1_C2_C3_as_grouped_replicates_with_DAT_SCAFF3	C1-C2-C3	C1-C2-C3	File Name: LO_20111205_SMI_01_1.RAW (F002836)	chaperonin 10 (chloroplast) [Arabidopsis thaliana]	gi|10179872,gi|12643263,gi|14334612,gi|14587373,gi|15242045,gi|16226815,gi|16226911,gi|17065646,gi|30687936,gi|332005498,gi|332005499,gi|332005500,gi|334187803,gi|4127456	NCBI_Arabidopsis_Thaliana_txid3702_20160205.fasta	26802.8	1	3	3	5	0.00045	0.17	EKPSIGTVIAVGPGSLDEEGK	K	I	0.997	43.7	31.7	43.7	0	0	2	0	2	2083.09			164578	190	210	Empty	TRUE
Sowmya_20111205_Arabidopsis_Thaliana_C1_C2_C3_as_grouped_replicates_with_DAT_SCAFF3	C1-C2-C3	C1-C2-C3	File Name: LO_20111205_SMI_01_1.RAW (F002836)	chaperonin 10 (chloroplast) [Arabidopsis thaliana]	gi|10179872,gi|12643263,gi|14334612,gi|14587373,gi|15242045,gi|16226815,gi|16226911,gi|17065646,gi|30687936,gi|332005498,gi|332005499,gi|332005500,gi|334187803,gi|4127456	NCBI_Arabidopsis_Thaliana_txid3702_20160205.fasta	26802.8	1	3	3	5	0.00045	0.17	TAGGLLLTETTK	K	E	0.997	102	33.1	94.9	0	2	0	0	2	1204.68			103845	178	189	Empty	TRUE
Sowmya_20111205_Arabidopsis_Thaliana_C1_C2_C3_as_grouped_replicates_with_DAT_SCAFF3	C1-C2-C3	C1-C2-C3	File Name: LO_20111205_SMI_01_1.RAW (F002836)	chaperonin 10 (chloroplast) [Arabidopsis thaliana]	gi|10179872,gi|12643263,gi|14334612,gi|14587373,gi|15242045,gi|16226815,gi|16226911,gi|17065646,gi|30687936,gi|332005498,gi|332005499,gi|332005500,gi|334187803,gi|4127456	NCBI_Arabidopsis_Thaliana_txid3702_20160205.fasta	26802.8	1	3	3	5	0.00045	0.17	YTSIKPLGDR	K	V	0.997	43.1	33	33	0	1	0	0	2	1149.63			18734.9	59	68	Empty	TRUE
Sowmya_20111205_Arabidopsis_Thaliana_C1_C2_C3_as_grouped_replicates_with_DAT_SCAFF3	C1-C2-C3	C1-C2-C3	File Name: LO_20111205_SMI_01_1.RAW (F002836)	2-oxoglutarate dehydrogenase E2 subunit [Arabidopsis thaliana]	gi|14596219,gi|15240454,gi|22136096,gi|332009194,gi|75171516,gi|9758104	NCBI_Arabidopsis_Thaliana_txid3702_20160205.fasta	50133.7	0.998	2	2	2	0.00018	0.0603	APEKPAPKPSPPAEKPK	K	V	0.987	23.6	28.5	15.1	0	0	0	1	2	1769			7657.35	183	199	Empty	TRUE
Sowmya_20111205_Arabidopsis_Thaliana_C1_C2_C3_as_grouped_replicates_with_DAT_SCAFF3	C1-C2-C3	C1-C2-C3	File Name: LO_20111205_SMI_01_1.RAW (F002836)	2-oxoglutarate dehydrogenase E2 subunit [Arabidopsis thaliana]	gi|14596219,gi|15240454,gi|22136096,gi|332009194,gi|75171516,gi|9758104	NCBI_Arabidopsis_Thaliana_txid3702_20160205.fasta	50133.7	0.998	2	2	2	0.00018	0.0603	APSPPPPPPSK	K	Q	0.952	26.5	32	26.5	0	1	0	0	2	1071.58			5942.27	211	221	Empty	TRUE
Sowmya_20111205_Arabidopsis_Thaliana_C1_C2_C3_as_grouped_replicates_with_DAT_SCAFF3	C1-C2-C3	C1-C2-C3	File Name: LO_20111205_SMI_01_1.RAW (F002836)	Unknown protein [Arabidopsis thaliana]	gi|25083201,gi|30685117,gi|30725480,gi|332642643,gi|75151827	NCBI_Arabidopsis_Thaliana_txid3702_20160205.fasta	68341.9	0.992	1	1	1	9e-05	0.0156	NLVDAATSAK	K	V	0.951	25.9	34	14.2	0	1	0	0	2	989.526			7495.94	193	202	Empty	TRUE
Sowmya_20111205_Arabidopsis_Thaliana_C1_C2_C3_as_grouped_replicates_with_DAT_SCAFF3	C1-C2-C3	C1-C2-C3	File Name: LO_20111205_SMI_01_1.RAW (F002836)	putative SOR1 from the fungus Cercospora nicotianae protein [Arabidopsis thaliana]	gi|13878067,gi|14326483,gi|15224470,gi|17104657,gi|291046002,gi|330254417,gi|3335371,gi|45477177	NCBI_Arabidopsis_Thaliana_txid3702_20160205.fasta	32861.1	1	3	3	3	0.00027	0.104	AIVQAVTNYR	K	D	0.997	58.4	32.2	56.3	0	1	0	0	2	1134.63			26281.6	267	276	Empty	TRUE
Sowmya_20111205_Arabidopsis_Thaliana_C1_C2_C3_as_grouped_replicates_with_DAT_SCAFF3	C1-C2-C3	C1-C2-C3	File Name: LO_20111205_SMI_01_1.RAW (F002836)	putative SOR1 from the fungus Cercospora nicotianae protein [Arabidopsis thaliana]	gi|13878067,gi|14326483,gi|15224470,gi|17104657,gi|291046002,gi|330254417,gi|3335371,gi|45477177	NCBI_Arabidopsis_Thaliana_txid3702_20160205.fasta	32861.1	1	3	3	3	0.00027	0.104	NLGEALR	R	R	0.967	30.3	33.8	11.8	0	1	0	0	2	772.431			9295.55	148	154	Empty	TRUE	gi|16226309,gi|291046004,gi|17933287,gi|45477193,gi|333108791,gi|20453411,gi|65329268,gi|332002957,gi|110742648,gi|21617922,gi|7320719,gi|15240972
Sowmya_20111205_Arabidopsis_Thaliana_C1_C2_C3_as_grouped_replicates_with_DAT_SCAFF3	C1-C2-C3	C1-C2-C3	File Name: LO_20111205_SMI_01_1.RAW (F002836)	putative SOR1 from the fungus Cercospora nicotianae protein [Arabidopsis thaliana]	gi|13878067,gi|14326483,gi|15224470,gi|17104657,gi|291046002,gi|330254417,gi|3335371,gi|45477177	NCBI_Arabidopsis_Thaliana_txid3702_20160205.fasta	32861.1	1	3	3	3	0.00027	0.104	TKGEAGTGNVVEAVR	R	H	0.967	23.4	33	18.9	0	0	1	0	2	1487.78			13856.6	165	179	Empty	TRUE
Sowmya_20111205_Arabidopsis_Thaliana_C1_C2_C3_as_grouped_replicates_with_DAT_SCAFF3	C1-C2-C3	C1-C2-C3	File Name: LO_20111205_SMI_01_1.RAW (F002836)	unnamed protein product [Arabidopsis thaliana]	gi|12329779,gi|13431553,gi|14624992,gi|17221413,gi|240254000,gi|332189456,gi|86476706,gi|9280667	NCBI_Arabidopsis_Thaliana_txid3702_20160205.fasta	43796.9	1	2	2	3	0.00027	0.0544	IESILVSLPLSAR	R	W	0.997	63	28.3	53	0	2	0	0	2	1397.84			25758.6	347	359	Empty	TRUE
Sowmya_20111205_Arabidopsis_Thaliana_C1_C2_C3_as_grouped_replicates_with_DAT_SCAFF3	C1-C2-C3	C1-C2-C3	File Name: LO_20111205_SMI_01_1.RAW (F002836)	unnamed protein product [Arabidopsis thaliana]	gi|12329779,gi|13431553,gi|14624992,gi|17221413,gi|240254000,gi|332189456,gi|86476706,gi|9280667	NCBI_Arabidopsis_Thaliana_txid3702_20160205.fasta	43796.9	1	2	2	3	0.00027	0.0544	YFETDAPK	R	D	0.992	31.9	30.1	29.1	0	1	0	0	2	970.452			11818.7	193	200	Empty	TRUE
Sowmya_20111205_Arabidopsis_Thaliana_C1_C2_C3_as_grouped_replicates_with_DAT_SCAFF3	C1-C2-C3	C1-C2-C3	File Name: LO_20111205_SMI_01_1.RAW (F002836)	Rubisco subunit binding-protein beta subunit [Arabidopsis thaliana]	gi|14423416,gi|15222729,gi|20148345,gi|219902507,gi|219927016,gi|219931383,gi|222423239,gi|257658811,gi|257686999,gi|257725847,gi|257734882,gi|27735252,gi|30695947,gi|332195130,gi|332195131,gi|4204266	NCBI_Arabidopsis_Thaliana_txid3702_20160205.fasta	63809.3	1	11	12	21	0.00189	0.18	CCLEHAASVAK	R	T	0.997	54	29.7	45.8	0	1	1	0	2	1245.57			50482.4	559	569	Empty	TRUE	gi|75311214,gi|9280299,gi|219925973,gi|257734776,gi|332641841,gi|257686893,gi|257636794,gi|257718533,gi|219902401,gi|15231255,gi|219931277
Sowmya_20111205_Arabidopsis_Thaliana_C1_C2_C3_as_grouped_replicates_with_DAT_SCAFF3	C1-C2-C3	C1-C2-C3	File Name: LO_20111205_SMI_01_1.RAW (F002836)	Rubisco subunit binding-protein beta subunit [Arabidopsis thaliana]	gi|14423416,gi|15222729,gi|20148345,gi|219902507,gi|219927016,gi|219931383,gi|222423239,gi|257658811,gi|257686999,gi|257725847,gi|257734882,gi|27735252,gi|30695947,gi|332195130,gi|332195131,gi|4204266	NCBI_Arabidopsis_Thaliana_txid3702_20160205.fasta	63809.3	1	11	12	21	0.00189	0.18	DLVGVLEDAIR	R	G	0.997	75.9	32.6	60	0	2	0	0	2	1199.66			15000.8	286	296	Empty	TRUE	gi|75311214,gi|9280299,gi|219925973,gi|257734776,gi|332641841,gi|257686893,gi|257636794,gi|257718533,gi|219902401,gi|15231255,gi|219931277
Sowmya_20111205_Arabidopsis_Thaliana_C1_C2_C3_as_grouped_replicates_with_DAT_SCAFF3	C1-C2-C3	C1-C2-C3	File Name: LO_20111205_SMI_01_1.RAW (F002836)	Rubisco subunit binding-protein beta subunit [Arabidopsis thaliana]	gi|14423416,gi|15222729,gi|20148345,gi|219902507,gi|219927016,gi|219931383,gi|222423239,gi|257658811,gi|257686999,gi|257725847,gi|257734882,gi|27735252,gi|30695947,gi|332195130,gi|332195131,gi|4204266	NCBI_Arabidopsis_Thaliana_txid3702_20160205.fasta	63809.3	1	11	12	21	0.00189	0.18	FGYNAATGK	K	Y	0.997	71	31.2	64.5	0	2	0	0	2	928.452			30444.1	533	541	Empty	TRUE	gi|75311214,gi|9280299,gi|219925973,gi|257734776,gi|332641841,gi|257686893,gi|257636794,gi|257718533,gi|219902401,gi|15231255,gi|219931277
Sowmya_20111205_Arabidopsis_Thaliana_C1_C2_C3_as_grouped_replicates_with_DAT_SCAFF3	C1-C2-C3	C1-C2-C3	File Name: LO_20111205_SMI_01_1.RAW (F002836)	Rubisco subunit binding-protein beta subunit [Arabidopsis thaliana]	gi|14423416,gi|15222729,gi|20148345,gi|219902507,gi|219927016,gi|219931383,gi|222423239,gi|257658811,gi|257686999,gi|257725847,gi|257734882,gi|27735252,gi|30695947,gi|332195130,gi|332195131,gi|4204266	NCBI_Arabidopsis_Thaliana_txid3702_20160205.fasta	63809.3	1	11	12	21	0.00189	0.18	IVNDGVTVAR	R	E	0.997	86.2	33.1	75.1	0	2	0	0	2	1043.58			66356.8	104	113	Empty	TRUE	gi|75311214,gi|9280299,gi|219925973,gi|257734776,gi|332641841,gi|257686893,gi|257636794,gi|257718533,gi|219902401,gi|15231255,gi|219931277
Sowmya_20111205_Arabidopsis_Thaliana_C1_C2_C3_as_grouped_replicates_with_DAT_SCAFF3	C1-C2-C3	C1-C2-C3	File Name: LO_20111205_SMI_01_1.RAW (F002836)	Rubisco subunit binding-protein beta subunit [Arabidopsis thaliana]	gi|14423416,gi|15222729,gi|20148345,gi|219902507,gi|219927016,gi|219931383,gi|222423239,gi|257658811,gi|257686999,gi|257725847,gi|257734882,gi|27735252,gi|30695947,gi|332195130,gi|332195131,gi|4204266	NCBI_Arabidopsis_Thaliana_txid3702_20160205.fasta	63809.3	1	11	12	21	0.00189	0.18	KGVVTLEEGK	R	S	0.992	34.1	33	32.3	0	1	0	0	2	1059.6			19753.1	226	235	Empty	TRUE	gi|75311214,gi|9280299,gi|219925973,gi|257734776,gi|332641841,gi|257686893,gi|257636794,gi|257718533,gi|219902401,gi|15231255,gi|219931277
Sowmya_20111205_Arabidopsis_Thaliana_C1_C2_C3_as_grouped_replicates_with_DAT_SCAFF3	C1-C2-C3	C1-C2-C3	File Name: LO_20111205_SMI_01_1.RAW (F002836)	Rubisco subunit binding-protein beta subunit [Arabidopsis thaliana]	gi|14423416,gi|15222729,gi|20148345,gi|219902507,gi|219927016,gi|219931383,gi|222423239,gi|257658811,gi|257686999,gi|257725847,gi|257734882,gi|27735252,gi|30695947,gi|332195130,gi|332195131,gi|4204266	NCBI_Arabidopsis_Thaliana_txid3702_20160205.fasta	63809.3	1	11	12	21	0.00189	0.18	LADLVGVTLGPK	K	G	0.997	92.8	27.4	65.5	0	2	0	0	2	1182.71			42141.9	78	89	Empty	TRUE	gi|75311214,gi|9280299,gi|219925973,gi|257734776,gi|332641841,gi|257686893,gi|257636794,gi|257718533,gi|219902401,gi|15231255,gi|219931277
Sowmya_20111205_Arabidopsis_Thaliana_C1_C2_C3_as_grouped_replicates_with_DAT_SCAFF3	C1-C2-C3	C1-C2-C3	File Name: LO_20111205_SMI_01_1.RAW (F002836)	Rubisco subunit binding-protein beta subunit [Arabidopsis thaliana]	gi|14423416,gi|15222729,gi|20148345,gi|219902507,gi|219927016,gi|219931383,gi|222423239,gi|257658811,gi|257686999,gi|257725847,gi|257734882,gi|27735252,gi|30695947,gi|332195130,gi|332195131,gi|4204266	NCBI_Arabidopsis_Thaliana_txid3702_20160205.fasta	63809.3	1	11	12	21	0.00189	0.18	LRVEDALNATK	K	A	0.991	31.3	33	15.9	0	1	0	0	2	1229.68			8701.99	448	458	Empty	TRUE	gi|75311214,gi|9280299,gi|219925973,gi|257734776,gi|332641841,gi|257686893,gi|257636794,gi|257718533,gi|219902401,gi|15231255,gi|219931277
Sowmya_20111205_Arabidopsis_Thaliana_C1_C2_C3_as_grouped_replicates_with_DAT_SCAFF3	C1-C2-C3	C1-C2-C3	File Name: LO_20111205_SMI_01_1.RAW (F002836)	Rubisco subunit binding-protein beta subunit [Arabidopsis thaliana]	gi|14423416,gi|15222729,gi|20148345,gi|219902507,gi|219927016,gi|219931383,gi|222423239,gi|257658811,gi|257686999,gi|257725847,gi|257734882,gi|27735252,gi|30695947,gi|332195130,gi|332195131,gi|4204266	NCBI_Arabidopsis_Thaliana_txid3702_20160205.fasta	63809.3	1	11	12	21	0.00189	0.18	MSVEFDNCK	K	L	0.997	42.3	25	42.3	0	1	0	0	2	1129.47			13365.7	265	273	Empty	TRUE
Sowmya_20111205_Arabidopsis_Thaliana_C1_C2_C3_as_grouped_replicates_with_DAT_SCAFF3	C1-C2-C3	C1-C2-C3	File Name: LO_20111205_SMI_01_1.RAW (F002836)	Rubisco subunit binding-protein beta subunit [Arabidopsis thaliana]	gi|14423416,gi|15222729,gi|20148345,gi|219902507,gi|219927016,gi|219931383,gi|222423239,gi|257658811,gi|257686999,gi|257725847,gi|257734882,gi|27735252,gi|30695947,gi|332195130,gi|332195131,gi|4204266	NCBI_Arabidopsis_Thaliana_txid3702_20160205.fasta	63809.3	1	11	12	21	0.00189	0.18	NAGVNGSVVSEK	K	V	0.997	64	33.5	55.3	0	2	0	0	2	1160.59			20632.8	513	524	Empty	TRUE	gi|75311214,gi|9280299,gi|219925973,gi|257734776,gi|332641841,gi|257686893,gi|257636794,gi|257718533,gi|219902401,gi|15231255,gi|219931277
Sowmya_20111205_Arabidopsis_Thaliana_C1_C2_C3_as_grouped_replicates_with_DAT_SCAFF3	C1-C2-C3	C1-C2-C3	File Name: LO_20111205_SMI_01_1.RAW (F002836)	Rubisco subunit binding-protein beta subunit [Arabidopsis thaliana]	gi|14423416,gi|15222729,gi|20148345,gi|219902507,gi|219927016,gi|219931383,gi|222423239,gi|257658811,gi|257686999,gi|257725847,gi|257734882,gi|27735252,gi|30695947,gi|332195130,gi|332195131,gi|4204266	NCBI_Arabidopsis_Thaliana_txid3702_20160205.fasta	63809.3	1	11	12	21	0.00189	0.18	VEDALNATK	R	A	0.996	45.3	34.4	0	0	3	0	0	2	960.5			41983.7	450	458	Empty	TRUE	gi|75311214,gi|9280299,gi|219925973,gi|257734776,gi|332641841,gi|257686893,gi|257636794,gi|257718533,gi|219902401,gi|15231255,gi|219931277
Sowmya_20111205_Arabidopsis_Thaliana_C1_C2_C3_as_grouped_replicates_with_DAT_SCAFF3	C1-C2-C3	C1-C2-C3	File Name: LO_20111205_SMI_01_1.RAW (F002836)	Rubisco subunit binding-protein beta subunit [Arabidopsis thaliana]	gi|14423416,gi|15222729,gi|20148345,gi|219902507,gi|219927016,gi|219931383,gi|222423239,gi|257658811,gi|257686999,gi|257725847,gi|257734882,gi|27735252,gi|30695947,gi|332195130,gi|332195131,gi|4204266	NCBI_Arabidopsis_Thaliana_txid3702_20160205.fasta	63809.3	1	11	12	21	0.00189	0.18	VVAAGANPVLITR	K	G	0.997	94.7	25	76.2	0	3	0	0	2	1280.77			147757	161	173	Empty	TRUE	gi|75311214,gi|9280299,gi|219925973,gi|257734776,gi|332641841,gi|257686893,gi|257636794,gi|257718533,gi|219902401,gi|15231255,gi|219931277
Sowmya_20111205_Arabidopsis_Thaliana_C1_C2_C3_as_grouped_replicates_with_DAT_SCAFF3	C1-C2-C3	C1-C2-C3	File Name: LO_20111205_SMI_01_1.RAW (F002836)	Unknown protein [Arabidopsis thaliana]	gi|14596079,gi|18404496,gi|20148255,gi|20197253,gi|21537410,gi|22096383,gi|330254337	NCBI_Arabidopsis_Thaliana_txid3702_20160205.fasta	34880.4	1	5	5	11	0.000991	0.16	ALDLASKPEGTGTPTK	K	D	0.997	55.1	31.7	48.7	0	0	2	0	2	1585.84			34763.9	297	312	Empty	TRUE
Sowmya_20111205_Arabidopsis_Thaliana_C1_C2_C3_as_grouped_replicates_with_DAT_SCAFF3	C1-C2-C3	C1-C2-C3	File Name: LO_20111205_SMI_01_1.RAW (F002836)	Unknown protein [Arabidopsis thaliana]	gi|14596079,gi|18404496,gi|20148255,gi|20197253,gi|21537410,gi|22096383,gi|330254337	NCBI_Arabidopsis_Thaliana_txid3702_20160205.fasta	34880.4	1	5	5	11	0.000991	0.16	ALFTQVTTK	K	-	0.987	29	30.8	6.08	0	1	0	0	2	1008.57			49197.8	316	324	Empty	TRUE
Sowmya_20111205_Arabidopsis_Thaliana_C1_C2_C3_as_grouped_replicates_with_DAT_SCAFF3	C1-C2-C3	C1-C2-C3	File Name: LO_20111205_SMI_01_1.RAW (F002836)	Unknown protein [Arabidopsis thaliana]	gi|14596079,gi|18404496,gi|20148255,gi|20197253,gi|21537410,gi|22096383,gi|330254337	NCBI_Arabidopsis_Thaliana_txid3702_20160205.fasta	34880.4	1	5	5	11	0.000991	0.16	INGEDEVFIGDIR	K	D	0.987	34.5	32.9	24.9	0	1	0	0	2	1476.73			42029.2	118	130	Empty	TRUE
Sowmya_20111205_Arabidopsis_Thaliana_C1_C2_C3_as_grouped_replicates_with_DAT_SCAFF3	C1-C2-C3	C1-C2-C3	File Name: LO_20111205_SMI_01_1.RAW (F002836)	Unknown protein [Arabidopsis thaliana]	gi|14596079,gi|18404496,gi|20148255,gi|20197253,gi|21537410,gi|22096383,gi|330254337	NCBI_Arabidopsis_Thaliana_txid3702_20160205.fasta	34880.4	1	5	5	11	0.000991	0.16	SEQFVAR	R	G	0.993	37	34.6	23.3	0	5	0	0	2	836.426			37682.1	100	106	Empty	TRUE
Sowmya_20111205_Arabidopsis_Thaliana_C1_C2_C3_as_grouped_replicates_with_DAT_SCAFF3	C1-C2-C3	C1-C2-C3	File Name: LO_20111205_SMI_01_1.RAW (F002836)	Unknown protein [Arabidopsis thaliana]	gi|14596079,gi|18404496,gi|20148255,gi|20197253,gi|21537410,gi|22096383,gi|330254337	NCBI_Arabidopsis_Thaliana_txid3702_20160205.fasta	34880.4	1	5	5	11	0.000991	0.16	TGQIVYK	R	K	0.99	34.4	32.6	22.2	0	2	0	0	2	808.456			8784.27	88	94	Empty	TRUE	gi|60594215,gi|15294290,gi|60594214,gi|73921137,gi|62320775,gi|56554665,gi|18413869,gi|22655434,gi|56554664,gi|332003066,gi|23397218,gi|150261476,gi|150261488,gi|150261475,gi|150261487
Sowmya_20111205_Arabidopsis_Thaliana_C1_C2_C3_as_grouped_replicates_with_DAT_SCAFF3	C1-C2-C3	C1-C2-C3	File Name: LO_20111205_SMI_01_1.RAW (F002836)	acetyl-CoA carboxylase, biotin carboxylase [Arabidopsis thaliana]	gi|10178099,gi|13430734,gi|15238482,gi|1905876,gi|1916300,gi|21554097,gi|23297085,gi|259425546,gi|259450572,gi|259458624,gi|259467274,gi|259474278,gi|259663307,gi|300537711,gi|300556285,gi|300627262,gi|300628498,gi|300632010,gi|300641153,gi|3047099,gi|332006573,gi|332006575,gi|334188019,gi|75317871	NCBI_Arabidopsis_Thaliana_txid3702_20160205.fasta	60772.1	0.977	1	1	1	9e-05	0.0186	HIEFQVLADK	R	F	0.996	40	31.9	34.8	0	1	0	0	2	1199.64			2377.11	280	289	Empty	TRUE
Sowmya_20111205_Arabidopsis_Thaliana_C1_C2_C3_as_grouped_replicates_with_DAT_SCAFF3	C1-C2-C3	C1-C2-C3	File Name: LO_20111205_SMI_01_1.RAW (F002836)	acyl carrier protein (ACP) gene [Arabidopsis thaliana]	gi|15451048,gi|18377552,gi|18405008,gi|21542384,gi|21553925,gi|332195006,gi|3776561,gi|6624608	NCBI_Arabidopsis_Thaliana_txid3702_20160205.fasta	14650.2	0.869	1	1	2	0.00018	0.0735	EADEITAATK	K	F	0.992	34.8	33.8	27.8	0	2	0	0	2	1048.52			9930.3	74	83	Empty	TRUE
Sowmya_20111205_Arabidopsis_Thaliana_C1_C2_C3_as_grouped_replicates_with_DAT_SCAFF3	C1-C2-C3	C1-C2-C3	File Name: LO_20111205_SMI_01_1.RAW (F002836)	unnamed protein product [Arabidopsis thaliana]	gi|219730094,gi|219730288,gi|219782289,gi|219782483,gi|257293564,gi|257293758,gi|257355516,gi|257355710,gi|322510044,gi|332191602,gi|42562149,gi|6714306	NCBI_Arabidopsis_Thaliana_txid3702_20160205.fasta	68677.6	0.996	1	1	1	9e-05	0.019	EYLYEILGEVIK	R	A	0.997	35	31.1	24.3	0	1	0	0	2	1468.79			6040.51	242	253	Empty	TRUE
Sowmya_20111205_Arabidopsis_Thaliana_C1_C2_C3_as_grouped_replicates_with_DAT_SCAFF3	C1-C2-C3	C1-C2-C3	File Name: LO_20111205_SMI_01_1.RAW (F002836)	cytosolic cyclophilin [Arabidopsis thaliana]	gi|1305455,gi|15081646,gi|15227259,gi|20147153,gi|21592448,gi|219736629,gi|219749720,gi|219900289,gi|257339427,gi|257732946,gi|257745244,gi|330251423,gi|4581104,gi|75281785	NCBI_Arabidopsis_Thaliana_txid3702_20160205.fasta	18491.9	1	3	3	3	0.00027	0.202	IVMELYADTTPETAENFR	R	A	0.997	34.2	31.2	34.2	0	0	1	0	2	2100			12347.5	21	38	Empty	TRUE
Sowmya_20111205_Arabidopsis_Thaliana_C1_C2_C3_as_grouped_replicates_with_DAT_SCAFF3	C1-C2-C3	C1-C2-C3	File Name: LO_20111205_SMI_01_1.RAW (F002836)	cytosolic cyclophilin [Arabidopsis thaliana]	gi|1305455,gi|15081646,gi|15227259,gi|20147153,gi|21592448,gi|219736629,gi|219749720,gi|219900289,gi|257339427,gi|257732946,gi|257745244,gi|330251423,gi|4581104,gi|75281785	NCBI_Arabidopsis_Thaliana_txid3702_20160205.fasta	18491.9	1	3	3	3	0.00027	0.202	TSWLDGK	K	H	0.972	28.3	33.7	15.1	0	1	0	0	2	806.404			6876.03	127	133	Empty	TRUE	gi|30102900,gi|21593198,gi|15450777,gi|460968,gi|219749718,gi|992643,gi|7270438,gi|219736627,gi|75282353,gi|257732944,gi|219900287,gi|257339425,gi|1091580,gi|15236211,gi|110742736,gi|257745242,gi|5123704,gi|332661031
Sowmya_20111205_Arabidopsis_Thaliana_C1_C2_C3_as_grouped_replicates_with_DAT_SCAFF3	C1-C2-C3	C1-C2-C3	File Name: LO_20111205_SMI_01_1.RAW (F002836)	cytosolic cyclophilin [Arabidopsis thaliana]	gi|1305455,gi|15081646,gi|15227259,gi|20147153,gi|21592448,gi|219736629,gi|219749720,gi|219900289,gi|257339427,gi|257732946,gi|257745244,gi|330251423,gi|4581104,gi|75281785	NCBI_Arabidopsis_Thaliana_txid3702_20160205.fasta	18491.9	1	3	3	3	0.00027	0.202	VYFDMTVGGK	K	S	0.994	34.6	31.7	33.5	0	1	0	0	2	1116.54			13011.1	7	16	Empty	TRUE
Sowmya_20111205_Arabidopsis_Thaliana_C1_C2_C3_as_grouped_replicates_with_DAT_SCAFF3	C1-C2-C3	C1-C2-C3	File Name: LO_20111205_SMI_01_1.RAW (F002836)	RecName: Full=Probable mediator of RNA polymerase II transcription subunit 37e; AltName: Full=Heat shock 70 kDa protein 1; AltName: Full=Heat shock cognate 70 kDa protein 1; AltName: Full=Heat shock cognate protein 70-1; Short=AtHsc70-1; AltName: Full=Heat shock protein 70-1; Short=AtHsp70-1; AltName: Full=Protein EARLY-RESPONSIVE TO DEHYDRATION 2	gi|12643273,gi|15241849,gi|15982749,gi|21539505,gi|219764818,gi|219773777,gi|257307053,gi|257344263,gi|257672689,gi|27754259,gi|332003097,gi|397482,gi|7413639	NCBI_Arabidopsis_Thaliana_txid3702_20160205.fasta	71359.6	1	10	10	14	0.00126	0.181	ATAGDTHLGGEDFDNR	K	M	0.997	30.6	27.5	30.6	0	0	2	0	2	1675.73			113093	227	242	Empty	TRUE	gi|20856798,gi|15292925,gi|24111393,gi|15232682,gi|219766699,gi|20465683,gi|257310550,gi|6478933,gi|219776036,gi|334185190,gi|3043415,gi|257345164,gi|332641246,gi|6682224,gi|332641247,gi|18206367
Sowmya_20111205_Arabidopsis_Thaliana_C1_C2_C3_as_grouped_replicates_with_DAT_SCAFF3	C1-C2-C3	C1-C2-C3	File Name: LO_20111205_SMI_01_1.RAW (F002836)	RecName: Full=Probable mediator of RNA polymerase II transcription subunit 37e; AltName: Full=Heat shock 70 kDa protein 1; AltName: Full=Heat shock cognate 70 kDa protein 1; AltName: Full=Heat shock cognate protein 70-1; Short=AtHsc70-1; AltName: Full=Heat shock protein 70-1; Short=AtHsp70-1; AltName: Full=Protein EARLY-RESPONSIVE TO DEHYDRATION 2	gi|12643273,gi|15241849,gi|15982749,gi|21539505,gi|219764818,gi|219773777,gi|257307053,gi|257344263,gi|257672689,gi|27754259,gi|332003097,gi|397482,gi|7413639	NCBI_Arabidopsis_Thaliana_txid3702_20160205.fasta	71359.6	1	10	10	14	0.00126	0.181	DAGVIAGLNVMR	K	I	0.997	50.1	33.4	45	0	1	0	0	2	1215.65			8569.83	164	175	Empty	TRUE	gi|20856798,gi|15292925,gi|24111393,gi|15232682,gi|219766699,gi|20465683,gi|257310550,gi|6478933,gi|219776036,gi|334185190,gi|3043415,gi|257345164,gi|332641246,gi|6682224,gi|332641247,gi|18206367
Sowmya_20111205_Arabidopsis_Thaliana_C1_C2_C3_as_grouped_replicates_with_DAT_SCAFF3	C1-C2-C3	C1-C2-C3	File Name: LO_20111205_SMI_01_1.RAW (F002836)	RecName: Full=Probable mediator of RNA polymerase II transcription subunit 37e; AltName: Full=Heat shock 70 kDa protein 1; AltName: Full=Heat shock cognate 70 kDa protein 1; AltName: Full=Heat shock cognate protein 70-1; Short=AtHsc70-1; AltName: Full=Heat shock protein 70-1; Short=AtHsp70-1; AltName: Full=Protein EARLY-RESPONSIVE TO DEHYDRATION 2	gi|12643273,gi|15241849,gi|15982749,gi|21539505,gi|219764818,gi|219773777,gi|257307053,gi|257344263,gi|257672689,gi|27754259,gi|332003097,gi|397482,gi|7413639	NCBI_Arabidopsis_Thaliana_txid3702_20160205.fasta	71359.6	1	10	10	14	0.00126	0.181	EIAEAYLGVTIK	R	N	0.997	43.4	32.2	33.7	0	2	0	0	2	1306.73			22625.7	133	144	Empty	TRUE
Sowmya_20111205_Arabidopsis_Thaliana_C1_C2_C3_as_grouped_replicates_with_DAT_SCAFF3	C1-C2-C3	C1-C2-C3	File Name: LO_20111205_SMI_01_1.RAW (F002836)	RecName: Full=Probable mediator of RNA polymerase II transcription subunit 37e; AltName: Full=Heat shock 70 kDa protein 1; AltName: Full=Heat shock cognate 70 kDa protein 1; AltName: Full=Heat shock cognate protein 70-1; Short=AtHsc70-1; AltName: Full=Heat shock protein 70-1; Short=AtHsp70-1; AltName: Full=Protein EARLY-RESPONSIVE TO DEHYDRATION 2	gi|12643273,gi|15241849,gi|15982749,gi|21539505,gi|219764818,gi|219773777,gi|257307053,gi|257344263,gi|257672689,gi|27754259,gi|332003097,gi|397482,gi|7413639	NCBI_Arabidopsis_Thaliana_txid3702_20160205.fasta	71359.6	1	10	10	14	0.00126	0.181	FEELNMDLFR	R	K	0.997	54.3	32.1	42.6	0	1	0	0	2	1313.62			11454.1	308	317	Empty	TRUE
Sowmya_20111205_Arabidopsis_Thaliana_C1_C2_C3_as_grouped_replicates_with_DAT_SCAFF3	C1-C2-C3	C1-C2-C3	File Name: LO_20111205_SMI_01_1.RAW (F002836)	RecName: Full=Probable mediator of RNA polymerase II transcription subunit 37e; AltName: Full=Heat shock 70 kDa protein 1; AltName: Full=Heat shock cognate 70 kDa protein 1; AltName: Full=Heat shock cognate protein 70-1; Short=AtHsc70-1; AltName: Full=Heat shock protein 70-1; Short=AtHsp70-1; AltName: Full=Protein EARLY-RESPONSIVE TO DEHYDRATION 2	gi|12643273,gi|15241849,gi|15982749,gi|21539505,gi|219764818,gi|219773777,gi|257307053,gi|257344263,gi|257672689,gi|27754259,gi|332003097,gi|397482,gi|7413639	NCBI_Arabidopsis_Thaliana_txid3702_20160205.fasta	71359.6	1	10	10	14	0.00126	0.181	FSDSSVQSDMK	R	L	0.997	77	25.5	64.6	0	1	0	0	2	1230.53			34173.1	81	91	Empty	TRUE
Sowmya_20111205_Arabidopsis_Thaliana_C1_C2_C3_as_grouped_replicates_with_DAT_SCAFF3	C1-C2-C3	C1-C2-C3	File Name: LO_20111205_SMI_01_1.RAW (F002836)	RecName: Full=Probable mediator of RNA polymerase II transcription subunit 37e; AltName: Full=Heat shock 70 kDa protein 1; AltName: Full=Heat shock cognate 70 kDa protein 1; AltName: Full=Heat shock cognate protein 70-1; Short=AtHsc70-1; AltName: Full=Heat shock protein 70-1; Short=AtHsp70-1; AltName: Full=Protein EARLY-RESPONSIVE TO DEHYDRATION 2	gi|12643273,gi|15241849,gi|15982749,gi|21539505,gi|219764818,gi|219773777,gi|257307053,gi|257344263,gi|257672689,gi|27754259,gi|332003097,gi|397482,gi|7413639	NCBI_Arabidopsis_Thaliana_txid3702_20160205.fasta	71359.6	1	10	10	14	0.00126	0.181	IQAGPADKPMIYVEYK	K	G	0.954	21	32.5	20.3	0	0	1	0	2	1822.94			25637.4	97	112	Empty	TRUE
Sowmya_20111205_Arabidopsis_Thaliana_C1_C2_C3_as_grouped_replicates_with_DAT_SCAFF3	C1-C2-C3	C1-C2-C3	File Name: LO_20111205_SMI_01_1.RAW (F002836)	RecName: Full=Probable mediator of RNA polymerase II transcription subunit 37e; AltName: Full=Heat shock 70 kDa protein 1; AltName: Full=Heat shock cognate 70 kDa protein 1; AltName: Full=Heat shock cognate protein 70-1; Short=AtHsc70-1; AltName: Full=Heat shock protein 70-1; Short=AtHsp70-1; AltName: Full=Protein EARLY-RESPONSIVE TO DEHYDRATION 2	gi|12643273,gi|15241849,gi|15982749,gi|21539505,gi|219764818,gi|219773777,gi|257307053,gi|257344263,gi|257672689,gi|27754259,gi|332003097,gi|397482,gi|7413639	NCBI_Arabidopsis_Thaliana_txid3702_20160205.fasta	71359.6	1	10	10	14	0.00126	0.181	LSKDEIEK	R	M	0.958	29.1	35	9.97	0	1	0	0	2	961.52			4529.29	516	523	Empty	TRUE	gi|20856798,gi|15292925,gi|24111393,gi|15232682,gi|219766699,gi|20465683,gi|257310550,gi|6478933,gi|219776036,gi|334185190,gi|3043415,gi|257345164,gi|332641246,gi|6682224,gi|332641247,gi|18206367
Sowmya_20111205_Arabidopsis_Thaliana_C1_C2_C3_as_grouped_replicates_with_DAT_SCAFF3	C1-C2-C3	C1-C2-C3	File Name: LO_20111205_SMI_01_1.RAW (F002836)	RecName: Full=Probable mediator of RNA polymerase II transcription subunit 37e; AltName: Full=Heat shock 70 kDa protein 1; AltName: Full=Heat shock cognate 70 kDa protein 1; AltName: Full=Heat shock cognate protein 70-1; Short=AtHsc70-1; AltName: Full=Heat shock protein 70-1; Short=AtHsp70-1; AltName: Full=Protein EARLY-RESPONSIVE TO DEHYDRATION 2	gi|12643273,gi|15241849,gi|15982749,gi|21539505,gi|219764818,gi|219773777,gi|257307053,gi|257344263,gi|257672689,gi|27754259,gi|332003097,gi|397482,gi|7413639	NCBI_Arabidopsis_Thaliana_txid3702_20160205.fasta	71359.6	1	10	10	14	0.00126	0.181	MVNHFVQEFK	R	R	0.997	48.6	32.9	38.6	0	1	0	0	2	1278.63			22251.4	243	252	Empty	TRUE	gi|20856798,gi|15292925,gi|24111393,gi|15232682,gi|219766699,gi|20465683,gi|257310550,gi|6478933,gi|219776036,gi|334185190,gi|3043415,gi|257345164,gi|332641246,gi|6682224,gi|332641247,gi|18206367
Sowmya_20111205_Arabidopsis_Thaliana_C1_C2_C3_as_grouped_replicates_with_DAT_SCAFF3	C1-C2-C3	C1-C2-C3	File Name: LO_20111205_SMI_01_1.RAW (F002836)	RecName: Full=Probable mediator of RNA polymerase II transcription subunit 37e; AltName: Full=Heat shock 70 kDa protein 1; AltName: Full=Heat shock cognate 70 kDa protein 1; AltName: Full=Heat shock cognate protein 70-1; Short=AtHsc70-1; AltName: Full=Heat shock protein 70-1; Short=AtHsp70-1; AltName: Full=Protein EARLY-RESPONSIVE TO DEHYDRATION 2	gi|12643273,gi|15241849,gi|15982749,gi|21539505,gi|219764818,gi|219773777,gi|257307053,gi|257344263,gi|257672689,gi|27754259,gi|332003097,gi|397482,gi|7413639	NCBI_Arabidopsis_Thaliana_txid3702_20160205.fasta	71359.6	1	10	10	14	0.00126	0.181	VEIIANDQGNR	R	T	0.997	65.4	32.1	59.6	0	2	0	0	2	1228.63			46462.8	29	39	Empty	TRUE	gi|20856798,gi|15292925,gi|24111393,gi|15232682,gi|219766699,gi|20465683,gi|257310550,gi|6478933,gi|219776036,gi|334185190,gi|3043415,gi|257345164,gi|332641246,gi|6682224,gi|332641247,gi|18206367
Sowmya_20111205_Arabidopsis_Thaliana_C1_C2_C3_as_grouped_replicates_with_DAT_SCAFF3	C1-C2-C3	C1-C2-C3	File Name: LO_20111205_SMI_01_1.RAW (F002836)	RecName: Full=Probable mediator of RNA polymerase II transcription subunit 37e; AltName: Full=Heat shock 70 kDa protein 1; AltName: Full=Heat shock cognate 70 kDa protein 1; AltName: Full=Heat shock cognate protein 70-1; Short=AtHsc70-1; AltName: Full=Heat shock protein 70-1; Short=AtHsp70-1; AltName: Full=Protein EARLY-RESPONSIVE TO DEHYDRATION 2	gi|12643273,gi|15241849,gi|15982749,gi|21539505,gi|219764818,gi|219773777,gi|257307053,gi|257344263,gi|257672689,gi|27754259,gi|332003097,gi|397482,gi|7413639	NCBI_Arabidopsis_Thaliana_txid3702_20160205.fasta	71359.6	1	10	10	14	0.00126	0.181	VQQLLQDFFNGK	K	E	0.997	64.5	32.8	64.2	0	2	0	0	2	1436.75			52453.9	352	363	Empty	TRUE
Sowmya_20111205_Arabidopsis_Thaliana_C1_C2_C3_as_grouped_replicates_with_DAT_SCAFF3	C1-C2-C3	C1-C2-C3	File Name: LO_20111205_SMI_01_1.RAW (F002836)	AT3g11630 [Arabidopsis thaliana]	gi|11762140,gi|12322892,gi|14916972,gi|15229806,gi|16930449,gi|19310515,gi|296514212,gi|332641556,gi|6041816	NCBI_Arabidopsis_Thaliana_txid3702_20160205.fasta	29093.1	1	7	7	11	0.000991	0.297	APDFEAEAVFDQEFIK	K	V	0.997	50.3	31.7	40.4	0	0	2	0	2	1855.88			15947.4	79	94	Empty	TRUE	gi|332003616,gi|296514468,gi|296514482,gi|11908048,gi|334302930,gi|15451082,gi|20148349,gi|12642866,gi|9758409,gi|21553667,gi|296514180,gi|18415155
Sowmya_20111205_Arabidopsis_Thaliana_C1_C2_C3_as_grouped_replicates_with_DAT_SCAFF3	C1-C2-C3	C1-C2-C3	File Name: LO_20111205_SMI_01_1.RAW (F002836)	AT3g11630 [Arabidopsis thaliana]	gi|11762140,gi|12322892,gi|14916972,gi|15229806,gi|16930449,gi|19310515,gi|296514212,gi|332641556,gi|6041816	NCBI_Arabidopsis_Thaliana_txid3702_20160205.fasta	29093.1	1	7	7	11	0.000991	0.297	AQADDLPLVGNK	K	A	0.997	71.7	32.2	69	0	3	0	0	2	1240.65			46625.5	67	78	Empty	TRUE	gi|332003616,gi|296514468,gi|296514482,gi|11908048,gi|334302930,gi|15451082,gi|20148349,gi|12642866,gi|9758409,gi|21553667,gi|296514180,gi|18415155
Sowmya_20111205_Arabidopsis_Thaliana_C1_C2_C3_as_grouped_replicates_with_DAT_SCAFF3	C1-C2-C3	C1-C2-C3	File Name: LO_20111205_SMI_01_1.RAW (F002836)	AT3g11630 [Arabidopsis thaliana]	gi|11762140,gi|12322892,gi|14916972,gi|15229806,gi|16930449,gi|19310515,gi|296514212,gi|332641556,gi|6041816	NCBI_Arabidopsis_Thaliana_txid3702_20160205.fasta	29093.1	1	7	7	11	0.000991	0.297	EGVIQHSTINNLGIGR	K	S	0.997	31	32.4	31	0	0	1	0	2	1707.91			21047.2	203	218	Empty	TRUE	gi|332003616,gi|296514468,gi|296514482,gi|11908048,gi|334302930,gi|15451082,gi|20148349,gi|12642866,gi|9758409,gi|21553667,gi|296514180,gi|18415155
Sowmya_20111205_Arabidopsis_Thaliana_C1_C2_C3_as_grouped_replicates_with_DAT_SCAFF3	C1-C2-C3	C1-C2-C3	File Name: LO_20111205_SMI_01_1.RAW (F002836)	AT3g11630 [Arabidopsis thaliana]	gi|11762140,gi|12322892,gi|14916972,gi|15229806,gi|16930449,gi|19310515,gi|296514212,gi|332641556,gi|6041816	NCBI_Arabidopsis_Thaliana_txid3702_20160205.fasta	29093.1	1	7	7	11	0.000991	0.297	GLFIIDK	R	E	0.997	44.3	30.2	16.2	0	1	0	0	2	805.482			52842.2	196	202	Empty	TRUE	gi|332003616,gi|296514468,gi|296514482,gi|11908048,gi|334302930,gi|15451082,gi|20148349,gi|12642866,gi|9758409,gi|21553667,gi|296514180,gi|18415155
Sowmya_20111205_Arabidopsis_Thaliana_C1_C2_C3_as_grouped_replicates_with_DAT_SCAFF3	C1-C2-C3	C1-C2-C3	File Name: LO_20111205_SMI_01_1.RAW (F002836)	AT3g11630 [Arabidopsis thaliana]	gi|11762140,gi|12322892,gi|14916972,gi|15229806,gi|16930449,gi|19310515,gi|296514212,gi|332641556,gi|6041816	NCBI_Arabidopsis_Thaliana_txid3702_20160205.fasta	29093.1	1	7	7	11	0.000991	0.297	LSDYIGK	K	K	0.989	32.9	33.2	8.02	0	1	0	0	2	795.425			40694.5	97	103	Empty	TRUE
Sowmya_20111205_Arabidopsis_Thaliana_C1_C2_C3_as_grouped_replicates_with_DAT_SCAFF3	C1-C2-C3	C1-C2-C3	File Name: LO_20111205_SMI_01_1.RAW (F002836)	AT3g11630 [Arabidopsis thaliana]	gi|11762140,gi|12322892,gi|14916972,gi|15229806,gi|16930449,gi|19310515,gi|296514212,gi|332641556,gi|6041816	NCBI_Arabidopsis_Thaliana_txid3702_20160205.fasta	29093.1	1	7	7	11	0.000991	0.297	SFGVLIHDQGIALR	K	G	0.997	37.2	30.5	33.9	0	0	1	0	2	1525.85			200670	182	195	Empty	TRUE
Sowmya_20111205_Arabidopsis_Thaliana_C1_C2_C3_as_grouped_replicates_with_DAT_SCAFF3	C1-C2-C3	C1-C2-C3	File Name: LO_20111205_SMI_01_1.RAW (F002836)	AT3g11630 [Arabidopsis thaliana]	gi|11762140,gi|12322892,gi|14916972,gi|15229806,gi|16930449,gi|19310515,gi|296514212,gi|332641556,gi|6041816	NCBI_Arabidopsis_Thaliana_txid3702_20160205.fasta	29093.1	1	7	7	11	0.000991	0.297	SVDETMR	R	T	0.978	27.5	30.8	19	0	2	0	0	2	837.377			1954.68	219	225	Empty	TRUE	gi|332003616,gi|296514468,gi|296514482,gi|11908048,gi|334302930,gi|15451082,gi|20148349,gi|12642866,gi|9758409,gi|21553667,gi|296514180,gi|18415155
Sowmya_20111205_Arabidopsis_Thaliana_C1_C2_C3_as_grouped_replicates_with_DAT_SCAFF3	C1-C2-C3	C1-C2-C3	File Name: LO_20111205_SMI_01_1.RAW (F002836)	acetylornithine aminotransferase [Arabidopsis thaliana]	gi|15220176,gi|15451028,gi|158939876,gi|27311957,gi|332198305,gi|6730727,gi|75312291	NCBI_Arabidopsis_Thaliana_txid3702_20160205.fasta	48827.7	0.869	1	1	1	9e-05	0.0197	LVASSFADR	R	V	0.962	25.9	34.5	20.3	0	1	0	0	2	965.505			8031.85	145	153	Empty	TRUE
Sowmya_20111205_Arabidopsis_Thaliana_C1_C2_C3_as_grouped_replicates_with_DAT_SCAFF3	C1-C2-C3	C1-C2-C3	File Name: LO_20111205_SMI_01_1.RAW (F002836)	lipoamide dehydrogenase, putative; 44693-46402 [Arabidopsis thaliana]	gi|12323085,gi|12704696,gi|15221044,gi|30694221,gi|332194118,gi|332194119,gi|67509789,gi|75264759,gi|8778521	NCBI_Arabidopsis_Thaliana_txid3702_20160205.fasta	53988.6	1	3	3	3	0.00027	0.0966	HGHVDYDKVPGVVYTHPEVASVGK	K	T	0.99	27.8	31.7	27	0	0	0	1	2	2590.3			29022.8	380	403	Empty	TRUE
Sowmya_20111205_Arabidopsis_Thaliana_C1_C2_C3_as_grouped_replicates_with_DAT_SCAFF3	C1-C2-C3	C1-C2-C3	File Name: LO_20111205_SMI_01_1.RAW (F002836)	lipoamide dehydrogenase, putative; 44693-46402 [Arabidopsis thaliana]	gi|12323085,gi|12704696,gi|15221044,gi|30694221,gi|332194118,gi|332194119,gi|67509789,gi|75264759,gi|8778521	NCBI_Arabidopsis_Thaliana_txid3702_20160205.fasta	53988.6	1	3	3	3	0.00027	0.0966	VCHAHPTMSEALK	R	E	0.997	30.5	31.7	0	0	0	1	0	2	1480.7			12316.5	482	494	Empty	TRUE	gi|30684419,gi|332642406,gi|332642404,gi|6984216,gi|75264758,gi|4210334,gi|30684428
Sowmya_20111205_Arabidopsis_Thaliana_C1_C2_C3_as_grouped_replicates_with_DAT_SCAFF3	C1-C2-C3	C1-C2-C3	File Name: LO_20111205_SMI_01_1.RAW (F002836)	lipoamide dehydrogenase, putative; 44693-46402 [Arabidopsis thaliana]	gi|12323085,gi|12704696,gi|15221044,gi|30694221,gi|332194118,gi|332194119,gi|67509789,gi|75264759,gi|8778521	NCBI_Arabidopsis_Thaliana_txid3702_20160205.fasta	53988.6	1	3	3	3	0.00027	0.0966	VVSVDSSSDGVK	K	L	0.991	31.9	33.8	31.9	0	1	0	0	2	1178.59			4604.43	278	289	Empty	TRUE
Sowmya_20111205_Arabidopsis_Thaliana_C1_C2_C3_as_grouped_replicates_with_DAT_SCAFF3	C1-C2-C3	C1-C2-C3	File Name: LO_20111205_SMI_01_1.RAW (F002836)	malate dehydrogenase [Arabidopsis thaliana]	gi|15232820,gi|22135807,gi|23308437,gi|3256066,gi|330728010,gi|330730297,gi|332617420,gi|332627228,gi|332644771,gi|544328897,gi|550576370,gi|6522535,gi|75313643	NCBI_Arabidopsis_Thaliana_txid3702_20160205.fasta	42406.3	1	5	5	8	0.00072	0.169	DVNVVVIPAGVPR	K	K	0.993	37.1	28.5	37.1	0	1	0	0	2	1334.78			16103.9	150	162	Empty	TRUE
Sowmya_20111205_Arabidopsis_Thaliana_C1_C2_C3_as_grouped_replicates_with_DAT_SCAFF3	C1-C2-C3	C1-C2-C3	File Name: LO_20111205_SMI_01_1.RAW (F002836)	malate dehydrogenase [Arabidopsis thaliana]	gi|15232820,gi|22135807,gi|23308437,gi|3256066,gi|330728010,gi|330730297,gi|332617420,gi|332627228,gi|332644771,gi|544328897,gi|550576370,gi|6522535,gi|75313643	NCBI_Arabidopsis_Thaliana_txid3702_20160205.fasta	42406.3	1	5	5	8	0.00072	0.169	GVAFANKPAAAAAN	K	-	0.997	64.6	33.1	60.3	0	2	0	0	2	1272.67			16221	390	403	Empty	TRUE
Sowmya_20111205_Arabidopsis_Thaliana_C1_C2_C3_as_grouped_replicates_with_DAT_SCAFF3	C1-C2-C3	C1-C2-C3	File Name: LO_20111205_SMI_01_1.RAW (F002836)	malate dehydrogenase [Arabidopsis thaliana]	gi|15232820,gi|22135807,gi|23308437,gi|3256066,gi|330728010,gi|330730297,gi|332617420,gi|332627228,gi|332644771,gi|544328897,gi|550576370,gi|6522535,gi|75313643	NCBI_Arabidopsis_Thaliana_txid3702_20160205.fasta	42406.3	1	5	5	8	0.00072	0.169	IQNAGTEVVDAK	R	A	0.997	59	32.8	47.8	0	2	0	0	2	1244.65			19554.6	288	299	Empty	TRUE
Sowmya_20111205_Arabidopsis_Thaliana_C1_C2_C3_as_grouped_replicates_with_DAT_SCAFF3	C1-C2-C3	C1-C2-C3	File Name: LO_20111205_SMI_01_1.RAW (F002836)	malate dehydrogenase [Arabidopsis thaliana]	gi|15232820,gi|22135807,gi|23308437,gi|3256066,gi|330728010,gi|330730297,gi|332617420,gi|332627228,gi|332644771,gi|544328897,gi|550576370,gi|6522535,gi|75313643	NCBI_Arabidopsis_Thaliana_txid3702_20160205.fasta	42406.3	1	5	5	8	0.00072	0.169	LFGVTTLDVVR	K	A	0.997	59.9	31	50	0	2	0	0	2	1219.7			24642.3	224	234	Empty	TRUE	gi|7769871,gi|11133715,gi|330730367,gi|21592905,gi|18404382,gi|332628141,gi|330728653,gi|11692836,gi|12642848,gi|550553988,gi|17065008,gi|332617491,gi|3929649,gi|544328967,gi|22136210,gi|332194789
Sowmya_20111205_Arabidopsis_Thaliana_C1_C2_C3_as_grouped_replicates_with_DAT_SCAFF3	C1-C2-C3	C1-C2-C3	File Name: LO_20111205_SMI_01_1.RAW (F002836)	malate dehydrogenase [Arabidopsis thaliana]	gi|15232820,gi|22135807,gi|23308437,gi|3256066,gi|330728010,gi|330730297,gi|332617420,gi|332627228,gi|332644771,gi|544328897,gi|550576370,gi|6522535,gi|75313643	NCBI_Arabidopsis_Thaliana_txid3702_20160205.fasta	42406.3	1	5	5	8	0.00072	0.169	TKPSVNFTDEEIQELTVR	K	I	0.996	29.2	32.2	27	0	0	1	0	2	2106.07			20242.3	270	287	Empty	TRUE
Sowmya_20111205_Arabidopsis_Thaliana_C1_C2_C3_as_grouped_replicates_with_DAT_SCAFF3	C1-C2-C3	C1-C2-C3	File Name: LO_20111205_SMI_01_1.RAW (F002836)	TCP-1/cpn60 chaperonin family protein [Arabidopsis thaliana]	gi|15231255,gi|219902401,gi|219925973,gi|219931277,gi|257636794,gi|257686893,gi|257718533,gi|257734776,gi|332641841,gi|75311214,gi|9280299	NCBI_Arabidopsis_Thaliana_txid3702_20160205.fasta	63341.5	0.977	1	1	1	9e-05	0.181	CCLEHAASVAK	R	T	0.997	54	29.7	45.8	0	1	1	0	2	1245.57			50482.4	555	565	Empty	FALSE	gi|219927016,gi|15222729,gi|4204266,gi|222423239,gi|27735252,gi|219902507,gi|332195130,gi|332195131,gi|219931383,gi|257686999,gi|14423416,gi|257734882,gi|257658811,gi|257725847,gi|30695947,gi|20148345
Sowmya_20111205_Arabidopsis_Thaliana_C1_C2_C3_as_grouped_replicates_with_DAT_SCAFF3	C1-C2-C3	C1-C2-C3	File Name: LO_20111205_SMI_01_1.RAW (F002836)	TCP-1/cpn60 chaperonin family protein [Arabidopsis thaliana]	gi|15231255,gi|219902401,gi|219925973,gi|219931277,gi|257636794,gi|257686893,gi|257718533,gi|257734776,gi|332641841,gi|75311214,gi|9280299	NCBI_Arabidopsis_Thaliana_txid3702_20160205.fasta	63341.5	0.977	1	1	1	9e-05	0.181	DLVGVLEDAIR	R	G	0.997	75.9	32.6	60	0	2	0	0	2	1199.66			15000.8	282	292	Empty	FALSE	gi|219927016,gi|15222729,gi|4204266,gi|222423239,gi|27735252,gi|219902507,gi|332195130,gi|332195131,gi|219931383,gi|257686999,gi|14423416,gi|257734882,gi|257658811,gi|257725847,gi|30695947,gi|20148345
Sowmya_20111205_Arabidopsis_Thaliana_C1_C2_C3_as_grouped_replicates_with_DAT_SCAFF3	C1-C2-C3	C1-C2-C3	File Name: LO_20111205_SMI_01_1.RAW (F002836)	TCP-1/cpn60 chaperonin family protein [Arabidopsis thaliana]	gi|15231255,gi|219902401,gi|219925973,gi|219931277,gi|257636794,gi|257686893,gi|257718533,gi|257734776,gi|332641841,gi|75311214,gi|9280299	NCBI_Arabidopsis_Thaliana_txid3702_20160205.fasta	63341.5	0.977	1	1	1	9e-05	0.181	FGYNAATGK	K	Y	0.997	71	31.2	64.5	0	2	0	0	2	928.452			30444.1	529	537	Empty	FALSE	gi|219927016,gi|15222729,gi|4204266,gi|222423239,gi|27735252,gi|219902507,gi|332195130,gi|332195131,gi|219931383,gi|257686999,gi|14423416,gi|257734882,gi|257658811,gi|257725847,gi|30695947,gi|20148345
Sowmya_20111205_Arabidopsis_Thaliana_C1_C2_C3_as_grouped_replicates_with_DAT_SCAFF3	C1-C2-C3	C1-C2-C3	File Name: LO_20111205_SMI_01_1.RAW (F002836)	TCP-1/cpn60 chaperonin family protein [Arabidopsis thaliana]	gi|15231255,gi|219902401,gi|219925973,gi|219931277,gi|257636794,gi|257686893,gi|257718533,gi|257734776,gi|332641841,gi|75311214,gi|9280299	NCBI_Arabidopsis_Thaliana_txid3702_20160205.fasta	63341.5	0.977	1	1	1	9e-05	0.181	IVNDGVTVAR	R	E	0.997	86.2	33.1	75.1	0	2	0	0	2	1043.58			66356.8	100	109	Empty	FALSE	gi|219927016,gi|15222729,gi|4204266,gi|222423239,gi|27735252,gi|219902507,gi|332195130,gi|332195131,gi|219931383,gi|257686999,gi|14423416,gi|257734882,gi|257658811,gi|257725847,gi|30695947,gi|20148345
Sowmya_20111205_Arabidopsis_Thaliana_C1_C2_C3_as_grouped_replicates_with_DAT_SCAFF3	C1-C2-C3	C1-C2-C3	File Name: LO_20111205_SMI_01_1.RAW (F002836)	TCP-1/cpn60 chaperonin family protein [Arabidopsis thaliana]	gi|15231255,gi|219902401,gi|219925973,gi|219931277,gi|257636794,gi|257686893,gi|257718533,gi|257734776,gi|332641841,gi|75311214,gi|9280299	NCBI_Arabidopsis_Thaliana_txid3702_20160205.fasta	63341.5	0.977	1	1	1	9e-05	0.181	KGVVTLEEGK	R	S	0.992	34.1	33	32.3	0	1	0	0	2	1059.6			19753.1	222	231	Empty	FALSE	gi|219927016,gi|15222729,gi|4204266,gi|222423239,gi|27735252,gi|219902507,gi|332195130,gi|332195131,gi|219931383,gi|257686999,gi|14423416,gi|257734882,gi|257658811,gi|257725847,gi|30695947,gi|20148345
Sowmya_20111205_Arabidopsis_Thaliana_C1_C2_C3_as_grouped_replicates_with_DAT_SCAFF3	C1-C2-C3	C1-C2-C3	File Name: LO_20111205_SMI_01_1.RAW (F002836)	TCP-1/cpn60 chaperonin family protein [Arabidopsis thaliana]	gi|15231255,gi|219902401,gi|219925973,gi|219931277,gi|257636794,gi|257686893,gi|257718533,gi|257734776,gi|332641841,gi|75311214,gi|9280299	NCBI_Arabidopsis_Thaliana_txid3702_20160205.fasta	63341.5	0.977	1	1	1	9e-05	0.181	LADLVGVTLGPK	K	G	0.997	92.8	27.4	65.5	0	2	0	0	2	1182.71			42141.9	74	85	Empty	FALSE	gi|219927016,gi|15222729,gi|4204266,gi|222423239,gi|27735252,gi|219902507,gi|332195130,gi|332195131,gi|219931383,gi|257686999,gi|14423416,gi|257734882,gi|257658811,gi|257725847,gi|30695947,gi|20148345
Sowmya_20111205_Arabidopsis_Thaliana_C1_C2_C3_as_grouped_replicates_with_DAT_SCAFF3	C1-C2-C3	C1-C2-C3	File Name: LO_20111205_SMI_01_1.RAW (F002836)	TCP-1/cpn60 chaperonin family protein [Arabidopsis thaliana]	gi|15231255,gi|219902401,gi|219925973,gi|219931277,gi|257636794,gi|257686893,gi|257718533,gi|257734776,gi|332641841,gi|75311214,gi|9280299	NCBI_Arabidopsis_Thaliana_txid3702_20160205.fasta	63341.5	0.977	1	1	1	9e-05	0.181	LRVEDALNATK	K	A	0.991	31.3	33	15.9	0	1	0	0	2	1229.68			8701.99	444	454	Empty	FALSE	gi|219927016,gi|15222729,gi|4204266,gi|222423239,gi|27735252,gi|219902507,gi|332195130,gi|332195131,gi|219931383,gi|257686999,gi|14423416,gi|257734882,gi|257658811,gi|257725847,gi|30695947,gi|20148345
Sowmya_20111205_Arabidopsis_Thaliana_C1_C2_C3_as_grouped_replicates_with_DAT_SCAFF3	C1-C2-C3	C1-C2-C3	File Name: LO_20111205_SMI_01_1.RAW (F002836)	TCP-1/cpn60 chaperonin family protein [Arabidopsis thaliana]	gi|15231255,gi|219902401,gi|219925973,gi|219931277,gi|257636794,gi|257686893,gi|257718533,gi|257734776,gi|332641841,gi|75311214,gi|9280299	NCBI_Arabidopsis_Thaliana_txid3702_20160205.fasta	63341.5	0.977	1	1	1	9e-05	0.181	MSVEYDNCK	K	L	0.997	47.3	25	37.6	0	1	0	0	2	1145.46			8941.41	261	269	Empty	TRUE
Sowmya_20111205_Arabidopsis_Thaliana_C1_C2_C3_as_grouped_replicates_with_DAT_SCAFF3	C1-C2-C3	C1-C2-C3	File Name: LO_20111205_SMI_01_1.RAW (F002836)	TCP-1/cpn60 chaperonin family protein [Arabidopsis thaliana]	gi|15231255,gi|219902401,gi|219925973,gi|219931277,gi|257636794,gi|257686893,gi|257718533,gi|257734776,gi|332641841,gi|75311214,gi|9280299	NCBI_Arabidopsis_Thaliana_txid3702_20160205.fasta	63341.5	0.977	1	1	1	9e-05	0.181	NAGVNGSVVSEK	K	V	0.997	64	33.5	55.3	0	2	0	0	2	1160.59			20632.8	509	520	Empty	FALSE	gi|219927016,gi|15222729,gi|4204266,gi|222423239,gi|27735252,gi|219902507,gi|332195130,gi|332195131,gi|219931383,gi|257686999,gi|14423416,gi|257734882,gi|257658811,gi|257725847,gi|30695947,gi|20148345
Sowmya_20111205_Arabidopsis_Thaliana_C1_C2_C3_as_grouped_replicates_with_DAT_SCAFF3	C1-C2-C3	C1-C2-C3	File Name: LO_20111205_SMI_01_1.RAW (F002836)	TCP-1/cpn60 chaperonin family protein [Arabidopsis thaliana]	gi|15231255,gi|219902401,gi|219925973,gi|219931277,gi|257636794,gi|257686893,gi|257718533,gi|257734776,gi|332641841,gi|75311214,gi|9280299	NCBI_Arabidopsis_Thaliana_txid3702_20160205.fasta	63341.5	0.977	1	1	1	9e-05	0.181	VEDALNATK	R	A	0.996	45.3	34.4	0	0	3	0	0	2	960.5			41983.7	446	454	Empty	FALSE	gi|219927016,gi|15222729,gi|4204266,gi|222423239,gi|27735252,gi|219902507,gi|332195130,gi|332195131,gi|219931383,gi|257686999,gi|14423416,gi|257734882,gi|257658811,gi|257725847,gi|30695947,gi|20148345
Sowmya_20111205_Arabidopsis_Thaliana_C1_C2_C3_as_grouped_replicates_with_DAT_SCAFF3	C1-C2-C3	C1-C2-C3	File Name: LO_20111205_SMI_01_1.RAW (F002836)	TCP-1/cpn60 chaperonin family protein [Arabidopsis thaliana]	gi|15231255,gi|219902401,gi|219925973,gi|219931277,gi|257636794,gi|257686893,gi|257718533,gi|257734776,gi|332641841,gi|75311214,gi|9280299	NCBI_Arabidopsis_Thaliana_txid3702_20160205.fasta	63341.5	0.977	1	1	1	9e-05	0.181	VVAAGANPVLITR	K	G	0.997	94.7	25	76.2	0	3	0	0	2	1280.77			147757	157	169	Empty	FALSE	gi|219927016,gi|15222729,gi|4204266,gi|222423239,gi|27735252,gi|219902507,gi|332195130,gi|332195131,gi|219931383,gi|257686999,gi|14423416,gi|257734882,gi|257658811,gi|257725847,gi|30695947,gi|20148345
Sowmya_20111205_Arabidopsis_Thaliana_C1_C2_C3_as_grouped_replicates_with_DAT_SCAFF3	C1-C2-C3	C1-C2-C3	File Name: LO_20111205_SMI_01_1.RAW (F002836)	putative aminopeptidase; 4537-10989 [Arabidopsis thaliana]	gi|12324950,gi|238478952,gi|240254315,gi|25083482,gi|25289686,gi|332196022,gi|332196023,gi|332196024,gi|332196025,gi|332196026,gi|334183611,gi|34098843,gi|42562918,gi|42571985,gi|62003356,gi|75244580	NCBI_Arabidopsis_Thaliana_txid3702_20160205.fasta	113958	0.869	1	1	1	9e-05	0.0176	EPTFIPVVVGLLDSSGK	K	D	0.997	29.7	30.7	29.4	0	0	1	0	2	1757.97			2328.61	613	629	Empty	TRUE
Sowmya_20111205_Arabidopsis_Thaliana_C1_C2_C3_as_grouped_replicates_with_DAT_SCAFF3	C1-C2-C3	C1-C2-C3	File Name: LO_20111205_SMI_01_1.RAW (F002836)	ferredoxin-dependent glutamate synthase 1 [Arabidopsis thaliana]	gi|18414469,gi|30680406,gi|332003320,gi|332003321,gi|510120846,gi|9955569	NCBI_Arabidopsis_Thaliana_txid3702_20160205.fasta	179922	1	10	10	11	0.000991	0.0697	AVNAGLLK	K	I	0.995	37.7	33	20.9	0	1	0	0	2	785.488			8214.23	842	849	Empty	TRUE
Sowmya_20111205_Arabidopsis_Thaliana_C1_C2_C3_as_grouped_replicates_with_DAT_SCAFF3	C1-C2-C3	C1-C2-C3	File Name: LO_20111205_SMI_01_1.RAW (F002836)	ferredoxin-dependent glutamate synthase 1 [Arabidopsis thaliana]	gi|18414469,gi|30680406,gi|332003320,gi|332003321,gi|510120846,gi|9955569	NCBI_Arabidopsis_Thaliana_txid3702_20160205.fasta	179922	1	10	10	11	0.000991	0.0697	ETMPNIQQVFVK	R	I	0.997	41.7	32.9	36.7	0	1	0	0	2	1433.75			14150.9	254	265	Empty	TRUE
Sowmya_20111205_Arabidopsis_Thaliana_C1_C2_C3_as_grouped_replicates_with_DAT_SCAFF3	C1-C2-C3	C1-C2-C3	File Name: LO_20111205_SMI_01_1.RAW (F002836)	ferredoxin-dependent glutamate synthase 1 [Arabidopsis thaliana]	gi|18414469,gi|30680406,gi|332003320,gi|332003321,gi|510120846,gi|9955569	NCBI_Arabidopsis_Thaliana_txid3702_20160205.fasta	179922	1	10	10	11	0.000991	0.0697	GLQNGDIATSAIK	K	Q	0.997	47.2	33.1	38.9	0	1	0	0	2	1287.69			13377.4	1057	1069	Empty	TRUE
Sowmya_20111205_Arabidopsis_Thaliana_C1_C2_C3_as_grouped_replicates_with_DAT_SCAFF3	C1-C2-C3	C1-C2-C3	File Name: LO_20111205_SMI_01_1.RAW (F002836)	ferredoxin-dependent glutamate synthase 1 [Arabidopsis thaliana]	gi|18414469,gi|30680406,gi|332003320,gi|332003321,gi|510120846,gi|9955569	NCBI_Arabidopsis_Thaliana_txid3702_20160205.fasta	179922	1	10	10	11	0.000991	0.0697	ICHTNNCPVGVASQR	R	E	0.997	38.6	31.2	37.8	0	0	1	0	2	1712.8			14636.2	1268	1282	Empty	TRUE
Sowmya_20111205_Arabidopsis_Thaliana_C1_C2_C3_as_grouped_replicates_with_DAT_SCAFF3	C1-C2-C3	C1-C2-C3	File Name: LO_20111205_SMI_01_1.RAW (F002836)	ferredoxin-dependent glutamate synthase 1 [Arabidopsis thaliana]	gi|18414469,gi|30680406,gi|332003320,gi|332003321,gi|510120846,gi|9955569	NCBI_Arabidopsis_Thaliana_txid3702_20160205.fasta	179922	1	10	10	11	0.000991	0.0697	IPTVTIEQAQK	K	N	0.997	74.1	30.7	65.6	0	1	0	0	2	1227.69			15029.1	827	837	Empty	TRUE
Sowmya_20111205_Arabidopsis_Thaliana_C1_C2_C3_as_grouped_replicates_with_DAT_SCAFF3	C1-C2-C3	C1-C2-C3	File Name: LO_20111205_SMI_01_1.RAW (F002836)	ferredoxin-dependent glutamate synthase 1 [Arabidopsis thaliana]	gi|18414469,gi|30680406,gi|332003320,gi|332003321,gi|510120846,gi|9955569	NCBI_Arabidopsis_Thaliana_txid3702_20160205.fasta	179922	1	10	10	11	0.000991	0.0697	ISGLTFDELAR	K	E	0.997	55.7	33.5	34.4	0	1	0	0	2	1221.65			10724.6	889	899	Empty	TRUE
Sowmya_20111205_Arabidopsis_Thaliana_C1_C2_C3_as_grouped_replicates_with_DAT_SCAFF3	C1-C2-C3	C1-C2-C3	File Name: LO_20111205_SMI_01_1.RAW (F002836)	ferredoxin-dependent glutamate synthase 1 [Arabidopsis thaliana]	gi|18414469,gi|30680406,gi|332003320,gi|332003321,gi|510120846,gi|9955569	NCBI_Arabidopsis_Thaliana_txid3702_20160205.fasta	179922	1	10	10	11	0.000991	0.0697	LIGESNDYVGK	R	G	0.997	59.7	33	49.8	0	2	0	0	2	1194.6			21503.7	1451	1461	Empty	TRUE
Sowmya_20111205_Arabidopsis_Thaliana_C1_C2_C3_as_grouped_replicates_with_DAT_SCAFF3	C1-C2-C3	C1-C2-C3	File Name: LO_20111205_SMI_01_1.RAW (F002836)	ferredoxin-dependent glutamate synthase 1 [Arabidopsis thaliana]	gi|18414469,gi|30680406,gi|332003320,gi|332003321,gi|510120846,gi|9955569	NCBI_Arabidopsis_Thaliana_txid3702_20160205.fasta	179922	1	10	10	11	0.000991	0.0697	SGSQLLVLSDR	R	S	0.997	46.7	34.2	38.6	0	1	0	0	2	1174.64			7581.45	731	741	Empty	TRUE
Sowmya_20111205_Arabidopsis_Thaliana_C1_C2_C3_as_grouped_replicates_with_DAT_SCAFF3	C1-C2-C3	C1-C2-C3	File Name: LO_20111205_SMI_01_1.RAW (F002836)	ferredoxin-dependent glutamate synthase 1 [Arabidopsis thaliana]	gi|18414469,gi|30680406,gi|332003320,gi|332003321,gi|510120846,gi|9955569	NCBI_Arabidopsis_Thaliana_txid3702_20160205.fasta	179922	1	10	10	11	0.000991	0.0697	SLIEAHVEK	K	T	0.996	32.9	30.8	23.6	0	1	0	0	2	1025.56			17457.6	1589	1597	Empty	TRUE
Sowmya_20111205_Arabidopsis_Thaliana_C1_C2_C3_as_grouped_replicates_with_DAT_SCAFF3	C1-C2-C3	C1-C2-C3	File Name: LO_20111205_SMI_01_1.RAW (F002836)	ferredoxin-dependent glutamate synthase 1 [Arabidopsis thaliana]	gi|18414469,gi|30680406,gi|332003320,gi|332003321,gi|510120846,gi|9955569	NCBI_Arabidopsis_Thaliana_txid3702_20160205.fasta	179922	1	10	10	11	0.000991	0.0697	SNSGEGGEDPIR	K	W	0.997	61	29.5	54.7	0	1	0	0	2	1217.54			3650.03	1026	1037	Empty	TRUE
Sowmya_20111205_Arabidopsis_Thaliana_C1_C2_C3_as_grouped_replicates_with_DAT_SCAFF3	C1-C2-C3	C1-C2-C3	File Name: LO_20111205_SMI_01_1.RAW (F002836)	hypothetical protein [Arabidopsis thaliana]	gi|110738609,gi|15027897,gi|15221030,gi|19310789,gi|30685754,gi|332191566,gi|332191567,gi|75334873,gi|8671778,gi|9719735	NCBI_Arabidopsis_Thaliana_txid3702_20160205.fasta	18350.5	0.998	2	2	2	0.00018	0.118	ISVLELGGVFK	K	A	0.997	62.8	29.1	59.5	0	1	0	0	2	1161.69			6601.26	39	49	Empty	TRUE
Sowmya_20111205_Arabidopsis_Thaliana_C1_C2_C3_as_grouped_replicates_with_DAT_SCAFF3	C1-C2-C3	C1-C2-C3	File Name: LO_20111205_SMI_01_1.RAW (F002836)	hypothetical protein [Arabidopsis thaliana]	gi|110738609,gi|15027897,gi|15221030,gi|19310789,gi|30685754,gi|332191566,gi|332191567,gi|75334873,gi|8671778,gi|9719735	NCBI_Arabidopsis_Thaliana_txid3702_20160205.fasta	18350.5	0.998	2	2	2	0.00018	0.118	VLEEVDTDR	R	D	0.997	49.1	32.9	27.6	0	1	0	0	2	1075.53			9069.89	63	71	Empty	TRUE
Sowmya_20111205_Arabidopsis_Thaliana_C1_C2_C3_as_grouped_replicates_with_DAT_SCAFF3	C1-C2-C3	C1-C2-C3	File Name: LO_20111205_SMI_01_1.RAW (F002836)	RecName: Full=Monothiol glutaredoxin-S14, chloroplastic; Short=AtGRXcp; Short=AtGrxS14; AltName: Full=CAX-interacting protein 1; Short=CXIP1; Flags: Precursor	gi|119370632,gi|14326510,gi|15233118,gi|18700222,gi|27752305,gi|298508363,gi|332645788,gi|45720905,gi|4678303,gi|667484664	NCBI_Arabidopsis_Thaliana_txid3702_20160205.fasta	19309.6	0.869	1	1	1	9e-05	0.0578	TGELQEEVEK	K	A	0.997	50	33	39.1	0	1	0	0	2	1161.56			6832.34	160	169	Empty	TRUE
Sowmya_20111205_Arabidopsis_Thaliana_C1_C2_C3_as_grouped_replicates_with_DAT_SCAFF3	C1-C2-C3	C1-C2-C3	File Name: LO_20111205_SMI_01_1.RAW (F002836)	AT5g13120/T19L5_80 [Arabidopsis thaliana]	gi|13605817,gi|15240008,gi|16323328,gi|21593963,gi|219736637,gi|219749728,gi|219900297,gi|257339435,gi|257732954,gi|257745252,gi|32130267,gi|332004469,gi|332004470,gi|334187652,gi|45680862,gi|9955556	NCBI_Arabidopsis_Thaliana_txid3702_20160205.fasta	27879.9	0.998	2	2	3	0.00027	0.0772	DFMIQGGDFEK	R	G	0.991	29.7	26.8	23	0	1	0	0	2	1286.57			7462.66	144	154	Empty	TRUE
Sowmya_20111205_Arabidopsis_Thaliana_C1_C2_C3_as_grouped_replicates_with_DAT_SCAFF3	C1-C2-C3	C1-C2-C3	File Name: LO_20111205_SMI_01_1.RAW (F002836)	AT5g13120/T19L5_80 [Arabidopsis thaliana]	gi|13605817,gi|15240008,gi|16323328,gi|21593963,gi|219736637,gi|219749728,gi|219900297,gi|257339435,gi|257732954,gi|257745252,gi|32130267,gi|332004469,gi|332004470,gi|334187652,gi|45680862,gi|9955556	NCBI_Arabidopsis_Thaliana_txid3702_20160205.fasta	27879.9	0.998	2	2	3	0.00027	0.0772	LIEEQETDR	K	G	0.997	49.7	32.7	37.8	0	2	0	0	2	1132.55			9806.39	226	234	Empty	TRUE
Sowmya_20111205_Arabidopsis_Thaliana_C1_C2_C3_as_grouped_replicates_with_DAT_SCAFF3	C1-C2-C3	C1-C2-C3	File Name: LO_20111205_SMI_01_1.RAW (F002836)	RecName: Full=V-type proton ATPase subunit E1; Short=V-ATPase subunit E1; AltName: Full=Protein EMBRYO DEFECTIVE 2448; AltName: Full=Vacuolar H(+)-ATPase subunit E isoform 1; AltName: Full=Vacuolar proton pump subunit E1	gi|12643432,gi|15237054,gi|17473677,gi|20148607,gi|332657578,gi|3600058,gi|4850294,gi|7267814	NCBI_Arabidopsis_Thaliana_txid3702_20160205.fasta	26060.4	1	4	4	4	0.00036	0.174	IDYSMQLNASR	K	I	0.997	59.8	32.5	54.2	0	1	0	0	2	1297.62			8619.96	68	78	Empty	TRUE
Sowmya_20111205_Arabidopsis_Thaliana_C1_C2_C3_as_grouped_replicates_with_DAT_SCAFF3	C1-C2-C3	C1-C2-C3	File Name: LO_20111205_SMI_01_1.RAW (F002836)	RecName: Full=V-type proton ATPase subunit E1; Short=V-ATPase subunit E1; AltName: Full=Protein EMBRYO DEFECTIVE 2448; AltName: Full=Vacuolar H(+)-ATPase subunit E isoform 1; AltName: Full=Vacuolar proton pump subunit E1	gi|12643432,gi|15237054,gi|17473677,gi|20148607,gi|332657578,gi|3600058,gi|4850294,gi|7267814	NCBI_Arabidopsis_Thaliana_txid3702_20160205.fasta	26060.4	1	4	4	4	0.00036	0.174	IVCENTLDAR	K	L	0.997	65.3	32.5	50.6	0	1	0	0	2	1190.58			14018.5	199	208	Empty	TRUE
Sowmya_20111205_Arabidopsis_Thaliana_C1_C2_C3_as_grouped_replicates_with_DAT_SCAFF3	C1-C2-C3	C1-C2-C3	File Name: LO_20111205_SMI_01_1.RAW (F002836)	RecName: Full=V-type proton ATPase subunit E1; Short=V-ATPase subunit E1; AltName: Full=Protein EMBRYO DEFECTIVE 2448; AltName: Full=Vacuolar H(+)-ATPase subunit E isoform 1; AltName: Full=Vacuolar proton pump subunit E1	gi|12643432,gi|15237054,gi|17473677,gi|20148607,gi|332657578,gi|3600058,gi|4850294,gi|7267814	NCBI_Arabidopsis_Thaliana_txid3702_20160205.fasta	26060.4	1	4	4	4	0.00036	0.174	LQLVEAEK	K	K	0.997	37.7	34.2	16.4	0	1	0	0	2	929.53			1545.94	41	48	Empty	TRUE
Sowmya_20111205_Arabidopsis_Thaliana_C1_C2_C3_as_grouped_replicates_with_DAT_SCAFF3	C1-C2-C3	C1-C2-C3	File Name: LO_20111205_SMI_01_1.RAW (F002836)	RecName: Full=V-type proton ATPase subunit E1; Short=V-ATPase subunit E1; AltName: Full=Protein EMBRYO DEFECTIVE 2448; AltName: Full=Vacuolar H(+)-ATPase subunit E isoform 1; AltName: Full=Vacuolar proton pump subunit E1	gi|12643432,gi|15237054,gi|17473677,gi|20148607,gi|332657578,gi|3600058,gi|4850294,gi|7267814	NCBI_Arabidopsis_Thaliana_txid3702_20160205.fasta	26060.4	1	4	4	4	0.00036	0.174	VHAPEVAVDTK	K	I	0.947	22.7	32.8	18.1	0	1	0	0	2	1165.62			8096.9	159	169	Empty	TRUE
Sowmya_20111205_Arabidopsis_Thaliana_C1_C2_C3_as_grouped_replicates_with_DAT_SCAFF3	C1-C2-C3	C1-C2-C3	File Name: LO_20111205_SMI_01_1.RAW (F002836)	beta 1,3-glucanase 2 [Arabidopsis thaliana]	gi|15230262,gi|166637,gi|166863,gi|166916096,gi|166916098,gi|166916100,gi|166916102,gi|166916104,gi|166916106,gi|166916108,gi|166916110,gi|166916112,gi|166916114,gi|166916116,gi|166916118,gi|166916120,gi|166916122,gi|166916124,gi|166916126,gi|166916128,gi|166916130,gi|166916132,gi|166916134,gi|166916136,gi|166916138,gi|166916140,gi|166916144,gi|166916146,gi|166916148,gi|166916150,gi|166916152,gi|…	NCBI_Arabidopsis_Thaliana_txid3702_20160205.fasta	37339.7	0.869	1	1	2	0.00018	0.0383	SFLEPVIGFLASK	K	Q	0.997	41.4	30.5	34	0	2	0	0	2	1407.79			11116.4	180	192	Empty	TRUE
Sowmya_20111205_Arabidopsis_Thaliana_C1_C2_C3_as_grouped_replicates_with_DAT_SCAFF3	C1-C2-C3	C1-C2-C3	File Name: LO_20111205_SMI_01_1.RAW (F002836)	AT3g53460/F4P12_160 [Arabidopsis thaliana]	gi|14532570,gi|15231817,gi|186511018,gi|18655393,gi|21593426,gi|30316379,gi|332645568,gi|332645569,gi|332645570,gi|332645571,gi|334185948,gi|334185950,gi|6729497,gi|681902,gi|681904	NCBI_Arabidopsis_Thaliana_txid3702_20160205.fasta	38403.6	0.376	0	0	0	0	0.0263	VNAGPPPPK	R	R	0.997	57.4	34.5	48.3	0	28	0	0	2	876.494			79206.9	193	201	Empty	FALSE	gi|219934588,gi|15228102,gi|12230623,gi|257726059,gi|20197716,gi|16323482,gi|4056477,gi|15081717,gi|330254275,gi|257624386,gi|21617920,gi|13877809
Sowmya_20111205_Arabidopsis_Thaliana_C1_C2_C3_as_grouped_replicates_with_DAT_SCAFF3	C1-C2-C3	C1-C2-C3	File Name: LO_20111205_SMI_01_1.RAW (F002836)	30S ribosomal protein S5 [Arabidopsis thaliana]	gi|15226167,gi|15450886,gi|1707008,gi|20259882,gi|21593322,gi|330253794,gi|75101015	NCBI_Arabidopsis_Thaliana_txid3702_20160205.fasta	32645.2	1	3	3	4	0.00036	0.109	IVLEMAGVENALGK	R	Q	0.996	43.7	31.9	43.7	0	2	0	0	2	1443.79			25065.6	250	263	Empty	TRUE
Sowmya_20111205_Arabidopsis_Thaliana_C1_C2_C3_as_grouped_replicates_with_DAT_SCAFF3	C1-C2-C3	C1-C2-C3	File Name: LO_20111205_SMI_01_1.RAW (F002836)	30S ribosomal protein S5 [Arabidopsis thaliana]	gi|15226167,gi|15450886,gi|1707008,gi|20259882,gi|21593322,gi|330253794,gi|75101015	NCBI_Arabidopsis_Thaliana_txid3702_20160205.fasta	32645.2	1	3	3	4	0.00036	0.109	QLGSNNALNNAR	K	A	0.997	52.1	32.6	46.4	0	1	0	0	2	1271.64			20955.1	264	275	Empty	TRUE
Sowmya_20111205_Arabidopsis_Thaliana_C1_C2_C3_as_grouped_replicates_with_DAT_SCAFF3	C1-C2-C3	C1-C2-C3	File Name: LO_20111205_SMI_01_1.RAW (F002836)	30S ribosomal protein S5 [Arabidopsis thaliana]	gi|15226167,gi|15450886,gi|1707008,gi|20259882,gi|21593322,gi|330253794,gi|75101015	NCBI_Arabidopsis_Thaliana_txid3702_20160205.fasta	32645.2	1	3	3	4	0.00036	0.109	YSTFPHR	K	S	0.982	29.8	33.1	20.8	0	1	0	0	2	907.442			6608.62	215	221	Empty	TRUE
Sowmya_20111205_Arabidopsis_Thaliana_C1_C2_C3_as_grouped_replicates_with_DAT_SCAFF3	C1-C2-C3	C1-C2-C3	File Name: LO_20111205_SMI_01_1.RAW (F002836)	putative WD-40 repeat protein [Arabidopsis thaliana]	gi|14334668,gi|15220941,gi|17104603,gi|21431762,gi|21594513,gi|2289095,gi|332191552,gi|8671763,gi|9719723	NCBI_Arabidopsis_Thaliana_txid3702_20160205.fasta	35748	1	5	6	10	0.0009	0.193	DGVVLLWDLAEGK	K	K	0.997	76.8	32.7	63.8	0	2	0	0	2	1414.76			32742.5	215	227	Empty	TRUE
Sowmya_20111205_Arabidopsis_Thaliana_C1_C2_C3_as_grouped_replicates_with_DAT_SCAFF3	C1-C2-C3	C1-C2-C3	File Name: LO_20111205_SMI_01_1.RAW (F002836)	putative WD-40 repeat protein [Arabidopsis thaliana]	gi|14334668,gi|15220941,gi|17104603,gi|21431762,gi|21594513,gi|2289095,gi|332191552,gi|8671763,gi|9719723	NCBI_Arabidopsis_Thaliana_txid3702_20160205.fasta	35748	1	5	6	10	0.0009	0.193	LWDLAAGVSTR	R	R	0.997	54.9	33.9	38.6	0	1	0	0	2	1188.64			11849.3	89	99	Empty	TRUE
Sowmya_20111205_Arabidopsis_Thaliana_C1_C2_C3_as_grouped_replicates_with_DAT_SCAFF3	C1-C2-C3	C1-C2-C3	File Name: LO_20111205_SMI_01_1.RAW (F002836)	putative WD-40 repeat protein [Arabidopsis thaliana]	gi|14334668,gi|15220941,gi|17104603,gi|21431762,gi|21594513,gi|2289095,gi|332191552,gi|8671763,gi|9719723	NCBI_Arabidopsis_Thaliana_txid3702_20160205.fasta	35748	1	5	6	10	0.0009	0.193	LWNTLGECK	K	Y	0.997	49.3	32.3	41.5	0	2	0	0	2	1120.55			30209.3	131	139	Empty	TRUE	gi|21593440,gi|332194208,gi|12321595,gi|12597816,gi|20259151,gi|15221916,gi|75333344,gi|16604557
Sowmya_20111205_Arabidopsis_Thaliana_C1_C2_C3_as_grouped_replicates_with_DAT_SCAFF3	C1-C2-C3	C1-C2-C3	File Name: LO_20111205_SMI_01_1.RAW (F002836)	putative WD-40 repeat protein [Arabidopsis thaliana]	gi|14334668,gi|15220941,gi|17104603,gi|21431762,gi|21594513,gi|2289095,gi|332191552,gi|8671763,gi|9719723	NCBI_Arabidopsis_Thaliana_txid3702_20160205.fasta	35748	1	5	6	10	0.0009	0.193	LYSLEANSVIHALCFSPNR	K	Y	0.993	24.5	31.1	21.2	0	0	2	0	2	2191.1			27822.1	229	247	Empty	TRUE
Sowmya_20111205_Arabidopsis_Thaliana_C1_C2_C3_as_grouped_replicates_with_DAT_SCAFF3	C1-C2-C3	C1-C2-C3	File Name: LO_20111205_SMI_01_1.RAW (F002836)	putative WD-40 repeat protein [Arabidopsis thaliana]	gi|14334668,gi|15220941,gi|17104603,gi|21431762,gi|21594513,gi|2289095,gi|332191552,gi|8671763,gi|9719723	NCBI_Arabidopsis_Thaliana_txid3702_20160205.fasta	35748	1	5	6	10	0.0009	0.193	YTISEGGEGHR	K	D	0.997	50.9	30.5	40.5	0	1	2	0	2	1205.55			36414.3	140	150	Empty	TRUE
Sowmya_20111205_Arabidopsis_Thaliana_C1_C2_C3_as_grouped_replicates_with_DAT_SCAFF3	C1-C2-C3	C1-C2-C3	File Name: LO_20111205_SMI_01_1.RAW (F002836)	AT4g27520 [Arabidopsis thaliana]	gi|11762218,gi|15234164,gi|21592865,gi|23397249,gi|24417234,gi|332659953,gi|34395735,gi|4469003,gi|56381997,gi|7269606	NCBI_Arabidopsis_Thaliana_txid3702_20160205.fasta	35064.9	0.998	2	2	2	0.00018	0.0544	GADSVLEVNK	K	A	0.997	66.1	34.4	50.5	0	1	0	0	2	1031.54			13265.1	69	78	Empty	TRUE
Sowmya_20111205_Arabidopsis_Thaliana_C1_C2_C3_as_grouped_replicates_with_DAT_SCAFF3	C1-C2-C3	C1-C2-C3	File Name: LO_20111205_SMI_01_1.RAW (F002836)	AT4g27520 [Arabidopsis thaliana]	gi|11762218,gi|15234164,gi|21592865,gi|23397249,gi|24417234,gi|332659953,gi|34395735,gi|4469003,gi|56381997,gi|7269606	NCBI_Arabidopsis_Thaliana_txid3702_20160205.fasta	35064.9	0.998	2	2	2	0.00018	0.0544	LNVVVISAR	K	I	0.997	39.2	29.7	30	0	1	0	0	2	970.604			3314.7	124	132	Empty	TRUE
Sowmya_20111205_Arabidopsis_Thaliana_C1_C2_C3_as_grouped_replicates_with_DAT_SCAFF3	C1-C2-C3	C1-C2-C3	File Name: LO_20111205_SMI_01_1.RAW (F002836)	phosphoribulokinase precursor [Arabidopsis thaliana]	gi|12321472,gi|125576,gi|14994283,gi|15222551,gi|16441,gi|21536810,gi|22135952,gi|23197622,gi|298544279,gi|298552771,gi|298553719,gi|332193309	NCBI_Arabidopsis_Thaliana_txid3702_20160205.fasta	44465.3	1	12	12	24	0.00216	0.354	ANDFDLMYEQVK	R	A	0.997	82.4	29.7	82.4	0	2	0	0	2	1472.67			67683.2	124	135	Empty	TRUE
Sowmya_20111205_Arabidopsis_Thaliana_C1_C2_C3_as_grouped_replicates_with_DAT_SCAFF3	C1-C2-C3	C1-C2-C3	File Name: LO_20111205_SMI_01_1.RAW (F002836)	phosphoribulokinase precursor [Arabidopsis thaliana]	gi|12321472,gi|125576,gi|14994283,gi|15222551,gi|16441,gi|21536810,gi|22135952,gi|23197622,gi|298544279,gi|298552771,gi|298553719,gi|332193309	NCBI_Arabidopsis_Thaliana_txid3702_20160205.fasta	44465.3	1	12	12	24	0.00216	0.354	DLYEQLIANK	R	A	0.997	57.2	33.5	45.9	0	2	0	0	2	1206.64			20368.8	377	386	Empty	TRUE
Sowmya_20111205_Arabidopsis_Thaliana_C1_C2_C3_as_grouped_replicates_with_DAT_SCAFF3	C1-C2-C3	C1-C2-C3	File Name: LO_20111205_SMI_01_1.RAW (F002836)	phosphoribulokinase precursor [Arabidopsis thaliana]	gi|12321472,gi|125576,gi|14994283,gi|15222551,gi|16441,gi|21536810,gi|22135952,gi|23197622,gi|298544279,gi|298552771,gi|298553719,gi|332193309	NCBI_Arabidopsis_Thaliana_txid3702_20160205.fasta	44465.3	1	12	12	24	0.00216	0.354	GHSLESIK	R	A	0.996	33.9	30.6	24	0	3	0	0	2	870.468			39243.7	210	217	Empty	TRUE
Sowmya_20111205_Arabidopsis_Thaliana_C1_C2_C3_as_grouped_replicates_with_DAT_SCAFF3	C1-C2-C3	C1-C2-C3	File Name: LO_20111205_SMI_01_1.RAW (F002836)	phosphoribulokinase precursor [Arabidopsis thaliana]	gi|12321472,gi|125576,gi|14994283,gi|15222551,gi|16441,gi|21536810,gi|22135952,gi|23197622,gi|298544279,gi|298552771,gi|298553719,gi|332193309	NCBI_Arabidopsis_Thaliana_txid3702_20160205.fasta	44465.3	1	12	12	24	0.00216	0.354	HADFPGSNNGTGLFQTIVGLK	K	I	0.997	47.4	31.5	46.7	0	0	4	0	2	2173.1			103673	354	374	Empty	TRUE
Sowmya_20111205_Arabidopsis_Thaliana_C1_C2_C3_as_grouped_replicates_with_DAT_SCAFF3	C1-C2-C3	C1-C2-C3	File Name: LO_20111205_SMI_01_1.RAW (F002836)	phosphoribulokinase precursor [Arabidopsis thaliana]	gi|12321472,gi|125576,gi|14994283,gi|15222551,gi|16441,gi|21536810,gi|22135952,gi|23197622,gi|298544279,gi|298552771,gi|298553719,gi|332193309	NCBI_Arabidopsis_Thaliana_txid3702_20160205.fasta	44465.3	1	12	12	24	0.00216	0.354	ILVIEGLHPMFDER	K	V	0.997	33.8	31.1	29.5	0	0	1	0	2	1668.88			124891	166	179	Empty	TRUE
Sowmya_20111205_Arabidopsis_Thaliana_C1_C2_C3_as_grouped_replicates_with_DAT_SCAFF3	C1-C2-C3	C1-C2-C3	File Name: LO_20111205_SMI_01_1.RAW (F002836)	phosphoribulokinase precursor [Arabidopsis thaliana]	gi|12321472,gi|125576,gi|14994283,gi|15222551,gi|16441,gi|21536810,gi|22135952,gi|23197622,gi|298544279,gi|298552771,gi|298553719,gi|332193309	NCBI_Arabidopsis_Thaliana_txid3702_20160205.fasta	44465.3	1	12	12	24	0.00216	0.354	KLTCSYPGIK	R	F	0.997	47.4	31.8	37.4	0	2	0	0	2	1166.62			38151.6	292	301	Empty	TRUE
Sowmya_20111205_Arabidopsis_Thaliana_C1_C2_C3_as_grouped_replicates_with_DAT_SCAFF3	C1-C2-C3	C1-C2-C3	File Name: LO_20111205_SMI_01_1.RAW (F002836)	phosphoribulokinase precursor [Arabidopsis thaliana]	gi|12321472,gi|125576,gi|14994283,gi|15222551,gi|16441,gi|21536810,gi|22135952,gi|23197622,gi|298544279,gi|298552771,gi|298553719,gi|332193309	NCBI_Arabidopsis_Thaliana_txid3702_20160205.fasta	44465.3	1	12	12	24	0.00216	0.354	LDELIYVESHLSNLSTK	R	F	0.997	59.3	31.3	39.3	0	0	2	0	2	1961.02			104723	326	342	Empty	TRUE
Sowmya_20111205_Arabidopsis_Thaliana_C1_C2_C3_as_grouped_replicates_with_DAT_SCAFF3	C1-C2-C3	C1-C2-C3	File Name: LO_20111205_SMI_01_1.RAW (F002836)	phosphoribulokinase precursor [Arabidopsis thaliana]	gi|12321472,gi|125576,gi|14994283,gi|15222551,gi|16441,gi|21536810,gi|22135952,gi|23197622,gi|298544279,gi|298552771,gi|298553719,gi|332193309	NCBI_Arabidopsis_Thaliana_txid3702_20160205.fasta	44465.3	1	12	12	24	0.00216	0.354	LTCSYPGIK	K	F	0.994	33.2	32.8	29.2	0	1	0	0	2	1038.53			32166.2	293	301	Empty	TRUE
Sowmya_20111205_Arabidopsis_Thaliana_C1_C2_C3_as_grouped_replicates_with_DAT_SCAFF3	C1-C2-C3	C1-C2-C3	File Name: LO_20111205_SMI_01_1.RAW (F002836)	phosphoribulokinase precursor [Arabidopsis thaliana]	gi|12321472,gi|125576,gi|14994283,gi|15222551,gi|16441,gi|21536810,gi|22135952,gi|23197622,gi|298544279,gi|298552771,gi|298553719,gi|332193309	NCBI_Arabidopsis_Thaliana_txid3702_20160205.fasta	44465.3	1	12	12	24	0.00216	0.354	LTSVFGGAAKPPK	R	G	0.997	59.8	31.2	52.2	0	2	0	0	2	1272.73			23221.8	70	82	Empty	TRUE
Sowmya_20111205_Arabidopsis_Thaliana_C1_C2_C3_as_grouped_replicates_with_DAT_SCAFF3	C1-C2-C3	C1-C2-C3	File Name: LO_20111205_SMI_01_1.RAW (F002836)	phosphoribulokinase precursor [Arabidopsis thaliana]	gi|12321472,gi|125576,gi|14994283,gi|15222551,gi|16441,gi|21536810,gi|22135952,gi|23197622,gi|298544279,gi|298552771,gi|298553719,gi|332193309	NCBI_Arabidopsis_Thaliana_txid3702_20160205.fasta	44465.3	1	12	12	24	0.00216	0.354	NGIAVEKPIYNHVTGLLDPPELIQPPK	K	I	0.972	17.6	25.9	17.6	0	0	0	1	2	2952.62			8486.52	139	165	Empty	TRUE
Sowmya_20111205_Arabidopsis_Thaliana_C1_C2_C3_as_grouped_replicates_with_DAT_SCAFF3	C1-C2-C3	C1-C2-C3	File Name: LO_20111205_SMI_01_1.RAW (F002836)	phosphoribulokinase precursor [Arabidopsis thaliana]	gi|12321472,gi|125576,gi|14994283,gi|15222551,gi|16441,gi|21536810,gi|22135952,gi|23197622,gi|298544279,gi|298552771,gi|298553719,gi|332193309	NCBI_Arabidopsis_Thaliana_txid3702_20160205.fasta	44465.3	1	12	12	24	0.00216	0.354	RLTSVFGGAAKPPK	R	G	0.997	30.7	30.1	18.9	0	0	2	0	2	1428.83			9230.79	69	82	Empty	TRUE
Sowmya_20111205_Arabidopsis_Thaliana_C1_C2_C3_as_grouped_replicates_with_DAT_SCAFF3	C1-C2-C3	C1-C2-C3	File Name: LO_20111205_SMI_01_1.RAW (F002836)	phosphoribulokinase precursor [Arabidopsis thaliana]	gi|12321472,gi|125576,gi|14994283,gi|15222551,gi|16441,gi|21536810,gi|22135952,gi|23197622,gi|298544279,gi|298552771,gi|298553719,gi|332193309	NCBI_Arabidopsis_Thaliana_txid3702_20160205.fasta	44465.3	1	12	12	24	0.00216	0.354	VTALDPR	K	A	0.997	43	32.7	26	0	2	0	0	2	771.436			54585.9	117	123	Empty	TRUE
Sowmya_20111205_Arabidopsis_Thaliana_C1_C2_C3_as_grouped_replicates_with_DAT_SCAFF3	C1-C2-C3	C1-C2-C3	File Name: LO_20111205_SMI_01_1.RAW (F002836)	isopropylmalate dehydrogenase 1 [Arabidopsis thaliana]	gi|15241338,gi|21759264,gi|219930809,gi|219934315,gi|257672977,gi|257692708,gi|257727503,gi|332004614,gi|53749178,gi|59958306,gi|9757801	NCBI_Arabidopsis_Thaliana_txid3702_20160205.fasta	44163.6	1	5	5	7	0.00063	0.139	ANPLATILSAAMLLK	K	Y	0.997	40.6	27.4	40.6	0	0	3	0	2	1526.9			8379.34	337	351	Empty	TRUE
Sowmya_20111205_Arabidopsis_Thaliana_C1_C2_C3_as_grouped_replicates_with_DAT_SCAFF3	C1-C2-C3	C1-C2-C3	File Name: LO_20111205_SMI_01_1.RAW (F002836)	isopropylmalate dehydrogenase 1 [Arabidopsis thaliana]	gi|15241338,gi|21759264,gi|219930809,gi|219934315,gi|257672977,gi|257692708,gi|257727503,gi|332004614,gi|53749178,gi|59958306,gi|9757801	NCBI_Arabidopsis_Thaliana_txid3702_20160205.fasta	44163.6	1	5	5	7	0.00063	0.139	ANVLDASILWR	K	K	0.997	69.3	32.9	67.1	0	1	0	0	2	1257.69			4240.82	237	247	Empty	TRUE
Sowmya_20111205_Arabidopsis_Thaliana_C1_C2_C3_as_grouped_replicates_with_DAT_SCAFF3	C1-C2-C3	C1-C2-C3	File Name: LO_20111205_SMI_01_1.RAW (F002836)	isopropylmalate dehydrogenase 1 [Arabidopsis thaliana]	gi|15241338,gi|21759264,gi|219930809,gi|219934315,gi|257672977,gi|257692708,gi|257727503,gi|332004614,gi|53749178,gi|59958306,gi|9757801	NCBI_Arabidopsis_Thaliana_txid3702_20160205.fasta	44163.6	1	5	5	7	0.00063	0.139	LSDAILLGAIGGYK	K	W	0.997	71.4	30.8	71.4	0	1	0	0	2	1390.79			10438.9	109	122	Empty	TRUE
Sowmya_20111205_Arabidopsis_Thaliana_C1_C2_C3_as_grouped_replicates_with_DAT_SCAFF3	C1-C2-C3	C1-C2-C3	File Name: LO_20111205_SMI_01_1.RAW (F002836)	isopropylmalate dehydrogenase 1 [Arabidopsis thaliana]	gi|15241338,gi|21759264,gi|219930809,gi|219934315,gi|257672977,gi|257692708,gi|257727503,gi|332004614,gi|53749178,gi|59958306,gi|9757801	NCBI_Arabidopsis_Thaliana_txid3702_20160205.fasta	44163.6	1	5	5	7	0.00063	0.139	TGDIYSPGNK	R	L	0.993	32.4	33.1	28.9	0	1	0	0	2	1051.51			4740.52	377	386	Empty	TRUE
Sowmya_20111205_Arabidopsis_Thaliana_C1_C2_C3_as_grouped_replicates_with_DAT_SCAFF3	C1-C2-C3	C1-C2-C3	File Name: LO_20111205_SMI_01_1.RAW (F002836)	isopropylmalate dehydrogenase 1 [Arabidopsis thaliana]	gi|15241338,gi|21759264,gi|219930809,gi|219934315,gi|257672977,gi|257692708,gi|257727503,gi|332004614,gi|53749178,gi|59958306,gi|9757801	NCBI_Arabidopsis_Thaliana_txid3702_20160205.fasta	44163.6	1	5	5	7	0.00063	0.139	VAFETAR	R	K	0.995	37	33.8	15.3	0	1	0	0	2	793.42			12865.6	219	225	Empty	TRUE
Sowmya_20111205_Arabidopsis_Thaliana_C1_C2_C3_as_grouped_replicates_with_DAT_SCAFF3	C1-C2-C3	C1-C2-C3	File Name: LO_20111205_SMI_01_1.RAW (F002836)	Unknown protein [Arabidopsis thaliana]	gi|13877605,gi|14916987,gi|15239684,gi|2149021,gi|219752143,gi|219764730,gi|257306965,gi|257308969,gi|257671696,gi|259439258,gi|259472243,gi|300544643,gi|300634157,gi|31711934,gi|332005289,gi|4586350,gi|5002530	NCBI_Arabidopsis_Thaliana_txid3702_20160205.fasta	57676.7	1	4	4	4	0.00036	0.0996	AMAVDTTILGLSK	K	E	0.982	34.1	33.2	29.2	0	1	0	0	2	1319.72			8001.65	279	291	Empty	TRUE
Sowmya_20111205_Arabidopsis_Thaliana_C1_C2_C3_as_grouped_replicates_with_DAT_SCAFF3	C1-C2-C3	C1-C2-C3	File Name: LO_20111205_SMI_01_1.RAW (F002836)	Unknown protein [Arabidopsis thaliana]	gi|13877605,gi|14916987,gi|15239684,gi|2149021,gi|219752143,gi|219764730,gi|257306965,gi|257308969,gi|257671696,gi|259439258,gi|259472243,gi|300544643,gi|300634157,gi|31711934,gi|332005289,gi|4586350,gi|5002530	NCBI_Arabidopsis_Thaliana_txid3702_20160205.fasta	57676.7	1	4	4	4	0.00036	0.0996	DIEDVLILSGDHLYR	K	M	0.997	40.2	32.7	35.7	0	0	1	0	2	1757.91			3480.21	208	222	Empty	TRUE
Sowmya_20111205_Arabidopsis_Thaliana_C1_C2_C3_as_grouped_replicates_with_DAT_SCAFF3	C1-C2-C3	C1-C2-C3	File Name: LO_20111205_SMI_01_1.RAW (F002836)	Unknown protein [Arabidopsis thaliana]	gi|13877605,gi|14916987,gi|15239684,gi|2149021,gi|219752143,gi|219764730,gi|257306965,gi|257308969,gi|257671696,gi|259439258,gi|259472243,gi|300544643,gi|300634157,gi|31711934,gi|332005289,gi|4586350,gi|5002530	NCBI_Arabidopsis_Thaliana_txid3702_20160205.fasta	57676.7	1	4	4	4	0.00036	0.0996	TVASIILGGGAGTR	R	L	0.971	29.7	31.3	28.3	0	1	0	0	2	1272.73			10108.7	89	102	Empty	TRUE
Sowmya_20111205_Arabidopsis_Thaliana_C1_C2_C3_as_grouped_replicates_with_DAT_SCAFF3	C1-C2-C3	C1-C2-C3	File Name: LO_20111205_SMI_01_1.RAW (F002836)	Unknown protein [Arabidopsis thaliana]	gi|13877605,gi|14916987,gi|15239684,gi|2149021,gi|219752143,gi|219764730,gi|257306965,gi|257308969,gi|257671696,gi|259439258,gi|259472243,gi|300544643,gi|300634157,gi|31711934,gi|332005289,gi|4586350,gi|5002530	NCBI_Arabidopsis_Thaliana_txid3702_20160205.fasta	57676.7	1	4	4	4	0.00036	0.0996	WFQGTADAVR	R	Q	0.997	42.7	33.7	31.6	0	1	0	0	2	1150.56			12494.3	186	195	Empty	TRUE
Sowmya_20111205_Arabidopsis_Thaliana_C1_C2_C3_as_grouped_replicates_with_DAT_SCAFF3	C1-C2-C3	C1-C2-C3	File Name: LO_20111205_SMI_01_1.RAW (F002836)	ribosomal protein L10 [Arabidopsis thaliana]	gi|15240644,gi|208879528,gi|21555764,gi|332004523,gi|75263201,gi|9955543	NCBI_Arabidopsis_Thaliana_txid3702_20160205.fasta	24736.6	1	3	3	4	0.00036	0.2	MLGALQSPAINLVTTLQAPAR	K	E	0.992	19.9	27.2	14	0	0	1	0	2	2165.21			8997.46	181	201	Empty	TRUE
Sowmya_20111205_Arabidopsis_Thaliana_C1_C2_C3_as_grouped_replicates_with_DAT_SCAFF3	C1-C2-C3	C1-C2-C3	File Name: LO_20111205_SMI_01_1.RAW (F002836)	ribosomal protein L10 [Arabidopsis thaliana]	gi|15240644,gi|208879528,gi|21555764,gi|332004523,gi|75263201,gi|9955543	NCBI_Arabidopsis_Thaliana_txid3702_20160205.fasta	24736.6	1	3	3	4	0.00036	0.2	SHLENCHLLAAINYK	K	G	0.997	47	32.1	47	0	0	1	0	2	1782.9			36051.4	57	71	Empty	TRUE
Sowmya_20111205_Arabidopsis_Thaliana_C1_C2_C3_as_grouped_replicates_with_DAT_SCAFF3	C1-C2-C3	C1-C2-C3	File Name: LO_20111205_SMI_01_1.RAW (F002836)	ribosomal protein L10 [Arabidopsis thaliana]	gi|15240644,gi|208879528,gi|21555764,gi|332004523,gi|75263201,gi|9955543	NCBI_Arabidopsis_Thaliana_txid3702_20160205.fasta	24736.6	1	3	3	4	0.00036	0.2	VLETMPTR	K	A	0.997	42.1	34.6	7.44	0	2	0	0	2	946.503			20375.3	167	174	Empty	TRUE
Sowmya_20111205_Arabidopsis_Thaliana_C1_C2_C3_as_grouped_replicates_with_DAT_SCAFF3	C1-C2-C3	C1-C2-C3	File Name: LO_20111205_SMI_01_1.RAW (F002836)	fructose-1,6-bisphosphatase [Arabidopsis thaliana]	gi|15218438,gi|219741514,gi|23306440,gi|257336928,gi|259456416,gi|259703575,gi|300590391,gi|300654440,gi|30984564,gi|332193864,gi|7523678,gi|75312318	NCBI_Arabidopsis_Thaliana_txid3702_20160205.fasta	37288.1	1	2	2	2	0.00018	0.0557	FVCSAVNK	K	A	0.99	30.3	32.8	20.9	0	1	0	0	2	924.461			5187.81	46	53	Empty	TRUE
Sowmya_20111205_Arabidopsis_Thaliana_C1_C2_C3_as_grouped_replicates_with_DAT_SCAFF3	C1-C2-C3	C1-C2-C3	File Name: LO_20111205_SMI_01_1.RAW (F002836)	fructose-1,6-bisphosphatase [Arabidopsis thaliana]	gi|15218438,gi|219741514,gi|23306440,gi|257336928,gi|259456416,gi|259703575,gi|300590391,gi|300654440,gi|30984564,gi|332193864,gi|7523678,gi|75312318	NCBI_Arabidopsis_Thaliana_txid3702_20160205.fasta	37288.1	1	2	2	2	0.00018	0.0557	YVGSMVADVHR	R	T	0.958	30.1	33.1	21.9	0	1	0	0	2	1233.6			11882.9	247	257	Empty	TRUE
Sowmya_20111205_Arabidopsis_Thaliana_C1_C2_C3_as_grouped_replicates_with_DAT_SCAFF3	C1-C2-C3	C1-C2-C3	File Name: LO_20111205_SMI_01_1.RAW (F002836)	unknown protein [Arabidopsis thaliana]	gi|14334624,gi|15232724,gi|21554602,gi|23297144,gi|332644719,gi|6522588	NCBI_Arabidopsis_Thaliana_txid3702_20160205.fasta	10530.3	1	2	2	7	0.00063	0.25	NPIDFVLGFMTK	K	Q	0.997	74.7	33.1	74.7	0	5	0	0	2	1381.72			55725.8	33	44	Empty	TRUE
Sowmya_20111205_Arabidopsis_Thaliana_C1_C2_C3_as_grouped_replicates_with_DAT_SCAFF3	C1-C2-C3	C1-C2-C3	File Name: LO_20111205_SMI_01_1.RAW (F002836)	unknown protein [Arabidopsis thaliana]	gi|14334624,gi|15232724,gi|21554602,gi|23297144,gi|332644719,gi|6522588	NCBI_Arabidopsis_Thaliana_txid3702_20160205.fasta	10530.3	1	2	2	7	0.00063	0.25	SEGGFGGLGSLFK	K	-	0.997	65.3	31.8	58.6	0	2	0	0	2	1255.63			27789.9	87	99	Empty	TRUE
Sowmya_20111205_Arabidopsis_Thaliana_C1_C2_C3_as_grouped_replicates_with_DAT_SCAFF3	C1-C2-C3	C1-C2-C3	File Name: LO_20111205_SMI_01_1.RAW (F002836)	At2g30860/F7F1.7 [Arabidopsis thaliana]	gi|13926310,gi|15224581,gi|27363352,gi|3201613,gi|330253354,gi|75318706	NCBI_Arabidopsis_Thaliana_txid3702_20160205.fasta	24146.4	1	4	4	6	0.00054	0.214	GVAFETIPVDLMK	K	G	0.997	85.8	33	58.8	0	2	0	0	2	1419.76			76623.8	24	36	Empty	TRUE
Sowmya_20111205_Arabidopsis_Thaliana_C1_C2_C3_as_grouped_replicates_with_DAT_SCAFF3	C1-C2-C3	C1-C2-C3	File Name: LO_20111205_SMI_01_1.RAW (F002836)	At2g30860/F7F1.7 [Arabidopsis thaliana]	gi|13926310,gi|15224581,gi|27363352,gi|3201613,gi|330253354,gi|75318706	NCBI_Arabidopsis_Thaliana_txid3702_20160205.fasta	24146.4	1	4	4	6	0.00054	0.214	LAGVLDVYEAHLSK	K	S	0.997	30.1	32	30.1	0	0	1	0	2	1514.82			193344	139	152	Empty	TRUE
Sowmya_20111205_Arabidopsis_Thaliana_C1_C2_C3_as_grouped_replicates_with_DAT_SCAFF3	C1-C2-C3	C1-C2-C3	File Name: LO_20111205_SMI_01_1.RAW (F002836)	At2g30860/F7F1.7 [Arabidopsis thaliana]	gi|13926310,gi|15224581,gi|27363352,gi|3201613,gi|330253354,gi|75318706	NCBI_Arabidopsis_Thaliana_txid3702_20160205.fasta	24146.4	1	4	4	6	0.00054	0.214	SQGPDLLGK	R	T	0.996	39.7	31.2	27.7	0	1	0	0	2	914.494			75633.3	79	87	Empty	TRUE	gi|497789,gi|330253356,gi|22136038,gi|23197738,gi|3201614,gi|15224582,gi|1170089,gi|227476600
Sowmya_20111205_Arabidopsis_Thaliana_C1_C2_C3_as_grouped_replicates_with_DAT_SCAFF3	C1-C2-C3	C1-C2-C3	File Name: LO_20111205_SMI_01_1.RAW (F002836)	At2g30860/F7F1.7 [Arabidopsis thaliana]	gi|13926310,gi|15224581,gi|27363352,gi|3201613,gi|330253354,gi|75318706	NCBI_Arabidopsis_Thaliana_txid3702_20160205.fasta	24146.4	1	4	4	6	0.00054	0.214	VYGPHFASPK	K	R	0.992	31.9	33.2	0	0	2	0	0	2	1102.57			50247.7	5	14	Empty	TRUE
Sowmya_20111205_Arabidopsis_Thaliana_C1_C2_C3_as_grouped_replicates_with_DAT_SCAFF3	C1-C2-C3	C1-C2-C3	File Name: LO_20111205_SMI_01_1.RAW (F002836)	RecName: Full=ATP synthase subunit alpha, mitochondrial	gi|14916970	NCBI_Arabidopsis_Thaliana_txid3702_20160205.fasta	55046.7	1	7	7	8	0.00072	0.166	AAELTNLFESR	R	I	0.997	57.8	34	49.6	0	2	0	0	2	1250.64			22951.7	7	17	Empty	TRUE
Sowmya_20111205_Arabidopsis_Thaliana_C1_C2_C3_as_grouped_replicates_with_DAT_SCAFF3	C1-C2-C3	C1-C2-C3	File Name: LO_20111205_SMI_01_1.RAW (F002836)	RecName: Full=ATP synthase subunit alpha, mitochondrial	gi|14916970	NCBI_Arabidopsis_Thaliana_txid3702_20160205.fasta	55046.7	1	7	7	8	0.00072	0.166	KSVHEPMQTGLK	R	A	0.996	30.5	32.5	26	0	0	1	0	2	1354.71			16692.1	142	153	Empty	TRUE
Sowmya_20111205_Arabidopsis_Thaliana_C1_C2_C3_as_grouped_replicates_with_DAT_SCAFF3	C1-C2-C3	C1-C2-C3	File Name: LO_20111205_SMI_01_1.RAW (F002836)	RecName: Full=ATP synthase subunit alpha, mitochondrial	gi|14916970	NCBI_Arabidopsis_Thaliana_txid3702_20160205.fasta	55046.7	1	7	7	8	0.00072	0.166	QMSLLLR	R	R	0.997	46.6	32.6	23	0	1	0	0	2	860.502			98047.1	283	289	Empty	FALSE	gi|7525018,gi|5881679,gi|6685244
Sowmya_20111205_Arabidopsis_Thaliana_C1_C2_C3_as_grouped_replicates_with_DAT_SCAFF3	C1-C2-C3	C1-C2-C3	File Name: LO_20111205_SMI_01_1.RAW (F002836)	RecName: Full=ATP synthase subunit alpha, mitochondrial	gi|14916970	NCBI_Arabidopsis_Thaliana_txid3702_20160205.fasta	55046.7	1	7	7	8	0.00072	0.166	QPQYAPLPIEK	K	Q	0.973	26.2	30.6	24	0	1	0	0	2	1283.7			13142.7	433	443	Empty	TRUE
Sowmya_20111205_Arabidopsis_Thaliana_C1_C2_C3_as_grouped_replicates_with_DAT_SCAFF3	C1-C2-C3	C1-C2-C3	File Name: LO_20111205_SMI_01_1.RAW (F002836)	RecName: Full=ATP synthase subunit alpha, mitochondrial	gi|14916970	NCBI_Arabidopsis_Thaliana_txid3702_20160205.fasta	55046.7	1	7	7	8	0.00072	0.166	SVHEPMQTGLK	K	A	0.973	21.6	31.9	12	0	0	1	0	2	1226.62			14106.3	143	153	Empty	TRUE
Sowmya_20111205_Arabidopsis_Thaliana_C1_C2_C3_as_grouped_replicates_with_DAT_SCAFF3	C1-C2-C3	C1-C2-C3	File Name: LO_20111205_SMI_01_1.RAW (F002836)	RecName: Full=ATP synthase subunit alpha, mitochondrial	gi|14916970	NCBI_Arabidopsis_Thaliana_txid3702_20160205.fasta	55046.7	1	7	7	8	0.00072	0.166	TGSIVDVPAGK	R	A	0.997	41.1	33.2	31.3	0	1	0	0	2	1043.57			11744.9	93	103	Empty	TRUE
Sowmya_20111205_Arabidopsis_Thaliana_C1_C2_C3_as_grouped_replicates_with_DAT_SCAFF3	C1-C2-C3	C1-C2-C3	File Name: LO_20111205_SMI_01_1.RAW (F002836)	RecName: Full=ATP synthase subunit alpha, mitochondrial	gi|14916970	NCBI_Arabidopsis_Thaliana_txid3702_20160205.fasta	55046.7	1	7	7	8	0.00072	0.166	TTIAIDTILNQK	K	Q	0.997	46.8	32.1	39	0	1	0	0	2	1330.76			16802	178	189	Empty	TRUE
Sowmya_20111205_Arabidopsis_Thaliana_C1_C2_C3_as_grouped_replicates_with_DAT_SCAFF3	C1-C2-C3	C1-C2-C3	File Name: LO_20111205_SMI_01_1.RAW (F002836)	RecName: Full=ATP synthase subunit alpha, mitochondrial	gi|14916970	NCBI_Arabidopsis_Thaliana_txid3702_20160205.fasta	55046.7	1	7	7	8	0.00072	0.166	VGSAAQLK	R	A	0.991	39.8	36.6	0	0	1	0	0	2	773.452			1167.92	377	384	Empty	FALSE	gi|7525018,gi|5881679,gi|6685244
Sowmya_20111205_Arabidopsis_Thaliana_C1_C2_C3_as_grouped_replicates_with_DAT_SCAFF3	C1-C2-C3	C1-C2-C3	File Name: LO_20111205_SMI_01_1.RAW (F002836)	RecName: Full=ATP synthase subunit alpha, mitochondrial	gi|14916970	NCBI_Arabidopsis_Thaliana_txid3702_20160205.fasta	55046.7	1	7	7	8	0.00072	0.166	VVDAMGVPIDGK	R	G	0.997	52.3	32.1	38.1	0	1	0	0	2	1200.63			17115.7	109	120	Empty	TRUE
Sowmya_20111205_Arabidopsis_Thaliana_C1_C2_C3_as_grouped_replicates_with_DAT_SCAFF3	C1-C2-C3	C1-C2-C3	File Name: LO_20111205_SMI_01_1.RAW (F002836)	AT4g13940 [Arabidopsis thaliana]	gi|11762222,gi|14596157,gi|15146276,gi|15236376,gi|19699158,gi|20148279,gi|2244750,gi|27311597,gi|3088579,gi|332657945,gi|60266731,gi|6174970,gi|7268098	NCBI_Arabidopsis_Thaliana_txid3702_20160205.fasta	53379.2	1	15	15	20	0.0018	0.287	AEEIFEK	K	T	0.997	42.7	33.5	15.5	0	1	0	0	2	865.43			4422.29	153	159	Empty	TRUE
Sowmya_20111205_Arabidopsis_Thaliana_C1_C2_C3_as_grouped_replicates_with_DAT_SCAFF3	C1-C2-C3	C1-C2-C3	File Name: LO_20111205_SMI_01_1.RAW (F002836)	AT4g13940 [Arabidopsis thaliana]	gi|11762222,gi|14596157,gi|15146276,gi|15236376,gi|19699158,gi|20148279,gi|2244750,gi|27311597,gi|3088579,gi|332657945,gi|60266731,gi|6174970,gi|7268098	NCBI_Arabidopsis_Thaliana_txid3702_20160205.fasta	53379.2	1	15	15	20	0.0018	0.287	ATDVMIAGK	R	V	0.997	74.5	34.8	54.6	0	1	0	0	2	905.476			8838.93	255	263	Empty	TRUE	gi|20260074,gi|15229522,gi|16226776,gi|61216850,gi|9293955,gi|15292699,gi|16649037,gi|20453075,gi|332643296,gi|23297630
Sowmya_20111205_Arabidopsis_Thaliana_C1_C2_C3_as_grouped_replicates_with_DAT_SCAFF3	C1-C2-C3	C1-C2-C3	File Name: LO_20111205_SMI_01_1.RAW (F002836)	AT4g13940 [Arabidopsis thaliana]	gi|11762222,gi|14596157,gi|15146276,gi|15236376,gi|19699158,gi|20148279,gi|2244750,gi|27311597,gi|3088579,gi|332657945,gi|60266731,gi|6174970,gi|7268098	NCBI_Arabidopsis_Thaliana_txid3702_20160205.fasta	53379.2	1	15	15	20	0.0018	0.287	DIIMVDHMR	K	K	0.997	41.5	30.8	0	0	2	0	0	2	1129.55			68517.2	329	337	Empty	TRUE	gi|20260074,gi|15229522,gi|16226776,gi|61216850,gi|9293955,gi|15292699,gi|16649037,gi|20453075,gi|332643296,gi|23297630
Sowmya_20111205_Arabidopsis_Thaliana_C1_C2_C3_as_grouped_replicates_with_DAT_SCAFF3	C1-C2-C3	C1-C2-C3	File Name: LO_20111205_SMI_01_1.RAW (F002836)	AT4g13940 [Arabidopsis thaliana]	gi|11762222,gi|14596157,gi|15146276,gi|15236376,gi|19699158,gi|20148279,gi|2244750,gi|27311597,gi|3088579,gi|332657945,gi|60266731,gi|6174970,gi|7268098	NCBI_Arabidopsis_Thaliana_txid3702_20160205.fasta	53379.2	1	15	15	20	0.0018	0.287	DMSQADFGR	K	L	0.997	43.1	26.8	35.1	0	2	0	0	2	1026.43			28457.5	18	26	Empty	TRUE	gi|20260074,gi|15229522,gi|16226776,gi|61216850,gi|9293955,gi|15292699,gi|16649037,gi|20453075,gi|332643296,gi|23297630
Sowmya_20111205_Arabidopsis_Thaliana_C1_C2_C3_as_grouped_replicates_with_DAT_SCAFF3	C1-C2-C3	C1-C2-C3	File Name: LO_20111205_SMI_01_1.RAW (F002836)	AT4g13940 [Arabidopsis thaliana]	gi|11762222,gi|14596157,gi|15146276,gi|15236376,gi|19699158,gi|20148279,gi|2244750,gi|27311597,gi|3088579,gi|332657945,gi|60266731,gi|6174970,gi|7268098	NCBI_Arabidopsis_Thaliana_txid3702_20160205.fasta	53379.2	1	15	15	20	0.0018	0.287	DQSDYVSIPIEGPYKPPHYR	K	-	0.996	31.5	31	0	0	0	0	1	2	2361.15			41083	465	484	Empty	TRUE
Sowmya_20111205_Arabidopsis_Thaliana_C1_C2_C3_as_grouped_replicates_with_DAT_SCAFF3	C1-C2-C3	C1-C2-C3	File Name: LO_20111205_SMI_01_1.RAW (F002836)	AT4g13940 [Arabidopsis thaliana]	gi|11762222,gi|14596157,gi|15146276,gi|15236376,gi|19699158,gi|20148279,gi|2244750,gi|27311597,gi|3088579,gi|332657945,gi|60266731,gi|6174970,gi|7268098	NCBI_Arabidopsis_Thaliana_txid3702_20160205.fasta	53379.2	1	15	15	20	0.0018	0.287	FDNLYGCR	K	H	0.997	51.1	27.7	45.2	0	2	0	0	2	1044.46			32148.1	238	245	Empty	TRUE	gi|20260074,gi|15229522,gi|16226776,gi|61216850,gi|9293955,gi|15292699,gi|16649037,gi|20453075,gi|332643296,gi|23297630
Sowmya_20111205_Arabidopsis_Thaliana_C1_C2_C3_as_grouped_replicates_with_DAT_SCAFF3	C1-C2-C3	C1-C2-C3	File Name: LO_20111205_SMI_01_1.RAW (F002836)	AT4g13940 [Arabidopsis thaliana]	gi|11762222,gi|14596157,gi|15146276,gi|15236376,gi|19699158,gi|20148279,gi|2244750,gi|27311597,gi|3088579,gi|332657945,gi|60266731,gi|6174970,gi|7268098	NCBI_Arabidopsis_Thaliana_txid3702_20160205.fasta	53379.2	1	15	15	20	0.0018	0.287	HSLPDGLMR	R	A	0.994	38.8	33.2	28.2	0	1	0	0	2	1025.52			14764.5	246	254	Empty	TRUE	gi|20260074,gi|15229522,gi|16226776,gi|61216850,gi|9293955,gi|15292699,gi|16649037,gi|20453075,gi|332643296,gi|23297630
Sowmya_20111205_Arabidopsis_Thaliana_C1_C2_C3_as_grouped_replicates_with_DAT_SCAFF3	C1-C2-C3	C1-C2-C3	File Name: LO_20111205_SMI_01_1.RAW (F002836)	AT4g13940 [Arabidopsis thaliana]	gi|11762222,gi|14596157,gi|15146276,gi|15236376,gi|19699158,gi|20148279,gi|2244750,gi|27311597,gi|3088579,gi|332657945,gi|60266731,gi|6174970,gi|7268098	NCBI_Arabidopsis_Thaliana_txid3702_20160205.fasta	53379.2	1	15	15	20	0.0018	0.287	ITIKPQTDR	R	W	0.984	37	32.6	26.8	0	1	0	0	2	1071.62			11786.5	369	377	Empty	TRUE	gi|20260074,gi|15229522,gi|16226776,gi|61216850,gi|9293955,gi|15292699,gi|16649037,gi|20453075,gi|332643296,gi|23297630
Sowmya_20111205_Arabidopsis_Thaliana_C1_C2_C3_as_grouped_replicates_with_DAT_SCAFF3	C1-C2-C3	C1-C2-C3	File Name: LO_20111205_SMI_01_1.RAW (F002836)	AT4g13940 [Arabidopsis thaliana]	gi|11762222,gi|14596157,gi|15146276,gi|15236376,gi|19699158,gi|20148279,gi|2244750,gi|27311597,gi|3088579,gi|332657945,gi|60266731,gi|6174970,gi|7268098	NCBI_Arabidopsis_Thaliana_txid3702_20160205.fasta	53379.2	1	15	15	20	0.0018	0.287	KVYVLPK	K	H	0.964	19	25	6.09	0	1	0	0	2	846.545			19154.8	435	441	Empty	TRUE	gi|20260074,gi|15229522,gi|16226776,gi|61216850,gi|9293955,gi|15292699,gi|16649037,gi|20453075,gi|332643296,gi|23297630
Sowmya_20111205_Arabidopsis_Thaliana_C1_C2_C3_as_grouped_replicates_with_DAT_SCAFF3	C1-C2-C3	C1-C2-C3	File Name: LO_20111205_SMI_01_1.RAW (F002836)	AT4g13940 [Arabidopsis thaliana]	gi|11762222,gi|14596157,gi|15146276,gi|15236376,gi|19699158,gi|20148279,gi|2244750,gi|27311597,gi|3088579,gi|332657945,gi|60266731,gi|6174970,gi|7268098	NCBI_Arabidopsis_Thaliana_txid3702_20160205.fasta	53379.2	1	15	15	20	0.0018	0.287	RITIKPQTDR	K	W	0.957	18.2	29.4	15.8	0	0	1	0	2	1227.72			10325.4	368	377	Empty	TRUE	gi|20260074,gi|15229522,gi|16226776,gi|61216850,gi|9293955,gi|15292699,gi|16649037,gi|20453075,gi|332643296,gi|23297630
Sowmya_20111205_Arabidopsis_Thaliana_C1_C2_C3_as_grouped_replicates_with_DAT_SCAFF3	C1-C2-C3	C1-C2-C3	File Name: LO_20111205_SMI_01_1.RAW (F002836)	AT4g13940 [Arabidopsis thaliana]	gi|11762222,gi|14596157,gi|15146276,gi|15236376,gi|19699158,gi|20148279,gi|2244750,gi|27311597,gi|3088579,gi|332657945,gi|60266731,gi|6174970,gi|7268098	NCBI_Arabidopsis_Thaliana_txid3702_20160205.fasta	53379.2	1	15	15	20	0.0018	0.287	SKFDNLYGCR	K	H	0.993	34.7	30	22.3	0	1	0	0	2	1259.58			17135.3	236	245	Empty	TRUE	gi|20260074,gi|15229522,gi|16226776,gi|61216850,gi|9293955,gi|15292699,gi|16649037,gi|20453075,gi|332643296,gi|23297630
Sowmya_20111205_Arabidopsis_Thaliana_C1_C2_C3_as_grouped_replicates_with_DAT_SCAFF3	C1-C2-C3	C1-C2-C3	File Name: LO_20111205_SMI_01_1.RAW (F002836)	AT4g13940 [Arabidopsis thaliana]	gi|11762222,gi|14596157,gi|15146276,gi|15236376,gi|19699158,gi|20148279,gi|2244750,gi|27311597,gi|3088579,gi|332657945,gi|60266731,gi|6174970,gi|7268098	NCBI_Arabidopsis_Thaliana_txid3702_20160205.fasta	53379.2	1	15	15	20	0.0018	0.287	TEFGPSQPFK	R	G	0.996	39.5	34.1	27.7	0	2	0	0	2	1137.56			22526.6	44	53	Empty	TRUE
Sowmya_20111205_Arabidopsis_Thaliana_C1_C2_C3_as_grouped_replicates_with_DAT_SCAFF3	C1-C2-C3	C1-C2-C3	File Name: LO_20111205_SMI_01_1.RAW (F002836)	AT4g13940 [Arabidopsis thaliana]	gi|11762222,gi|14596157,gi|15146276,gi|15236376,gi|19699158,gi|20148279,gi|2244750,gi|27311597,gi|3088579,gi|332657945,gi|60266731,gi|6174970,gi|7268098	NCBI_Arabidopsis_Thaliana_txid3702_20160205.fasta	53379.2	1	15	15	20	0.0018	0.287	VALLHLGK	K	L	0.997	39	25	33	0	1	0	0	2	850.551			5771.16	447	454	Empty	TRUE
Sowmya_20111205_Arabidopsis_Thaliana_C1_C2_C3_as_grouped_replicates_with_DAT_SCAFF3	C1-C2-C3	C1-C2-C3	File Name: LO_20111205_SMI_01_1.RAW (F002836)	AT4g13940 [Arabidopsis thaliana]	gi|11762222,gi|14596157,gi|15146276,gi|15236376,gi|19699158,gi|20148279,gi|2244750,gi|27311597,gi|3088579,gi|332657945,gi|60266731,gi|6174970,gi|7268098	NCBI_Arabidopsis_Thaliana_txid3702_20160205.fasta	53379.2	1	15	15	20	0.0018	0.287	VAVICGYGDVGK	K	G	0.997	69.1	33.8	58.7	0	1	0	0	2	1237.62			63192.8	264	275	Empty	TRUE	gi|20260074,gi|15229522,gi|16226776,gi|61216850,gi|9293955,gi|15292699,gi|16649037,gi|20453075,gi|332643296,gi|23297630
Sowmya_20111205_Arabidopsis_Thaliana_C1_C2_C3_as_grouped_replicates_with_DAT_SCAFF3	C1-C2-C3	C1-C2-C3	File Name: LO_20111205_SMI_01_1.RAW (F002836)	AT4g13940 [Arabidopsis thaliana]	gi|11762222,gi|14596157,gi|15146276,gi|15236376,gi|19699158,gi|20148279,gi|2244750,gi|27311597,gi|3088579,gi|332657945,gi|60266731,gi|6174970,gi|7268098	NCBI_Arabidopsis_Thaliana_txid3702_20160205.fasta	53379.2	1	15	15	20	0.0018	0.287	WCSCNIFSTQDHAAAAIAR	R	D	0.997	27.4	28.4	27.4	0	0	2	0	2	2178.98			67669.7	83	101	Empty	TRUE	gi|20260074,gi|15229522,gi|16226776,gi|61216850,gi|9293955,gi|15292699,gi|16649037,gi|20453075,gi|332643296,gi|23297630
Sowmya_20111205_Arabidopsis_Thaliana_C1_C2_C3_as_grouped_replicates_with_DAT_SCAFF3	C1-C2-C3	C1-C2-C3	File Name: LO_20111205_SMI_01_1.RAW (F002836)	guanine nucleotide-binding protein, putative [Arabidopsis thaliana]	gi|12321595,gi|12597816,gi|15221916,gi|16604557,gi|20259151,gi|21593440,gi|332194208,gi|75333344	NCBI_Arabidopsis_Thaliana_txid3702_20160205.fasta	35800.8	1	3	3	5	0.00045	0.163	DGVILLWDLAEGK	K	K	0.98	31.4	32.1	31.4	0	2	0	0	2	1428.77			16110.1	214	226	Empty	TRUE
Sowmya_20111205_Arabidopsis_Thaliana_C1_C2_C3_as_grouped_replicates_with_DAT_SCAFF3	C1-C2-C3	C1-C2-C3	File Name: LO_20111205_SMI_01_1.RAW (F002836)	guanine nucleotide-binding protein, putative [Arabidopsis thaliana]	gi|12321595,gi|12597816,gi|15221916,gi|16604557,gi|20259151,gi|21593440,gi|332194208,gi|75333344	NCBI_Arabidopsis_Thaliana_txid3702_20160205.fasta	35800.8	1	3	3	5	0.00045	0.163	DVLSVAFSTDNR	K	Q	0.978	40.6	32.6	40.6	0	1	0	0	2	1323.65			8522.13	107	118	Empty	TRUE
Sowmya_20111205_Arabidopsis_Thaliana_C1_C2_C3_as_grouped_replicates_with_DAT_SCAFF3	C1-C2-C3	C1-C2-C3	File Name: LO_20111205_SMI_01_1.RAW (F002836)	guanine nucleotide-binding protein, putative [Arabidopsis thaliana]	gi|12321595,gi|12597816,gi|15221916,gi|16604557,gi|20259151,gi|21593440,gi|332194208,gi|75333344	NCBI_Arabidopsis_Thaliana_txid3702_20160205.fasta	35800.8	1	3	3	5	0.00045	0.163	LWNTLGECK	K	Y	0.997	49.3	32.3	41.5	0	2	0	0	2	1120.55			30209.3	131	139	Empty	FALSE	gi|8671763,gi|2289095,gi|332191552,gi|15220941,gi|21431762,gi|14334668,gi|9719723,gi|21594513,gi|17104603
Sowmya_20111205_Arabidopsis_Thaliana_C1_C2_C3_as_grouped_replicates_with_DAT_SCAFF3	C1-C2-C3	C1-C2-C3	File Name: LO_20111205_SMI_01_1.RAW (F002836)	guanine nucleotide-binding protein, putative [Arabidopsis thaliana]	gi|12321595,gi|12597816,gi|15221916,gi|16604557,gi|20259151,gi|21593440,gi|332194208,gi|75333344	NCBI_Arabidopsis_Thaliana_txid3702_20160205.fasta	35800.8	1	3	3	5	0.00045	0.163	LYSLEAGSIIHSLCFSPNR	K	Y	0.997	47.8	31.2	40.4	0	0	2	0	2	2164.09			25525.5	228	246	Empty	TRUE
Sowmya_20111205_Arabidopsis_Thaliana_C1_C2_C3_as_grouped_replicates_with_DAT_SCAFF3	C1-C2-C3	C1-C2-C3	File Name: LO_20111205_SMI_01_1.RAW (F002836)	D-3-phosphoglycerate dehydrogenase [Arabidopsis thaliana]	gi|15235282,gi|17380672,gi|21536501,gi|23297595,gi|2911042,gi|295421377,gi|295421617,gi|332660939,gi|7270370,gi|75098746	NCBI_Arabidopsis_Thaliana_txid3702_20160205.fasta	63324.9	1	4	4	4	0.00036	0.0763	FASSLSESGEVK	K	V	0.997	65.2	31.7	55.4	0	1	0	0	2	1240.61			12277.4	492	503	Empty	TRUE
Sowmya_20111205_Arabidopsis_Thaliana_C1_C2_C3_as_grouped_replicates_with_DAT_SCAFF3	C1-C2-C3	C1-C2-C3	File Name: LO_20111205_SMI_01_1.RAW (F002836)	D-3-phosphoglycerate dehydrogenase [Arabidopsis thaliana]	gi|15235282,gi|17380672,gi|21536501,gi|23297595,gi|2911042,gi|295421377,gi|295421617,gi|332660939,gi|7270370,gi|75098746	NCBI_Arabidopsis_Thaliana_txid3702_20160205.fasta	63324.9	1	4	4	4	0.00036	0.0763	GGVIDEDALVR	R	A	0.997	54.4	32.6	46.9	0	1	0	0	2	1143.6			8124.81	292	302	Empty	TRUE
Sowmya_20111205_Arabidopsis_Thaliana_C1_C2_C3_as_grouped_replicates_with_DAT_SCAFF3	C1-C2-C3	C1-C2-C3	File Name: LO_20111205_SMI_01_1.RAW (F002836)	D-3-phosphoglycerate dehydrogenase [Arabidopsis thaliana]	gi|15235282,gi|17380672,gi|21536501,gi|23297595,gi|2911042,gi|295421377,gi|295421617,gi|332660939,gi|7270370,gi|75098746	NCBI_Arabidopsis_Thaliana_txid3702_20160205.fasta	63324.9	1	4	4	4	0.00036	0.0763	ISLCDALIVR	K	S	0.997	53.8	33.4	45.3	0	1	0	0	2	1159.65			3948.99	99	108	Empty	TRUE
Sowmya_20111205_Arabidopsis_Thaliana_C1_C2_C3_as_grouped_replicates_with_DAT_SCAFF3	C1-C2-C3	C1-C2-C3	File Name: LO_20111205_SMI_01_1.RAW (F002836)	D-3-phosphoglycerate dehydrogenase [Arabidopsis thaliana]	gi|15235282,gi|17380672,gi|21536501,gi|23297595,gi|2911042,gi|295421377,gi|295421617,gi|332660939,gi|7270370,gi|75098746	NCBI_Arabidopsis_Thaliana_txid3702_20160205.fasta	63324.9	1	4	4	4	0.00036	0.0763	LAVQLVAGGSGVK	R	N	0.997	36.7	29.4	36.7	0	1	0	0	2	1198.72			5406.84	398	410	Empty	TRUE
Sowmya_20111205_Arabidopsis_Thaliana_C1_C2_C3_as_grouped_replicates_with_DAT_SCAFF3	C1-C2-C3	C1-C2-C3	File Name: LO_20111205_SMI_01_1.RAW (F002836)	chloroplast signal recognition particle 54 [Arabidopsis thaliana]	gi|15237580,gi|15293131,gi|24030445,gi|332003291,gi|3746964,gi|396701,gi|586038,gi|7406404	NCBI_Arabidopsis_Thaliana_txid3702_20160205.fasta	61232.8	0.998	2	2	2	0.00018	0.0514	ILGMGDVLSFVEK	R	A	0.962	37.8	33.1	37.8	0	1	0	0	2	1407.76			4557.51	369	381	Empty	TRUE
Sowmya_20111205_Arabidopsis_Thaliana_C1_C2_C3_as_grouped_replicates_with_DAT_SCAFF3	C1-C2-C3	C1-C2-C3	File Name: LO_20111205_SMI_01_1.RAW (F002836)	chloroplast signal recognition particle 54 [Arabidopsis thaliana]	gi|15237580,gi|15293131,gi|24030445,gi|332003291,gi|3746964,gi|396701,gi|586038,gi|7406404	NCBI_Arabidopsis_Thaliana_txid3702_20160205.fasta	61232.8	0.998	2	2	2	0.00018	0.0514	TEQQVSALVAQIFQMR	K	V	0.986	23.8	32.4	23.8	0	0	1	0	2	1848.96			1799.1	484	499	Empty	TRUE
Sowmya_20111205_Arabidopsis_Thaliana_C1_C2_C3_as_grouped_replicates_with_DAT_SCAFF3	C1-C2-C3	C1-C2-C3	File Name: LO_20111205_SMI_01_1.RAW (F002836)	unnamed protein product, partial [Arabidopsis thaliana]	gi|134273568,gi|13605527,gi|15236375,gi|20334774,gi|2244749,gi|227307032,gi|296512875,gi|332657944,gi|7268097,gi|75318092	NCBI_Arabidopsis_Thaliana_txid3702_20160205.fasta	51719.9	1	3	3	4	0.00036	0.0617	DFEQIGEFLSR	K	A	0.992	38.6	33	31.6	0	1	0	0	2	1340.65			6508.16	404	414	Empty	TRUE
Sowmya_20111205_Arabidopsis_Thaliana_C1_C2_C3_as_grouped_replicates_with_DAT_SCAFF3	C1-C2-C3	C1-C2-C3	File Name: LO_20111205_SMI_01_1.RAW (F002836)	unnamed protein product, partial [Arabidopsis thaliana]	gi|134273568,gi|13605527,gi|15236375,gi|20334774,gi|2244749,gi|227307032,gi|296512875,gi|332657944,gi|7268097,gi|75318092	NCBI_Arabidopsis_Thaliana_txid3702_20160205.fasta	51719.9	1	3	3	4	0.00036	0.0617	IGAPAMTSR	R	G	0.997	56.6	33.4	36.4	0	2	0	0	2	903.472			24619.8	390	398	Empty	TRUE
Sowmya_20111205_Arabidopsis_Thaliana_C1_C2_C3_as_grouped_replicates_with_DAT_SCAFF3	C1-C2-C3	C1-C2-C3	File Name: LO_20111205_SMI_01_1.RAW (F002836)	unnamed protein product, partial [Arabidopsis thaliana]	gi|134273568,gi|13605527,gi|15236375,gi|20334774,gi|2244749,gi|227307032,gi|296512875,gi|332657944,gi|7268097,gi|75318092	NCBI_Arabidopsis_Thaliana_txid3702_20160205.fasta	51719.9	1	3	3	4	0.00036	0.0617	YSEGIPGNR	K	Y	0.997	49.4	34.4	39.2	0	1	0	0	2	992.48			11575.9	59	67	Empty	TRUE
Sowmya_20111205_Arabidopsis_Thaliana_C1_C2_C3_as_grouped_replicates_with_DAT_SCAFF3	C1-C2-C3	C1-C2-C3	File Name: LO_20111205_SMI_01_1.RAW (F002836)	RecName: Full=14-3-3-like protein GF14 omega; AltName: Full=General regulatory factor 2	gi|12230867,gi|18087535,gi|18411901,gi|18655379,gi|21618266,gi|219911946,gi|227473105,gi|257664828,gi|332197972,gi|487791,gi|553040,gi|8052544	NCBI_Arabidopsis_Thaliana_txid3702_20160205.fasta	29162.9	0.991	1	1	1	9e-05	0.143	DSTLIMQLLR	K	D	0.997	47.1	34	26.4	0	1	0	0	2	1189.66			5612.86	219	228	Empty	FALSE	gi|227473119,gi|9755651,gi|18086488,gi|227471880,gi|3551052,gi|18406007,gi|79327622,gi|227473097,gi|87116612,gi|257664834,gi|3023217,gi|257664726,gi|227471864,gi|227471866,gi|531379,gi|227471862,gi|227473111,gi|1549404,gi|20260354,gi|227471868,gi|227473137,gi|119370260,gi|18421762,gi|2232148,gi|332192104,gi|1345592,gi|332192106,gi|332192105,gi|1345595,gi|22136172,gi|487789,gi|227473125,gi|1521124…
Sowmya_20111205_Arabidopsis_Thaliana_C1_C2_C3_as_grouped_replicates_with_DAT_SCAFF3	C1-C2-C3	C1-C2-C3	File Name: LO_20111205_SMI_01_1.RAW (F002836)	RecName: Full=14-3-3-like protein GF14 omega; AltName: Full=General regulatory factor 2	gi|12230867,gi|18087535,gi|18411901,gi|18655379,gi|21618266,gi|219911946,gi|227473105,gi|257664828,gi|332197972,gi|487791,gi|553040,gi|8052544	NCBI_Arabidopsis_Thaliana_txid3702_20160205.fasta	29162.9	0.991	1	1	1	9e-05	0.143	SAQDIANAELAPTHPIR	K	L	0.997	42	32.3	36.5	0	0	1	0	2	1803.93			8745.29	157	173	Empty	TRUE
Sowmya_20111205_Arabidopsis_Thaliana_C1_C2_C3_as_grouped_replicates_with_DAT_SCAFF3	C1-C2-C3	C1-C2-C3	File Name: LO_20111205_SMI_01_1.RAW (F002836)	RecName: Full=14-3-3-like protein GF14 omega; AltName: Full=General regulatory factor 2	gi|12230867,gi|18087535,gi|18411901,gi|18655379,gi|21618266,gi|219911946,gi|227473105,gi|257664828,gi|332197972,gi|487791,gi|553040,gi|8052544	NCBI_Arabidopsis_Thaliana_txid3702_20160205.fasta	29162.9	0.991	1	1	1	9e-05	0.143	YEEMVEFMEK	R	V	0.997	47.9	26.9	46	0	1	0	0	2	1334.56			27913.1	21	30	Empty	FALSE	gi|74036151,gi|227473119,gi|20334752,gi|9755651,gi|18086488,gi|332004858,gi|1531631,gi|14334532,gi|166717,gi|21554273,gi|16323454,gi|18396217,gi|110736894,gi|15724306,gi|219911966,gi|15724254,gi|332006941,gi|227473097,gi|87116612,gi|3023217,gi|257664834,gi|332006940,gi|257664726,gi|332640301,gi|227473111,gi|332657309,gi|227471868,gi|10176816,gi|79329220,gi|20465433,gi|119370260,gi|18421762,gi|219…
Sowmya_20111205_Arabidopsis_Thaliana_C1_C2_C3_as_grouped_replicates_with_DAT_SCAFF3	C1-C2-C3	C1-C2-C3	File Name: LO_20111205_SMI_01_1.RAW (F002836)	Chain A, Crystal Structure Of Ll-diaminopimelate Aminotransferase From Arabidopsis Thaliana Complexed With L-malate Ion	gi|152149569,gi|152149570,gi|15912291,gi|17529044,gi|18418270,gi|209447532,gi|209447533,gi|209447534,gi|209447535,gi|209447536,gi|209447537,gi|21436149,gi|218647566,gi|332660865,gi|3549670,gi|41323503,gi|7270317,gi|75163801	NCBI_Arabidopsis_Thaliana_txid3702_20160205.fasta	50397.2	0.869	1	1	1	9e-05	0.0255	EQLTQLVEFAK	R	K	0.989	36	33.8	36	0	1	0	0	2	1305.7			12298.6	253	263	Empty	TRUE
Sowmya_20111205_Arabidopsis_Thaliana_C1_C2_C3_as_grouped_replicates_with_DAT_SCAFF3	C1-C2-C3	C1-C2-C3	File Name: LO_20111205_SMI_01_1.RAW (F002836)	At1g32990 [Arabidopsis thaliana]	gi|11762194,gi|13877983,gi|15223354,gi|15724330,gi|17104711,gi|21553791,gi|259448712,gi|259662721,gi|259664141,gi|300556977,gi|300652422,gi|300659938,gi|332193427,gi|38605500,gi|6910575	NCBI_Arabidopsis_Thaliana_txid3702_20160205.fasta	23149.4	1	3	3	3	0.00027	0.14	ATPAPPVGPALGSK	K	G	0.957	26.7	31.4	20.9	0	1	0	0	2	1262.71			12595	87	100	Empty	TRUE
Sowmya_20111205_Arabidopsis_Thaliana_C1_C2_C3_as_grouped_replicates_with_DAT_SCAFF3	C1-C2-C3	C1-C2-C3	File Name: LO_20111205_SMI_01_1.RAW (F002836)	At1g32990 [Arabidopsis thaliana]	gi|11762194,gi|13877983,gi|15223354,gi|15724330,gi|17104711,gi|21553791,gi|259448712,gi|259662721,gi|259664141,gi|300556977,gi|300652422,gi|300659938,gi|332193427,gi|38605500,gi|6910575	NCBI_Arabidopsis_Thaliana_txid3702_20160205.fasta	23149.4	1	3	3	3	0.00027	0.14	SFTFILK	K	T	0.961	24.5	29.2	14.1	0	1	0	0	2	855.497			2978.44	134	140	Empty	TRUE
Sowmya_20111205_Arabidopsis_Thaliana_C1_C2_C3_as_grouped_replicates_with_DAT_SCAFF3	C1-C2-C3	C1-C2-C3	File Name: LO_20111205_SMI_01_1.RAW (F002836)	At1g32990 [Arabidopsis thaliana]	gi|11762194,gi|13877983,gi|15223354,gi|15724330,gi|17104711,gi|21553791,gi|259448712,gi|259662721,gi|259664141,gi|300556977,gi|300652422,gi|300659938,gi|332193427,gi|38605500,gi|6910575	NCBI_Arabidopsis_Thaliana_txid3702_20160205.fasta	23149.4	1	3	3	3	0.00027	0.14	VGVITIDQLR	K	T	0.996	38.4	30.7	25.4	0	1	0	0	2	1113.66			26433.8	166	175	Empty	TRUE
Sowmya_20111205_Arabidopsis_Thaliana_C1_C2_C3_as_grouped_replicates_with_DAT_SCAFF3	C1-C2-C3	C1-C2-C3	File Name: LO_20111205_SMI_01_1.RAW (F002836)	putative lactoylglutathione lyase [Arabidopsis thaliana]	gi|15220397,gi|16930396,gi|19310505,gi|332196500,gi|75162595,gi|9828630	NCBI_Arabidopsis_Thaliana_txid3702_20160205.fasta	39168.7	1	2	2	2	0.00018	0.0857	ITACLDPDGWK	K	S	0.996	38.6	31.5	24.5	0	1	0	0	2	1275.6			12502.6	326	336	Empty	TRUE
Sowmya_20111205_Arabidopsis_Thaliana_C1_C2_C3_as_grouped_replicates_with_DAT_SCAFF3	C1-C2-C3	C1-C2-C3	File Name: LO_20111205_SMI_01_1.RAW (F002836)	putative lactoylglutathione lyase [Arabidopsis thaliana]	gi|15220397,gi|16930396,gi|19310505,gi|332196500,gi|75162595,gi|9828630	NCBI_Arabidopsis_Thaliana_txid3702_20160205.fasta	39168.7	1	2	2	2	0.00018	0.0857	YDIGAGFGHFGIAVDDVAK	K	T	0.997	33	32.1	30.4	0	0	1	0	2	1951.96			8843.15	152	170	Empty	TRUE
Sowmya_20111205_Arabidopsis_Thaliana_C1_C2_C3_as_grouped_replicates_with_DAT_SCAFF3	C1-C2-C3	C1-C2-C3	File Name: LO_20111205_SMI_01_1.RAW (F002836)	pyruvate dehydrogenase	gi|1090498,gi|15241286,gi|17979466,gi|21431823,gi|23507745,gi|332008618,gi|520478,gi|8953766	NCBI_Arabidopsis_Thaliana_txid3702_20160205.fasta	39176.6	1	1	1	1	9e-05	0.0303	VLAPYSAEDAR	K	G	0.997	44.2	34.2	36.8	0	1	0	0	2	1191.6			10459.2	177	187	Empty	TRUE
Sowmya_20111205_Arabidopsis_Thaliana_C1_C2_C3_as_grouped_replicates_with_DAT_SCAFF3	C1-C2-C3	C1-C2-C3	File Name: LO_20111205_SMI_01_1.RAW (F002836)	F3F9.11 [Arabidopsis thaliana]	gi|8052534	NCBI_Arabidopsis_Thaliana_txid3702_20160205.fasta	77002.1	1	7	7	10	0.0009	0.11	FANFSIESEVPK	K	L	0.997	49	33.2	39.8	0	1	0	0	2	1367.68			20172.2	181	192	Empty	TRUE
Sowmya_20111205_Arabidopsis_Thaliana_C1_C2_C3_as_grouped_replicates_with_DAT_SCAFF3	C1-C2-C3	C1-C2-C3	File Name: LO_20111205_SMI_01_1.RAW (F002836)	F3F9.11 [Arabidopsis thaliana]	gi|8052534	NCBI_Arabidopsis_Thaliana_txid3702_20160205.fasta	77002.1	1	7	7	10	0.0009	0.11	FWADFIDKK	R	L	0.997	32.3	32.1	22	0	0	1	0	2	1169.6			11294.4	97	105	Empty	TRUE
Sowmya_20111205_Arabidopsis_Thaliana_C1_C2_C3_as_grouped_replicates_with_DAT_SCAFF3	C1-C2-C3	C1-C2-C3	File Name: LO_20111205_SMI_01_1.RAW (F002836)	F3F9.11 [Arabidopsis thaliana]	gi|8052534	NCBI_Arabidopsis_Thaliana_txid3702_20160205.fasta	77002.1	1	7	7	10	0.0009	0.11	FWADFVDKK	R	F	0.963	19.4	31.8	9.81	0	0	1	0	2	1155.58			5584.38	331	339	Empty	TRUE
Sowmya_20111205_Arabidopsis_Thaliana_C1_C2_C3_as_grouped_replicates_with_DAT_SCAFF3	C1-C2-C3	C1-C2-C3	File Name: LO_20111205_SMI_01_1.RAW (F002836)	F3F9.11 [Arabidopsis thaliana]	gi|8052534	NCBI_Arabidopsis_Thaliana_txid3702_20160205.fasta	77002.1	1	7	7	10	0.0009	0.11	NPFFPSDPYGR	K	A	0.986	31.9	31.9	27.3	0	2	0	0	2	1296.6			52701.4	316	326	Empty	TRUE
Sowmya_20111205_Arabidopsis_Thaliana_C1_C2_C3_as_grouped_replicates_with_DAT_SCAFF3	C1-C2-C3	C1-C2-C3	File Name: LO_20111205_SMI_01_1.RAW (F002836)	F3F9.11 [Arabidopsis thaliana]	gi|8052534	NCBI_Arabidopsis_Thaliana_txid3702_20160205.fasta	77002.1	1	7	7	10	0.0009	0.11	NPILPSDPYLR	K	A	0.994	35.5	31.4	28	0	2	0	0	2	1284.69			29294.5	82	92	Empty	TRUE
Sowmya_20111205_Arabidopsis_Thaliana_C1_C2_C3_as_grouped_replicates_with_DAT_SCAFF3	C1-C2-C3	C1-C2-C3	File Name: LO_20111205_SMI_01_1.RAW (F002836)	F3F9.11 [Arabidopsis thaliana]	gi|8052534	NCBI_Arabidopsis_Thaliana_txid3702_20160205.fasta	77002.1	1	7	7	10	0.0009	0.11	SPLLLQMNPIHK	K	K	0.997	29.5	30.8	21.6	0	0	1	0	2	1390.79			5617.15	41	52	Empty	TRUE
Sowmya_20111205_Arabidopsis_Thaliana_C1_C2_C3_as_grouped_replicates_with_DAT_SCAFF3	C1-C2-C3	C1-C2-C3	File Name: LO_20111205_SMI_01_1.RAW (F002836)	F3F9.11 [Arabidopsis thaliana]	gi|8052534	NCBI_Arabidopsis_Thaliana_txid3702_20160205.fasta	77002.1	1	7	7	10	0.0009	0.11	VTEFVSELR	K	K	0.997	74.8	33.4	64.1	0	2	0	0	2	1079.57			4812.19	216	224	Empty	TRUE
Sowmya_20111205_Arabidopsis_Thaliana_C1_C2_C3_as_grouped_replicates_with_DAT_SCAFF3	C1-C2-C3	C1-C2-C3	File Name: LO_20111205_SMI_01_1.RAW (F002836)	hypothetical protein F16M2.40 - Arabidopsis thaliana	gi|11277801,gi|13926252,gi|15982709,gi|18412657,gi|20260166,gi|22001953,gi|27363350,gi|332646925,gi|7523401	NCBI_Arabidopsis_Thaliana_txid3702_20160205.fasta	30424	0.998	2	2	2	0.00018	0.0519	KIEELYK	K	Q	0.994	36.8	32.2	16	0	1	0	0	2	922.524			5946.58	260	266	Empty	TRUE
Sowmya_20111205_Arabidopsis_Thaliana_C1_C2_C3_as_grouped_replicates_with_DAT_SCAFF3	C1-C2-C3	C1-C2-C3	File Name: LO_20111205_SMI_01_1.RAW (F002836)	hypothetical protein F16M2.40 - Arabidopsis thaliana	gi|11277801,gi|13926252,gi|15982709,gi|18412657,gi|20260166,gi|22001953,gi|27363350,gi|332646925,gi|7523401	NCBI_Arabidopsis_Thaliana_txid3702_20160205.fasta	30424	0.998	2	2	2	0.00018	0.0519	SAIETDVK	K	S	0.997	38.5	34.6	28.2	0	1	0	0	2	862.452			5692.63	93	100	Empty	TRUE
Sowmya_20111205_Arabidopsis_Thaliana_C1_C2_C3_as_grouped_replicates_with_DAT_SCAFF3	C1-C2-C3	C1-C2-C3	File Name: LO_20111205_SMI_01_1.RAW (F002836)	putative peroxidase [Arabidopsis thaliana]	gi|11908066,gi|12642880,gi|15229095,gi|16930431,gi|19310513,gi|21593509,gi|25453220,gi|332644980,gi|405611,gi|6522554	NCBI_Arabidopsis_Thaliana_txid3702_20160205.fasta	38833.1	0.999	2	2	3	0.00027	0.113	AYADGTQTFFNAFVEAMNR	R	M	0.991	21.6	28.6	21.6	0	0	1	0	2	2152.98			2808.23	295	313	Empty	TRUE
Sowmya_20111205_Arabidopsis_Thaliana_C1_C2_C3_as_grouped_replicates_with_DAT_SCAFF3	C1-C2-C3	C1-C2-C3	File Name: LO_20111205_SMI_01_1.RAW (F002836)	putative peroxidase [Arabidopsis thaliana]	gi|11908066,gi|12642880,gi|15229095,gi|16930431,gi|19310513,gi|21593509,gi|25453220,gi|332644980,gi|405611,gi|6522554	NCBI_Arabidopsis_Thaliana_txid3702_20160205.fasta	38833.1	0.999	2	2	3	0.00027	0.113	NVGLDRPSDLVALSGGHTFGK	R	N	0.997	55.6	31.1	55.6	0	0	2	0	2	2140.11			89662.3	184	204	Empty	TRUE
Sowmya_20111205_Arabidopsis_Thaliana_C1_C2_C3_as_grouped_replicates_with_DAT_SCAFF3	C1-C2-C3	C1-C2-C3	File Name: LO_20111205_SMI_01_1.RAW (F002836)	glutamate-1-semialdehyde aminotransferase [Arabidopsis thaliana]	gi|110738531,gi|14195661,gi|15229018,gi|332644929,gi|498914,gi|6523104,gi|95147290	NCBI_Arabidopsis_Thaliana_txid3702_20160205.fasta	50143.4	1	3	3	4	0.00036	0.0699	ELTNGILEAGK	K	K	0.997	48.8	33.3	37.3	0	1	0	0	2	1144.62			12778.8	377	387	Empty	TRUE	gi|10177038,gi|20856673,gi|454357,gi|332010387,gi|15242822,gi|22655038,gi|1170028
Sowmya_20111205_Arabidopsis_Thaliana_C1_C2_C3_as_grouped_replicates_with_DAT_SCAFF3	C1-C2-C3	C1-C2-C3	File Name: LO_20111205_SMI_01_1.RAW (F002836)	glutamate-1-semialdehyde aminotransferase [Arabidopsis thaliana]	gi|110738531,gi|14195661,gi|15229018,gi|332644929,gi|498914,gi|6523104,gi|95147290	NCBI_Arabidopsis_Thaliana_txid3702_20160205.fasta	50143.4	1	3	3	4	0.00036	0.0699	SEEAFNAAK	K	N	0.993	37.7	32.8	20.7	0	1	0	0	2	966.453			3680.51	51	59	Empty	TRUE	gi|10177038,gi|20856673,gi|454357,gi|332010387,gi|15242822,gi|22655038,gi|1170028
Sowmya_20111205_Arabidopsis_Thaliana_C1_C2_C3_as_grouped_replicates_with_DAT_SCAFF3	C1-C2-C3	C1-C2-C3	File Name: LO_20111205_SMI_01_1.RAW (F002836)	glutamate-1-semialdehyde aminotransferase [Arabidopsis thaliana]	gi|110738531,gi|14195661,gi|15229018,gi|332644929,gi|498914,gi|6523104,gi|95147290	NCBI_Arabidopsis_Thaliana_txid3702_20160205.fasta	50143.4	1	3	3	4	0.00036	0.0699	SVGGQPVVMDSAK	K	G	0.997	67	33	54	0	2	0	0	2	1274.64			21580.5	75	87	Empty	TRUE
Sowmya_20111205_Arabidopsis_Thaliana_C1_C2_C3_as_grouped_replicates_with_DAT_SCAFF3	C1-C2-C3	C1-C2-C3	File Name: LO_20111205_SMI_01_1.RAW (F002836)	fumarate hydratase 1 [Arabidopsis thaliana]	gi|145331433,gi|15226618,gi|15809968,gi|17064768,gi|218339998,gi|218401011,gi|2443751,gi|2529676,gi|259448036,gi|259453307,gi|28059023,gi|298544783,gi|300635859,gi|300636399,gi|330255758,gi|330255759,gi|39931311	NCBI_Arabidopsis_Thaliana_txid3702_20160205.fasta	52999.7	1	2	2	2	0.00018	0.0366	IGYDNAAAVAK	K	K	0.993	37.4	34.9	26.8	0	1	0	0	2	1092.57			7330.8	444	454	Empty	TRUE
Sowmya_20111205_Arabidopsis_Thaliana_C1_C2_C3_as_grouped_replicates_with_DAT_SCAFF3	C1-C2-C3	C1-C2-C3	File Name: LO_20111205_SMI_01_1.RAW (F002836)	fumarate hydratase 1 [Arabidopsis thaliana]	gi|145331433,gi|15226618,gi|15809968,gi|17064768,gi|218339998,gi|218401011,gi|2443751,gi|2529676,gi|259448036,gi|259453307,gi|28059023,gi|298544783,gi|300635859,gi|300636399,gi|330255758,gi|330255759,gi|39931311	NCBI_Arabidopsis_Thaliana_txid3702_20160205.fasta	52999.7	1	2	2	2	0.00018	0.0366	MPEPIVR	R	A	0.997	42	30.1	35.4	0	1	0	0	2	841.46			7974.16	70	76	Empty	TRUE
Sowmya_20111205_Arabidopsis_Thaliana_C1_C2_C3_as_grouped_replicates_with_DAT_SCAFF3	C1-C2-C3	C1-C2-C3	File Name: LO_20111205_SMI_01_1.RAW (F002836)	RecName: Full=14-3-3-like protein GF14 mu; AltName: Full=General regulatory factor 9	gi|12644473,gi|18406007,gi|20260354,gi|21554058,gi|22136172,gi|227471862,gi|227471864,gi|227473137,gi|330255048,gi|330255049,gi|330255050,gi|3551052,gi|4559343,gi|5802796,gi|78499631,gi|79324895,gi|79324897	NCBI_Arabidopsis_Thaliana_txid3702_20160205.fasta	30969.8	0.998	2	2	2	0.00018	0.118	AYEIATTAAEAK	K	L	0.997	81.4	32.7	72.9	0	1	0	0	2	1238.63			9084.19	154	165	Empty	TRUE
Sowmya_20111205_Arabidopsis_Thaliana_C1_C2_C3_as_grouped_replicates_with_DAT_SCAFF3	C1-C2-C3	C1-C2-C3	File Name: LO_20111205_SMI_01_1.RAW (F002836)	RecName: Full=14-3-3-like protein GF14 mu; AltName: Full=General regulatory factor 9	gi|12644473,gi|18406007,gi|20260354,gi|21554058,gi|22136172,gi|227471862,gi|227471864,gi|227473137,gi|330255048,gi|330255049,gi|330255050,gi|3551052,gi|4559343,gi|5802796,gi|78499631,gi|79324895,gi|79324897	NCBI_Arabidopsis_Thaliana_txid3702_20160205.fasta	30969.8	0.998	2	2	2	0.00018	0.118	DSTLIMQLLR	K	D	0.997	47.1	34	26.4	0	1	0	0	2	1189.66			5612.86	219	228	Empty	FALSE	gi|227473119,gi|9755651,gi|18086488,gi|227471880,gi|18087535,gi|79327622,gi|227473097,gi|227473105,gi|87116612,gi|257664834,gi|3023217,gi|257664726,gi|227471866,gi|531379,gi|553040,gi|487791,gi|227473111,gi|1549404,gi|227471868,gi|257664828,gi|18411901,gi|119370260,gi|18421762,gi|2232148,gi|332192104,gi|1345592,gi|332192106,gi|332192105,gi|1345595,gi|487789,gi|227473125,gi|152112421,gi|227473129,…
Sowmya_20111205_Arabidopsis_Thaliana_C1_C2_C3_as_grouped_replicates_with_DAT_SCAFF3	C1-C2-C3	C1-C2-C3	File Name: LO_20111205_SMI_01_1.RAW (F002836)	RecName: Full=14-3-3-like protein GF14 mu; AltName: Full=General regulatory factor 9	gi|12644473,gi|18406007,gi|20260354,gi|21554058,gi|22136172,gi|227471862,gi|227471864,gi|227473137,gi|330255048,gi|330255049,gi|330255050,gi|3551052,gi|4559343,gi|5802796,gi|78499631,gi|79324895,gi|79324897	NCBI_Arabidopsis_Thaliana_txid3702_20160205.fasta	30969.8	0.998	2	2	2	0.00018	0.118	YEEMVESMK	R	S	0.996	30.4	25	16.1	0	1	0	0	2	1145.49			5675.45	23	31	Empty	TRUE
Sowmya_20111205_Arabidopsis_Thaliana_C1_C2_C3_as_grouped_replicates_with_DAT_SCAFF3	C1-C2-C3	C1-C2-C3	File Name: LO_20111205_SMI_01_1.RAW (F002836)	RecName: Full=Glutamine synthetase cytosolic isozyme 1-2; AltName: Full=Glutamate--ammonia ligase GLN1;2; Short=GLN1;2	gi|108935996,gi|110740777,gi|12322616,gi|15219598,gi|20268696,gi|21689869,gi|227477513,gi|227478259,gi|227478375,gi|227478634,gi|228455,gi|332196353	NCBI_Arabidopsis_Thaliana_txid3702_20160205.fasta	39208.3	0.977	1	1	1	9e-05	0.0618	DIVDAHYK	R	A	0.975	27.5	32.5	14.3	0	1	0	0	2	960.479			10965.3	170	177	Empty	TRUE
Sowmya_20111205_Arabidopsis_Thaliana_C1_C2_C3_as_grouped_replicates_with_DAT_SCAFF3	C1-C2-C3	C1-C2-C3	File Name: LO_20111205_SMI_01_1.RAW (F002836)	RecName: Full=Glutamine synthetase cytosolic isozyme 1-2; AltName: Full=Glutamate--ammonia ligase GLN1;2; Short=GLN1;2	gi|108935996,gi|110740777,gi|12322616,gi|15219598,gi|20268696,gi|21689869,gi|227477513,gi|227478259,gi|227478375,gi|227478634,gi|228455,gi|332196353	NCBI_Arabidopsis_Thaliana_txid3702_20160205.fasta	39208.3	0.977	1	1	1	9e-05	0.0618	EHISAYGEGNER	K	R	0.997	37.7	28.1	25.1	0	0	2	0	2	1361.61			72998.8	279	290	Empty	FALSE	gi|124052129,gi|227478397,gi|9758688,gi|16226744,gi|21593796,gi|240070,gi|20268721,gi|79329037,gi|145334587,gi|19698811,gi|21689899,gi|227478661,gi|6681579,gi|298556686,gi|332006611,gi|332006612,gi|16226677,gi|228453,gi|11386828,gi|222423662,gi|15238559,gi|332006610
Sowmya_20111205_Arabidopsis_Thaliana_C1_C2_C3_as_grouped_replicates_with_DAT_SCAFF3	C1-C2-C3	C1-C2-C3	File Name: LO_20111205_SMI_01_1.RAW (F002836)	RecName: Full=Glutamine synthetase cytosolic isozyme 1-2; AltName: Full=Glutamate--ammonia ligase GLN1;2; Short=GLN1;2	gi|108935996,gi|110740777,gi|12322616,gi|15219598,gi|20268696,gi|21689869,gi|227477513,gi|227478259,gi|227478375,gi|227478634,gi|228455,gi|332196353	NCBI_Arabidopsis_Thaliana_txid3702_20160205.fasta	39208.3	0.977	1	1	1	9e-05	0.0618	HKEHISAYGEGNER	R	R	0.997	61.8	31.4	54.6	0	0	10	0	2	1626.76			69988.5	277	290	Empty	FALSE	gi|124052129,gi|227478397,gi|9758688,gi|16226744,gi|21593796,gi|240070,gi|20268721,gi|79329037,gi|145334587,gi|19698811,gi|21689899,gi|227478661,gi|6681579,gi|298556686,gi|332006611,gi|332006612,gi|16226677,gi|228453,gi|11386828,gi|222423662,gi|15238559,gi|332006610
Sowmya_20111205_Arabidopsis_Thaliana_C1_C2_C3_as_grouped_replicates_with_DAT_SCAFF3	C1-C2-C3	C1-C2-C3	File Name: LO_20111205_SMI_01_1.RAW (F002836)	AT3g06720/F3E22_14 [Arabidopsis thaliana]	gi|13605661,gi|16974501,gi|238480717,gi|240255908,gi|2950210,gi|332658299,gi|332658300	NCBI_Arabidopsis_Thaliana_txid3702_20160205.fasta	58907.3	0.998	2	2	3	0.00027	0.0729	DLVLGQGALIPLLSQLNEHAK	R	L	0.997	29.6	25.3	29.2	0	0	2	0	2	2229.26			15313.9	199	219	Empty	TRUE
Sowmya_20111205_Arabidopsis_Thaliana_C1_C2_C3_as_grouped_replicates_with_DAT_SCAFF3	C1-C2-C3	C1-C2-C3	File Name: LO_20111205_SMI_01_1.RAW (F002836)	AT3g06720/F3E22_14 [Arabidopsis thaliana]	gi|13605661,gi|16974501,gi|238480717,gi|240255908,gi|2950210,gi|332658299,gi|332658300	NCBI_Arabidopsis_Thaliana_txid3702_20160205.fasta	58907.3	0.998	2	2	3	0.00027	0.0729	LVELLQHQSPSVLIPALR	R	S	0.989	21.8	25	18.6	0	0	1	0	2	2013.19			11291.7	294	311	Empty	TRUE
Sowmya_20111205_Arabidopsis_Thaliana_C1_C2_C3_as_grouped_replicates_with_DAT_SCAFF3	C1-C2-C3	C1-C2-C3	File Name: LO_20111205_SMI_01_1.RAW (F002836)	fibrillin [Arabidopsis thaliana]	gi|15233357,gi|21539543,gi|21553468,gi|23197880,gi|332656963,gi|3377825,gi|62900643,gi|7267158	NCBI_Arabidopsis_Thaliana_txid3702_20160205.fasta	34949.7	0.869	1	1	1	9e-05	0.0314	AIESVEETER	K	L	0.974	28.5	32.7	19.3	0	1	0	0	2	1162.56			6573.12	84	93	Empty	TRUE
Sowmya_20111205_Arabidopsis_Thaliana_C1_C2_C3_as_grouped_replicates_with_DAT_SCAFF3	C1-C2-C3	C1-C2-C3	File Name: LO_20111205_SMI_01_1.RAW (F002836)	At2g39730 [Arabidopsis thaliana]	gi|11762250,gi|12643259,gi|15810188,gi|166834,gi|18405145,gi|21594581,gi|2642155,gi|330254620	NCBI_Arabidopsis_Thaliana_txid3702_20160205.fasta	51982	1	12	13	39	0.00351	0.238	EAADLIK	R	K	0.997	38.8	33.4	14.1	0	2	0	0	2	759.425			27829.7	212	218	Empty	TRUE
Sowmya_20111205_Arabidopsis_Thaliana_C1_C2_C3_as_grouped_replicates_with_DAT_SCAFF3	C1-C2-C3	C1-C2-C3	File Name: LO_20111205_SMI_01_1.RAW (F002836)	At2g39730 [Arabidopsis thaliana]	gi|11762250,gi|12643259,gi|15810188,gi|166834,gi|18405145,gi|21594581,gi|2642155,gi|330254620	NCBI_Arabidopsis_Thaliana_txid3702_20160205.fasta	51982	1	12	13	39	0.00351	0.238	FVESLGVEK	K	I	0.997	72.8	33.8	40.3	0	2	0	0	2	1007.54			203194	360	368	Empty	TRUE
Sowmya_20111205_Arabidopsis_Thaliana_C1_C2_C3_as_grouped_replicates_with_DAT_SCAFF3	C1-C2-C3	C1-C2-C3	File Name: LO_20111205_SMI_01_1.RAW (F002836)	At2g39730 [Arabidopsis thaliana]	gi|11762250,gi|12643259,gi|15810188,gi|166834,gi|18405145,gi|21594581,gi|2642155,gi|330254620	NCBI_Arabidopsis_Thaliana_txid3702_20160205.fasta	51982	1	12	13	39	0.00351	0.238	FYWAPTR	K	E	0.997	40.3	33.2	29.3	0	2	0	0	2	940.467			380521	303	309	Empty	TRUE
Sowmya_20111205_Arabidopsis_Thaliana_C1_C2_C3_as_grouped_replicates_with_DAT_SCAFF3	C1-C2-C3	C1-C2-C3	File Name: LO_20111205_SMI_01_1.RAW (F002836)	At2g39730 [Arabidopsis thaliana]	gi|11762250,gi|12643259,gi|15810188,gi|166834,gi|18405145,gi|21594581,gi|2642155,gi|330254620	NCBI_Arabidopsis_Thaliana_txid3702_20160205.fasta	51982	1	12	13	39	0.00351	0.238	KFVESLGVEK	R	I	0.997	57.1	32.1	43.4	0	2	0	0	2	1135.64			204519	359	368	Empty	TRUE
Sowmya_20111205_Arabidopsis_Thaliana_C1_C2_C3_as_grouped_replicates_with_DAT_SCAFF3	C1-C2-C3	C1-C2-C3	File Name: LO_20111205_SMI_01_1.RAW (F002836)	At2g39730 [Arabidopsis thaliana]	gi|11762250,gi|12643259,gi|15810188,gi|166834,gi|18405145,gi|21594581,gi|2642155,gi|330254620	NCBI_Arabidopsis_Thaliana_txid3702_20160205.fasta	51982	1	12	13	39	0.00351	0.238	LMEYGNMLVMEQENVK	K	R	0.997	29.4	29.8	26.4	0	0	2	0	2	1927.9			11745.6	393	408	Empty	TRUE
Sowmya_20111205_Arabidopsis_Thaliana_C1_C2_C3_as_grouped_replicates_with_DAT_SCAFF3	C1-C2-C3	C1-C2-C3	File Name: LO_20111205_SMI_01_1.RAW (F002836)	At2g39730 [Arabidopsis thaliana]	gi|11762250,gi|12643259,gi|15810188,gi|166834,gi|18405145,gi|21594581,gi|2642155,gi|330254620	NCBI_Arabidopsis_Thaliana_txid3702_20160205.fasta	51982	1	12	13	39	0.00351	0.238	LVVHITK	K	N	0.993	34.6	25	30.6	0	1	0	0	2	809.524			145923	141	147	Empty	TRUE
Sowmya_20111205_Arabidopsis_Thaliana_C1_C2_C3_as_grouped_replicates_with_DAT_SCAFF3	C1-C2-C3	C1-C2-C3	File Name: LO_20111205_SMI_01_1.RAW (F002836)	At2g39730 [Arabidopsis thaliana]	gi|11762250,gi|12643259,gi|15810188,gi|166834,gi|18405145,gi|21594581,gi|2642155,gi|330254620	NCBI_Arabidopsis_Thaliana_txid3702_20160205.fasta	51982	1	12	13	39	0.00351	0.238	NFLTLPNIK	K	V	0.997	55.8	32.8	32	0	2	0	0	2	1059.62			396575	148	156	Empty	TRUE
Sowmya_20111205_Arabidopsis_Thaliana_C1_C2_C3_as_grouped_replicates_with_DAT_SCAFF3	C1-C2-C3	C1-C2-C3	File Name: LO_20111205_SMI_01_1.RAW (F002836)	At2g39730 [Arabidopsis thaliana]	gi|11762250,gi|12643259,gi|15810188,gi|166834,gi|18405145,gi|21594581,gi|2642155,gi|330254620	NCBI_Arabidopsis_Thaliana_txid3702_20160205.fasta	51982	1	12	13	39	0.00351	0.238	SDDGTCVYNF	R	-	0.963	19.8	25	19.8	0	1	0	0	2	1177.45			4787.13	465	474	Empty	TRUE
Sowmya_20111205_Arabidopsis_Thaliana_C1_C2_C3_as_grouped_replicates_with_DAT_SCAFF3	C1-C2-C3	C1-C2-C3	File Name: LO_20111205_SMI_01_1.RAW (F002836)	At2g39730 [Arabidopsis thaliana]	gi|11762250,gi|12643259,gi|15810188,gi|166834,gi|18405145,gi|21594581,gi|2642155,gi|330254620	NCBI_Arabidopsis_Thaliana_txid3702_20160205.fasta	51982	1	12	13	39	0.00351	0.238	SFQCELVMAK	K	M	0.997	63.8	31.7	59.2	0	3	0	0	2	1212.58			582138	172	181	Empty	TRUE
Sowmya_20111205_Arabidopsis_Thaliana_C1_C2_C3_as_grouped_replicates_with_DAT_SCAFF3	C1-C2-C3	C1-C2-C3	File Name: LO_20111205_SMI_01_1.RAW (F002836)	At2g39730 [Arabidopsis thaliana]	gi|11762250,gi|12643259,gi|15810188,gi|166834,gi|18405145,gi|21594581,gi|2642155,gi|330254620	NCBI_Arabidopsis_Thaliana_txid3702_20160205.fasta	51982	1	12	13	39	0.00351	0.238	VPIICTGNDFSTLYAPLIR	R	D	0.997	39.1	30.2	32.7	0	0	1	0	2	2150.13			45339.9	278	296	Empty	TRUE
Sowmya_20111205_Arabidopsis_Thaliana_C1_C2_C3_as_grouped_replicates_with_DAT_SCAFF3	C1-C2-C3	C1-C2-C3	File Name: LO_20111205_SMI_01_1.RAW (F002836)	At2g39730 [Arabidopsis thaliana]	gi|11762250,gi|12643259,gi|15810188,gi|166834,gi|18405145,gi|21594581,gi|2642155,gi|330254620	NCBI_Arabidopsis_Thaliana_txid3702_20160205.fasta	51982	1	12	13	39	0.00351	0.238	VPLILGIWGGK	K	G	0.997	60.3	25	59.5	0	3	0	0	2	1152.71			822910	157	167	Empty	TRUE
Sowmya_20111205_Arabidopsis_Thaliana_C1_C2_C3_as_grouped_replicates_with_DAT_SCAFF3	C1-C2-C3	C1-C2-C3	File Name: LO_20111205_SMI_01_1.RAW (F002836)	At2g39730 [Arabidopsis thaliana]	gi|11762250,gi|12643259,gi|15810188,gi|166834,gi|18405145,gi|21594581,gi|2642155,gi|330254620	NCBI_Arabidopsis_Thaliana_txid3702_20160205.fasta	51982	1	12	13	39	0.00351	0.238	VYDDEVR	R	K	0.997	50.6	31.1	33.2	0	18	0	0	2	895.416			241181	352	358	Empty	TRUE
Sowmya_20111205_Arabidopsis_Thaliana_C1_C2_C3_as_grouped_replicates_with_DAT_SCAFF3	C1-C2-C3	C1-C2-C3	File Name: LO_20111205_SMI_01_1.RAW (F002836)	RecName: Full=Chlorophyll a-b binding protein 4, chloroplastic; AltName: Full=LHCI type III CAB-4; Flags: Precursor	gi|115385,gi|166646,gi|20260362,gi|21554365,gi|23197770,gi|30692874,gi|330728981,gi|330730766,gi|332626892,gi|332628488,gi|332644764,gi|544329295,gi|550554278,gi|6522530	NCBI_Arabidopsis_Thaliana_txid3702_20160205.fasta	27734.4	0.998	2	2	5	0.00045	0.116	LAMLAFLGFVVQHNVTGK	R	G	0.997	36.6	30.3	32.1	0	0	3	0	2	1945.07			58351.1	211	228	Empty	TRUE
Sowmya_20111205_Arabidopsis_Thaliana_C1_C2_C3_as_grouped_replicates_with_DAT_SCAFF3	C1-C2-C3	C1-C2-C3	File Name: LO_20111205_SMI_01_1.RAW (F002836)	RecName: Full=Chlorophyll a-b binding protein 4, chloroplastic; AltName: Full=LHCI type III CAB-4; Flags: Precursor	gi|115385,gi|166646,gi|20260362,gi|21554365,gi|23197770,gi|30692874,gi|330728981,gi|330730766,gi|332626892,gi|332628488,gi|332644764,gi|544329295,gi|550554278,gi|6522530	NCBI_Arabidopsis_Thaliana_txid3702_20160205.fasta	27734.4	0.998	2	2	5	0.00045	0.116	WFVQAELVNGR	K	W	0.997	49.5	34.4	46.9	0	2	0	0	2	1318.69			95773.4	91	101	Empty	TRUE
Sowmya_20111205_Arabidopsis_Thaliana_C1_C2_C3_as_grouped_replicates_with_DAT_SCAFF3	C1-C2-C3	C1-C2-C3	File Name: LO_20111205_SMI_01_1.RAW (F002836)	putative glycine dehydrogenase [Arabidopsis thaliana]	gi|110742034,gi|12229797,gi|15225249,gi|227305674,gi|227305716,gi|330252699,gi|3413705	NCBI_Arabidopsis_Thaliana_txid3702_20160205.fasta	113778	0.995	1	1	2	0.00018	0.0843	ADGFDLK	R	V	0.997	41.4	32.2	24.9	0	2	0	0	2	765.378			18083.9	263	269	Empty	FALSE	gi|3688182,gi|15234036,gi|17380894,gi|227305696,gi|332660759,gi|46576630,gi|7270248,gi|20259565
Sowmya_20111205_Arabidopsis_Thaliana_C1_C2_C3_as_grouped_replicates_with_DAT_SCAFF3	C1-C2-C3	C1-C2-C3	File Name: LO_20111205_SMI_01_1.RAW (F002836)	putative glycine dehydrogenase [Arabidopsis thaliana]	gi|110742034,gi|12229797,gi|15225249,gi|227305674,gi|227305716,gi|330252699,gi|3413705	NCBI_Arabidopsis_Thaliana_txid3702_20160205.fasta	113778	0.995	1	1	2	0.00018	0.0843	EYAAFPAPWLR	R	S	0.996	39.7	34.2	37.8	0	2	0	0	2	1320.67			17947.4	996	1006	Empty	FALSE	gi|3688182,gi|15234036,gi|17380894,gi|227305696,gi|332660759,gi|46576630,gi|7270248,gi|20259565
Sowmya_20111205_Arabidopsis_Thaliana_C1_C2_C3_as_grouped_replicates_with_DAT_SCAFF3	C1-C2-C3	C1-C2-C3	File Name: LO_20111205_SMI_01_1.RAW (F002836)	putative glycine dehydrogenase [Arabidopsis thaliana]	gi|110742034,gi|12229797,gi|15225249,gi|227305674,gi|227305716,gi|330252699,gi|3413705	NCBI_Arabidopsis_Thaliana_txid3702_20160205.fasta	113778	0.995	1	1	2	0.00018	0.0843	FCDALISIR	R	E	0.997	59.6	33.9	49.8	0	1	0	0	2	1094.57			13457.6	948	956	Empty	FALSE	gi|3688182,gi|15234036,gi|17380894,gi|227305696,gi|332660759,gi|46576630,gi|7270248,gi|20259565
Sowmya_20111205_Arabidopsis_Thaliana_C1_C2_C3_as_grouped_replicates_with_DAT_SCAFF3	C1-C2-C3	C1-C2-C3	File Name: LO_20111205_SMI_01_1.RAW (F002836)	putative glycine dehydrogenase [Arabidopsis thaliana]	gi|110742034,gi|12229797,gi|15225249,gi|227305674,gi|227305716,gi|330252699,gi|3413705	NCBI_Arabidopsis_Thaliana_txid3702_20160205.fasta	113778	0.995	1	1	2	0.00018	0.0843	GNADPNNNVLK	K	G	0.997	51.2	31.9	44.1	0	2	0	0	2	1155.58			5972.08	965	975	Empty	TRUE
Sowmya_20111205_Arabidopsis_Thaliana_C1_C2_C3_as_grouped_replicates_with_DAT_SCAFF3	C1-C2-C3	C1-C2-C3	File Name: LO_20111205_SMI_01_1.RAW (F002836)	putative glycine dehydrogenase [Arabidopsis thaliana]	gi|110742034,gi|12229797,gi|15225249,gi|227305674,gi|227305716,gi|330252699,gi|3413705	NCBI_Arabidopsis_Thaliana_txid3702_20160205.fasta	113778	0.995	1	1	2	0.00018	0.0843	IAILNANYMAK	K	R	0.997	68.3	32.7	68	0	2	0	0	2	1221.67			25996.5	861	871	Empty	FALSE	gi|3688182,gi|15234036,gi|17380894,gi|227305696,gi|332660759,gi|46576630,gi|7270248,gi|20259565
Sowmya_20111205_Arabidopsis_Thaliana_C1_C2_C3_as_grouped_replicates_with_DAT_SCAFF3	C1-C2-C3	C1-C2-C3	File Name: LO_20111205_SMI_01_1.RAW (F002836)	putative glycine dehydrogenase [Arabidopsis thaliana]	gi|110742034,gi|12229797,gi|15225249,gi|227305674,gi|227305716,gi|330252699,gi|3413705	NCBI_Arabidopsis_Thaliana_txid3702_20160205.fasta	113778	0.995	1	1	2	0.00018	0.0843	NTAGIEPEDVAK	K	R	0.997	35.9	32	28.3	0	1	0	0	2	1243.62			24750.8	901	912	Empty	FALSE	gi|3688182,gi|15234036,gi|17380894,gi|227305696,gi|332660759,gi|46576630,gi|7270248,gi|20259565
Sowmya_20111205_Arabidopsis_Thaliana_C1_C2_C3_as_grouped_replicates_with_DAT_SCAFF3	C1-C2-C3	C1-C2-C3	File Name: LO_20111205_SMI_01_1.RAW (F002836)	putative glycine dehydrogenase [Arabidopsis thaliana]	gi|110742034,gi|12229797,gi|15225249,gi|227305674,gi|227305716,gi|330252699,gi|3413705	NCBI_Arabidopsis_Thaliana_txid3702_20160205.fasta	113778	0.995	1	1	2	0.00018	0.0843	TFCIPHGGGGPGMGPIGVK	K	Q	0.997	33.2	32.5	29.2	0	0	2	0	2	1838.9			52967.6	781	799	Empty	FALSE	gi|3688182,gi|15234036,gi|17380894,gi|227305696,gi|332660759,gi|46576630,gi|7270248,gi|20259565
Sowmya_20111205_Arabidopsis_Thaliana_C1_C2_C3_as_grouped_replicates_with_DAT_SCAFF3	C1-C2-C3	C1-C2-C3	File Name: LO_20111205_SMI_01_1.RAW (F002836)	putative glycine dehydrogenase [Arabidopsis thaliana]	gi|110742034,gi|12229797,gi|15225249,gi|227305674,gi|227305716,gi|330252699,gi|3413705	NCBI_Arabidopsis_Thaliana_txid3702_20160205.fasta	113778	0.995	1	1	2	0.00018	0.0843	VDNVYGDR	R	N	0.994	35	31.6	30.8	0	1	0	0	2	937.437			3515.05	1017	1024	Empty	FALSE	gi|3688182,gi|15234036,gi|17380894,gi|227305696,gi|332660759,gi|46576630,gi|7270248,gi|20259565
Sowmya_20111205_Arabidopsis_Thaliana_C1_C2_C3_as_grouped_replicates_with_DAT_SCAFF3	C1-C2-C3	C1-C2-C3	File Name: LO_20111205_SMI_01_1.RAW (F002836)	RecName: Full=14-3-3-like protein GF14 chi; AltName: Full=General regulatory factor 1	gi|152112421,gi|15724254,gi|18086488,gi|18413181,gi|21554273,gi|219911666,gi|227473097,gi|257664724,gi|332657309,gi|7267542,gi|87116612	NCBI_Arabidopsis_Thaliana_txid3702_20160205.fasta	29932.9	1	5	5	5	0.00045	0.225	AAQDIANSELAPTHPIR	K	L	0.995	28.9	32.3	25.9	0	0	1	0	2	1803.93			14335.5	162	178	Empty	TRUE
Sowmya_20111205_Arabidopsis_Thaliana_C1_C2_C3_as_grouped_replicates_with_DAT_SCAFF3	C1-C2-C3	C1-C2-C3	File Name: LO_20111205_SMI_01_1.RAW (F002836)	RecName: Full=14-3-3-like protein GF14 chi; AltName: Full=General regulatory factor 1	gi|152112421,gi|15724254,gi|18086488,gi|18413181,gi|21554273,gi|219911666,gi|227473097,gi|257664724,gi|332657309,gi|7267542,gi|87116612	NCBI_Arabidopsis_Thaliana_txid3702_20160205.fasta	29932.9	1	5	5	5	0.00045	0.225	AVDKDELTVEER	K	N	0.976	24.5	32.9	13.9	0	0	1	0	2	1403.7			17661.9	39	50	Empty	TRUE
Sowmya_20111205_Arabidopsis_Thaliana_C1_C2_C3_as_grouped_replicates_with_DAT_SCAFF3	C1-C2-C3	C1-C2-C3	File Name: LO_20111205_SMI_01_1.RAW (F002836)	RecName: Full=14-3-3-like protein GF14 chi; AltName: Full=General regulatory factor 1	gi|152112421,gi|15724254,gi|18086488,gi|18413181,gi|21554273,gi|219911666,gi|227473097,gi|257664724,gi|332657309,gi|7267542,gi|87116612	NCBI_Arabidopsis_Thaliana_txid3702_20160205.fasta	29932.9	1	5	5	5	0.00045	0.225	DAAEHTLTAYK	K	A	0.997	46.3	33.2	36.8	0	1	0	0	2	1219.6			9057.89	151	161	Empty	TRUE
Sowmya_20111205_Arabidopsis_Thaliana_C1_C2_C3_as_grouped_replicates_with_DAT_SCAFF3	C1-C2-C3	C1-C2-C3	File Name: LO_20111205_SMI_01_1.RAW (F002836)	RecName: Full=14-3-3-like protein GF14 chi; AltName: Full=General regulatory factor 1	gi|152112421,gi|15724254,gi|18086488,gi|18413181,gi|21554273,gi|219911666,gi|227473097,gi|257664724,gi|332657309,gi|7267542,gi|87116612	NCBI_Arabidopsis_Thaliana_txid3702_20160205.fasta	29932.9	1	5	5	5	0.00045	0.225	DSTLIMQLLR	K	D	0.997	47.1	34	26.4	0	1	0	0	2	1189.66			5612.86	224	233	Empty	TRUE	gi|227473119,gi|9755651,gi|227471880,gi|18087535,gi|3551052,gi|18406007,gi|79327622,gi|227473105,gi|257664834,gi|3023217,gi|257664726,gi|227471864,gi|227471866,gi|531379,gi|227471862,gi|553040,gi|487791,gi|227473111,gi|1549404,gi|20260354,gi|227471868,gi|257664828,gi|18411901,gi|227473137,gi|119370260,gi|18421762,gi|2232148,gi|332192104,gi|1345592,gi|332192106,gi|332192105,gi|1345595,gi|22136172,…
Sowmya_20111205_Arabidopsis_Thaliana_C1_C2_C3_as_grouped_replicates_with_DAT_SCAFF3	C1-C2-C3	C1-C2-C3	File Name: LO_20111205_SMI_01_1.RAW (F002836)	RecName: Full=14-3-3-like protein GF14 chi; AltName: Full=General regulatory factor 1	gi|152112421,gi|15724254,gi|18086488,gi|18413181,gi|21554273,gi|219911666,gi|227473097,gi|257664724,gi|332657309,gi|7267542,gi|87116612	NCBI_Arabidopsis_Thaliana_txid3702_20160205.fasta	29932.9	1	5	5	5	0.00045	0.225	YEEMVEFMEK	R	V	0.997	47.9	26.9	46	0	1	0	0	2	1334.56			27913.1	26	35	Empty	TRUE	gi|74036151,gi|227473119,gi|20334752,gi|9755651,gi|332004858,gi|1531631,gi|14334532,gi|166717,gi|18087535,gi|16323454,gi|18396217,gi|110736894,gi|15724306,gi|219911966,gi|332006941,gi|227473105,gi|3023217,gi|257664834,gi|332006940,gi|257664726,gi|332640301,gi|553040,gi|487791,gi|21618266,gi|227473111,gi|227471868,gi|257664828,gi|18411901,gi|10176816,gi|79329220,gi|18655379,gi|20465433,gi|11937026…
Sowmya_20111205_Arabidopsis_Thaliana_C1_C2_C3_as_grouped_replicates_with_DAT_SCAFF3	C1-C2-C3	C1-C2-C3	File Name: LO_20111205_SMI_01_1.RAW (F002836)	Glyoxalase I homolog [Arabidopsis thaliana]	gi|11094299,gi|15221116,gi|15810219,gi|16226213,gi|18377845,gi|20453275,gi|21593459,gi|227202744,gi|30682443,gi|3157947,gi|332190671,gi|332190672,gi|332190673,gi|332190674,gi|332190676,gi|334182487,gi|79317664,gi|79587736	NCBI_Arabidopsis_Thaliana_txid3702_20160205.fasta	36292.6	1	3	3	3	0.00027	0.113	IVNQELGGK	K	I	0.989	31.6	32.2	20.8	0	1	0	0	2	957.537			6903.83	275	283	Empty	TRUE
Sowmya_20111205_Arabidopsis_Thaliana_C1_C2_C3_as_grouped_replicates_with_DAT_SCAFF3	C1-C2-C3	C1-C2-C3	File Name: LO_20111205_SMI_01_1.RAW (F002836)	Glyoxalase I homolog [Arabidopsis thaliana]	gi|11094299,gi|15221116,gi|15810219,gi|16226213,gi|18377845,gi|20453275,gi|21593459,gi|227202744,gi|30682443,gi|3157947,gi|332190671,gi|332190672,gi|332190673,gi|332190674,gi|332190676,gi|334182487,gi|79317664,gi|79587736	NCBI_Arabidopsis_Thaliana_txid3702_20160205.fasta	36292.6	1	3	3	3	0.00027	0.113	IVSFLDPDGWK	K	T	0.991	36.3	33.7	26.4	0	1	0	0	2	1276.66			7148.7	298	308	Empty	TRUE
Sowmya_20111205_Arabidopsis_Thaliana_C1_C2_C3_as_grouped_replicates_with_DAT_SCAFF3	C1-C2-C3	C1-C2-C3	File Name: LO_20111205_SMI_01_1.RAW (F002836)	Glyoxalase I homolog [Arabidopsis thaliana]	gi|11094299,gi|15221116,gi|15810219,gi|16226213,gi|18377845,gi|20453275,gi|21593459,gi|227202744,gi|30682443,gi|3157947,gi|332190671,gi|332190672,gi|332190673,gi|332190674,gi|332190676,gi|334182487,gi|79317664,gi|79587736	NCBI_Arabidopsis_Thaliana_txid3702_20160205.fasta	36292.6	1	3	3	3	0.00027	0.113	TIEFYTEVFGMK	R	L	0.967	28.1	31.6	20.7	0	1	0	0	2	1464.71			10835.6	70	81	Empty	TRUE
Sowmya_20111205_Arabidopsis_Thaliana_C1_C2_C3_as_grouped_replicates_with_DAT_SCAFF3	C1-C2-C3	C1-C2-C3	File Name: LO_20111205_SMI_01_1.RAW (F002836)	RecName: Full=Alpha-glucan phosphorylase 2, cytosolic; Short=AtPHS2; AltName: Full=Alpha-glucan phosphorylase, H isozyme; AltName: Full=Starch phosphorylase H	gi|14916634,gi|15232704,gi|15983803,gi|19699065,gi|27764912,gi|332644704,gi|586500081,gi|586500082,gi|586500083,gi|586500084,gi|586500085,gi|586500086,gi|591402020,gi|6522578	NCBI_Arabidopsis_Thaliana_txid3702_20160205.fasta	95162.3	1	4	4	4	0.00036	0.0559	HMEIIEEIDKR	R	F	0.997	38.3	31.3	33.1	0	0	1	0	2	1412.72			2371.95	401	411	Empty	TRUE
Sowmya_20111205_Arabidopsis_Thaliana_C1_C2_C3_as_grouped_replicates_with_DAT_SCAFF3	C1-C2-C3	C1-C2-C3	File Name: LO_20111205_SMI_01_1.RAW (F002836)	RecName: Full=Alpha-glucan phosphorylase 2, cytosolic; Short=AtPHS2; AltName: Full=Alpha-glucan phosphorylase, H isozyme; AltName: Full=Starch phosphorylase H	gi|14916634,gi|15232704,gi|15983803,gi|19699065,gi|27764912,gi|332644704,gi|586500081,gi|586500082,gi|586500083,gi|586500084,gi|586500085,gi|586500086,gi|591402020,gi|6522578	NCBI_Arabidopsis_Thaliana_txid3702_20160205.fasta	95162.3	1	4	4	4	0.00036	0.0559	ISSLSILDNNPQKPVVR	K	M	0.997	32.2	26.3	30.5	0	0	1	0	2	1880.06			15528.7	427	443	Empty	TRUE
Sowmya_20111205_Arabidopsis_Thaliana_C1_C2_C3_as_grouped_replicates_with_DAT_SCAFF3	C1-C2-C3	C1-C2-C3	File Name: LO_20111205_SMI_01_1.RAW (F002836)	RecName: Full=Alpha-glucan phosphorylase 2, cytosolic; Short=AtPHS2; AltName: Full=Alpha-glucan phosphorylase, H isozyme; AltName: Full=Starch phosphorylase H	gi|14916634,gi|15232704,gi|15983803,gi|19699065,gi|27764912,gi|332644704,gi|586500081,gi|586500082,gi|586500083,gi|586500084,gi|586500085,gi|586500086,gi|591402020,gi|6522578	NCBI_Arabidopsis_Thaliana_txid3702_20160205.fasta	95162.3	1	4	4	4	0.00036	0.0559	LAQYIER	R	V	0.992	36.7	34.5	18	0	1	0	0	2	892.489			3911.25	549	555	Empty	TRUE
Sowmya_20111205_Arabidopsis_Thaliana_C1_C2_C3_as_grouped_replicates_with_DAT_SCAFF3	C1-C2-C3	C1-C2-C3	File Name: LO_20111205_SMI_01_1.RAW (F002836)	RecName: Full=Alpha-glucan phosphorylase 2, cytosolic; Short=AtPHS2; AltName: Full=Alpha-glucan phosphorylase, H isozyme; AltName: Full=Starch phosphorylase H	gi|14916634,gi|15232704,gi|15983803,gi|19699065,gi|27764912,gi|332644704,gi|586500081,gi|586500082,gi|586500083,gi|586500084,gi|586500085,gi|586500086,gi|591402020,gi|6522578	NCBI_Arabidopsis_Thaliana_txid3702_20160205.fasta	95162.3	1	4	4	4	0.00036	0.0559	WITDLDLLTGLR	K	Q	0.997	50.4	32.6	44.6	0	1	0	0	2	1415.79			11589.9	515	526	Empty	TRUE
Sowmya_20111205_Arabidopsis_Thaliana_C1_C2_C3_as_grouped_replicates_with_DAT_SCAFF3	C1-C2-C3	C1-C2-C3	File Name: LO_20111205_SMI_01_1.RAW (F002836)	aluminum-induced protein-like [Arabidopsis thaliana]	gi|10177953,gi|15028025,gi|15239993,gi|21436085,gi|21537246,gi|332007632	NCBI_Arabidopsis_Thaliana_txid3702_20160205.fasta	27509.2	0.869	1	1	1	9e-05	0.0398	FAFILFDSVK	K	K	0.978	33	33.1	26.9	0	1	0	0	2	1186.65			5622.71	132	141	Empty	TRUE
Sowmya_20111205_Arabidopsis_Thaliana_C1_C2_C3_as_grouped_replicates_with_DAT_SCAFF3	C1-C2-C3	C1-C2-C3	File Name: LO_20111205_SMI_01_1.RAW (F002836)	unknown protein [Arabidopsis thaliana]	gi|13877859,gi|14517512,gi|15235514,gi|15809770,gi|17065602,gi|2464852,gi|332661379,gi|7270713	NCBI_Arabidopsis_Thaliana_txid3702_20160205.fasta	18815.3	0.869	1	1	1	9e-05	0.116	ITDHPEADKFQSLQSQTHGK	K	V	0.955	25.3	32	24.3	0	0	0	1	2	2267.11			17229.1	57	76	Empty	TRUE
Sowmya_20111205_Arabidopsis_Thaliana_C1_C2_C3_as_grouped_replicates_with_DAT_SCAFF3	C1-C2-C3	C1-C2-C3	File Name: LO_20111205_SMI_01_1.RAW (F002836)	Lhca2 protein [Arabidopsis thaliana]	gi|15451180,gi|17529286,gi|18377464,gi|186511289,gi|25083456,gi|332646688,gi|4741940,gi|6850838	NCBI_Arabidopsis_Thaliana_txid3702_20160205.fasta	27756.3	0.998	2	2	4	0.00036	0.121	WADIIKPGSVNTDPVFPNNK	R	L	0.997	42	31.3	41.8	0	0	3	0	2	2212.14			142337	156	175	Empty	TRUE
Sowmya_20111205_Arabidopsis_Thaliana_C1_C2_C3_as_grouped_replicates_with_DAT_SCAFF3	C1-C2-C3	C1-C2-C3	File Name: LO_20111205_SMI_01_1.RAW (F002836)	Lhca2 protein [Arabidopsis thaliana]	gi|15451180,gi|17529286,gi|18377464,gi|186511289,gi|25083456,gi|332646688,gi|4741940,gi|6850838	NCBI_Arabidopsis_Thaliana_txid3702_20160205.fasta	27756.3	0.998	2	2	4	0.00036	0.121	WNVQAEIVHCR	K	W	0.997	35.7	32.4	33.3	0	0	1	0	2	1411.69			5319.15	89	99	Empty	TRUE
Sowmya_20111205_Arabidopsis_Thaliana_C1_C2_C3_as_grouped_replicates_with_DAT_SCAFF3	C1-C2-C3	C1-C2-C3	File Name: LO_20111205_SMI_01_1.RAW (F002836)	Lhcb4- protein [Arabidopsis thaliana]	gi|110741014,gi|15081815,gi|15241005,gi|16323075,gi|16648983,gi|20148703,gi|20260162,gi|22137102,gi|298036,gi|330728947,gi|330730732,gi|332002974,gi|332617791,gi|332628453,gi|38502901,gi|544329261,gi|550554230,gi|7327812	NCBI_Arabidopsis_Thaliana_txid3702_20160205.fasta	31140.7	0.998	2	2	2	0.00018	0.0793	FFDPLGLAADPEK	K	T	0.997	53.8	33.2	53.8	0	1	0	0	2	1419.72			16285.5	222	234	Empty	TRUE
Sowmya_20111205_Arabidopsis_Thaliana_C1_C2_C3_as_grouped_replicates_with_DAT_SCAFF3	C1-C2-C3	C1-C2-C3	File Name: LO_20111205_SMI_01_1.RAW (F002836)	Lhcb4- protein [Arabidopsis thaliana]	gi|110741014,gi|15081815,gi|15241005,gi|16323075,gi|16648983,gi|20148703,gi|20260162,gi|22137102,gi|298036,gi|330728947,gi|330730732,gi|332002974,gi|332617791,gi|332628453,gi|38502901,gi|544329261,gi|550554230,gi|7327812	NCBI_Arabidopsis_Thaliana_txid3702_20160205.fasta	31140.7	0.998	2	2	2	0.00018	0.0793	NLAGDVIGTR	K	T	0.997	43.7	32.5	10.2	0	1	0	0	2	1015.55			46774.7	104	113	Empty	TRUE
Sowmya_20111205_Arabidopsis_Thaliana_C1_C2_C3_as_grouped_replicates_with_DAT_SCAFF3	C1-C2-C3	C1-C2-C3	File Name: LO_20111205_SMI_01_1.RAW (F002836)	putative carbonic anhydrase [Arabidopsis thaliana]	gi|14334470,gi|15223141,gi|21281000,gi|21593413,gi|30698715,gi|3176676,gi|332196936,gi|332196937,gi|332196938,gi|42572057,gi|75306366	NCBI_Arabidopsis_Thaliana_txid3702_20160205.fasta	30836.8	0.998	2	2	2	0.00018	0.075	ADLGNVAAAK	K	I	0.997	55.8	33.4	43	0	1	0	0	2	929.505			8576.82	43	52	Empty	TRUE
Sowmya_20111205_Arabidopsis_Thaliana_C1_C2_C3_as_grouped_replicates_with_DAT_SCAFF3	C1-C2-C3	C1-C2-C3	File Name: LO_20111205_SMI_01_1.RAW (F002836)	putative carbonic anhydrase [Arabidopsis thaliana]	gi|14334470,gi|15223141,gi|21281000,gi|21593413,gi|30698715,gi|3176676,gi|332196936,gi|332196937,gi|332196938,gi|42572057,gi|75306366	NCBI_Arabidopsis_Thaliana_txid3702_20160205.fasta	30836.8	0.998	2	2	2	0.00018	0.075	GTFDLWELDFK	K	T	0.995	39.3	32.7	35.7	0	1	0	0	2	1370.66			9636.1	262	272	Empty	TRUE
Sowmya_20111205_Arabidopsis_Thaliana_C1_C2_C3_as_grouped_replicates_with_DAT_SCAFF3	C1-C2-C3	C1-C2-C3	File Name: LO_20111205_SMI_01_1.RAW (F002836)	pyruvate dehydrogenase E1 alpha subunit [Arabidopsis thaliana]	gi|110742108,gi|15223294,gi|15450707,gi|17380622,gi|2454182,gi|332189112,gi|6715645,gi|75219356	NCBI_Arabidopsis_Thaliana_txid3702_20160205.fasta	75279.5	0.869	1	1	1	9e-05	0.028	SQLLENVFADPK	R	G	0.997	55.1	33.8	49.6	0	1	0	0	2	1360.71			8262.33	393	404	Empty	TRUE
Sowmya_20111205_Arabidopsis_Thaliana_C1_C2_C3_as_grouped_replicates_with_DAT_SCAFF3	C1-C2-C3	C1-C2-C3	File Name: LO_20111205_SMI_01_1.RAW (F002836)	putative 40S ribosomal protein SA (laminin receptor-like protein); 68387-70081 [Arabidopsis thaliana]	gi|12325280,gi|1345503,gi|15218458,gi|15809888,gi|16380,gi|16604531,gi|17473615,gi|18958036,gi|2102657,gi|21386953,gi|21593556,gi|219725668,gi|219727190,gi|219752751,gi|219795364,gi|219799460,gi|219896738,gi|222423427,gi|22530972,gi|23198426,gi|257300693,gi|257321049,gi|257322515,gi|257353626,gi|257690805,gi|257738508,gi|332197192,gi|332197193,gi|402904,gi|73920779,gi|79321150	NCBI_Arabidopsis_Thaliana_txid3702_20160205.fasta	31981.5	1	5	5	7	0.00063	0.181	FVDIGIPANNK	R	G	0.964	28.8	33.5	17.2	0	1	0	0	2	1187.64			12005.3	160	170	Empty	TRUE
Sowmya_20111205_Arabidopsis_Thaliana_C1_C2_C3_as_grouped_replicates_with_DAT_SCAFF3	C1-C2-C3	C1-C2-C3	File Name: LO_20111205_SMI_01_1.RAW (F002836)	putative 40S ribosomal protein SA (laminin receptor-like protein); 68387-70081 [Arabidopsis thaliana]	gi|12325280,gi|1345503,gi|15218458,gi|15809888,gi|16380,gi|16604531,gi|17473615,gi|18958036,gi|2102657,gi|21386953,gi|21593556,gi|219725668,gi|219727190,gi|219752751,gi|219795364,gi|219799460,gi|219896738,gi|222423427,gi|22530972,gi|23198426,gi|257300693,gi|257321049,gi|257322515,gi|257353626,gi|257690805,gi|257738508,gi|332197192,gi|332197193,gi|402904,gi|73920779,gi|79321150	NCBI_Arabidopsis_Thaliana_txid3702_20160205.fasta	31981.5	1	5	5	7	0.00063	0.181	HSIGCLFWLLAR	K	M	0.99	27.9	32.5	17.4	0	0	1	0	2	1472.78			2960.72	173	184	Empty	TRUE
Sowmya_20111205_Arabidopsis_Thaliana_C1_C2_C3_as_grouped_replicates_with_DAT_SCAFF3	C1-C2-C3	C1-C2-C3	File Name: LO_20111205_SMI_01_1.RAW (F002836)	putative 40S ribosomal protein SA (laminin receptor-like protein); 68387-70081 [Arabidopsis thaliana]	gi|12325280,gi|1345503,gi|15218458,gi|15809888,gi|16380,gi|16604531,gi|17473615,gi|18958036,gi|2102657,gi|21386953,gi|21593556,gi|219725668,gi|219727190,gi|219752751,gi|219795364,gi|219799460,gi|219896738,gi|222423427,gi|22530972,gi|23198426,gi|257300693,gi|257321049,gi|257322515,gi|257353626,gi|257690805,gi|257738508,gi|332197192,gi|332197193,gi|402904,gi|73920779,gi|79321150	NCBI_Arabidopsis_Thaliana_txid3702_20160205.fasta	31981.5	1	5	5	7	0.00063	0.181	MMCAAEVHLGTK	R	N	0.997	49.7	31.4	35.3	0	0	1	0	2	1347.62			1536.44	21	32	Empty	TRUE
Sowmya_20111205_Arabidopsis_Thaliana_C1_C2_C3_as_grouped_replicates_with_DAT_SCAFF3	C1-C2-C3	C1-C2-C3	File Name: LO_20111205_SMI_01_1.RAW (F002836)	putative 40S ribosomal protein SA (laminin receptor-like protein); 68387-70081 [Arabidopsis thaliana]	gi|12325280,gi|1345503,gi|15218458,gi|15809888,gi|16380,gi|16604531,gi|17473615,gi|18958036,gi|2102657,gi|21386953,gi|21593556,gi|219725668,gi|219727190,gi|219752751,gi|219795364,gi|219799460,gi|219896738,gi|222423427,gi|22530972,gi|23198426,gi|257300693,gi|257321049,gi|257322515,gi|257353626,gi|257690805,gi|257738508,gi|332197192,gi|332197193,gi|402904,gi|73920779,gi|79321150	NCBI_Arabidopsis_Thaliana_txid3702_20160205.fasta	31981.5	1	5	5	7	0.00063	0.181	NCNYQMER	K	Y	0.997	41.8	25	41.8	0	3	0	0	2	1114.44			13263.1	33	40	Empty	TRUE
Sowmya_20111205_Arabidopsis_Thaliana_C1_C2_C3_as_grouped_replicates_with_DAT_SCAFF3	C1-C2-C3	C1-C2-C3	File Name: LO_20111205_SMI_01_1.RAW (F002836)	putative 40S ribosomal protein SA (laminin receptor-like protein); 68387-70081 [Arabidopsis thaliana]	gi|12325280,gi|1345503,gi|15218458,gi|15809888,gi|16380,gi|16604531,gi|17473615,gi|18958036,gi|2102657,gi|21386953,gi|21593556,gi|219725668,gi|219727190,gi|219752751,gi|219795364,gi|219799460,gi|219896738,gi|222423427,gi|22530972,gi|23198426,gi|257300693,gi|257321049,gi|257322515,gi|257353626,gi|257690805,gi|257738508,gi|332197192,gi|332197193,gi|402904,gi|73920779,gi|79321150	NCBI_Arabidopsis_Thaliana_txid3702_20160205.fasta	31981.5	1	5	5	7	0.00063	0.181	NDGIYIFNLGK	R	T	0.997	49.4	33.2	40.9	0	1	0	0	2	1253.65			5933.29	47	57	Empty	TRUE
Sowmya_20111205_Arabidopsis_Thaliana_C1_C2_C3_as_grouped_replicates_with_DAT_SCAFF3	C1-C2-C3	C1-C2-C3	File Name: LO_20111205_SMI_01_1.RAW (F002836)	Unknown protein [Arabidopsis thaliana]	gi|13899069,gi|16396,gi|18377534,gi|18413214,gi|3169310,gi|332657342,gi|56966225,gi|56966226,gi|56966227,gi|56966228,gi|56966229,gi|56966230,gi|5881777,gi|7267574,gi|730129	NCBI_Arabidopsis_Thaliana_txid3702_20160205.fasta	18814.3	1	3	3	3	0.00027	0.217	GDFAIDIGR	R	N	0.995	39.1	34.8	26.7	0	1	0	0	2	963.49			2698.52	123	131	Empty	TRUE
Sowmya_20111205_Arabidopsis_Thaliana_C1_C2_C3_as_grouped_replicates_with_DAT_SCAFF3	C1-C2-C3	C1-C2-C3	File Name: LO_20111205_SMI_01_1.RAW (F002836)	Unknown protein [Arabidopsis thaliana]	gi|13899069,gi|16396,gi|18377534,gi|18413214,gi|3169310,gi|332657342,gi|56966225,gi|56966226,gi|56966227,gi|56966228,gi|56966229,gi|56966230,gi|5881777,gi|7267574,gi|730129	NCBI_Arabidopsis_Thaliana_txid3702_20160205.fasta	18814.3	1	3	3	3	0.00027	0.217	GLIGEVICR	R	F	0.997	49.7	34.8	44.1	0	1	0	0	2	1016.56			8597.18	36	44	Empty	TRUE
Sowmya_20111205_Arabidopsis_Thaliana_C1_C2_C3_as_grouped_replicates_with_DAT_SCAFF3	C1-C2-C3	C1-C2-C3	File Name: LO_20111205_SMI_01_1.RAW (F002836)	Unknown protein [Arabidopsis thaliana]	gi|13899069,gi|16396,gi|18377534,gi|18413214,gi|3169310,gi|332657342,gi|56966225,gi|56966226,gi|56966227,gi|56966228,gi|56966229,gi|56966230,gi|5881777,gi|7267574,gi|730129	NCBI_Arabidopsis_Thaliana_txid3702_20160205.fasta	18814.3	1	3	3	3	0.00027	0.217	NVIHGSDSVESAR	R	K	0.997	34.8	33.3	30.3	0	0	1	0	2	1370.67			40450.3	132	144	Empty	TRUE
Sowmya_20111205_Arabidopsis_Thaliana_C1_C2_C3_as_grouped_replicates_with_DAT_SCAFF3	C1-C2-C3	C1-C2-C3	File Name: LO_20111205_SMI_01_1.RAW (F002836)	RecName: Full=Glucose-1-phosphate adenylyltransferase small subunit, chloroplastic; AltName: Full=ADP-glucose pyrophosphorylase; AltName: Full=ADP-glucose synthase; AltName: Full=AGPase B; AltName: Full=Alpha-D-glucose-1-phosphate adenyl transferase; Flags: Precursor	gi|12644322,gi|15146248,gi|15238933,gi|1575754,gi|17529284,gi|19699156,gi|20465831,gi|219752161,gi|219764748,gi|257306983,gi|257308987,gi|257671714,gi|259441110,gi|259472513,gi|300544913,gi|300634427,gi|3015514,gi|332008265,gi|7242894,gi|8978334	NCBI_Arabidopsis_Thaliana_txid3702_20160205.fasta	56652.5	0.998	2	2	2	0.00018	0.0404	AKPAVPLGANYR	R	L	0.987	24.5	31.6	9.98	0	0	1	0	2	1256.71			15231.2	111	122	Empty	TRUE
Sowmya_20111205_Arabidopsis_Thaliana_C1_C2_C3_as_grouped_replicates_with_DAT_SCAFF3	C1-C2-C3	C1-C2-C3	File Name: LO_20111205_SMI_01_1.RAW (F002836)	RecName: Full=Glucose-1-phosphate adenylyltransferase small subunit, chloroplastic; AltName: Full=ADP-glucose pyrophosphorylase; AltName: Full=ADP-glucose synthase; AltName: Full=AGPase B; AltName: Full=Alpha-D-glucose-1-phosphate adenyl transferase; Flags: Precursor	gi|12644322,gi|15146248,gi|15238933,gi|1575754,gi|17529284,gi|19699156,gi|20465831,gi|219752161,gi|219764748,gi|257306983,gi|257308987,gi|257671714,gi|259441110,gi|259472513,gi|300544913,gi|300634427,gi|3015514,gi|332008265,gi|7242894,gi|8978334	NCBI_Arabidopsis_Thaliana_txid3702_20160205.fasta	56652.5	0.998	2	2	2	0.00018	0.0404	SAPIYTQPR	R	Y	0.997	45.3	35.1	38.5	0	1	0	0	2	1032.55			11347	377	385	Empty	TRUE
Sowmya_20111205_Arabidopsis_Thaliana_C1_C2_C3_as_grouped_replicates_with_DAT_SCAFF3	C1-C2-C3	C1-C2-C3	File Name: LO_20111205_SMI_01_1.RAW (F002836)	F14P1.45/F14P1.45 [Arabidopsis thaliana]	gi|14517510,gi|15223576,gi|15529174,gi|15810063,gi|21553560,gi|26450795,gi|332191747,gi|75334429,gi|9795585	NCBI_Arabidopsis_Thaliana_txid3702_20160205.fasta	23641.6	1	9	9	10	0.0009	0.657	AAVGAPDHLGDCPFSQR	K	A	0.993	24.6	30.3	24.6	0	0	1	0	2	1797.83			32170.9	9	25	Empty	TRUE
Sowmya_20111205_Arabidopsis_Thaliana_C1_C2_C3_as_grouped_replicates_with_DAT_SCAFF3	C1-C2-C3	C1-C2-C3	File Name: LO_20111205_SMI_01_1.RAW (F002836)	F14P1.45/F14P1.45 [Arabidopsis thaliana]	gi|14517510,gi|15223576,gi|15529174,gi|15810063,gi|21553560,gi|26450795,gi|332191747,gi|75334429,gi|9795585	NCBI_Arabidopsis_Thaliana_txid3702_20160205.fasta	23641.6	1	9	9	10	0.0009	0.657	IHLINLSDKPQWFLDISPQGK	K	V	0.959	18.3	28.1	16.6	0	0	0	1	2	2449.32			5818.44	39	59	Empty	TRUE
Sowmya_20111205_Arabidopsis_Thaliana_C1_C2_C3_as_grouped_replicates_with_DAT_SCAFF3	C1-C2-C3	C1-C2-C3	File Name: LO_20111205_SMI_01_1.RAW (F002836)	F14P1.45/F14P1.45 [Arabidopsis thaliana]	gi|14517510,gi|15223576,gi|15529174,gi|15810063,gi|21553560,gi|26450795,gi|332191747,gi|75334429,gi|9795585	NCBI_Arabidopsis_Thaliana_txid3702_20160205.fasta	23641.6	1	9	9	10	0.0009	0.657	LYHLQVALGHFK	K	S	0.967	19.2	30.4	13.7	0	0	1	0	2	1425.8			2941.63	158	169	Empty	TRUE
Sowmya_20111205_Arabidopsis_Thaliana_C1_C2_C3_as_grouped_replicates_with_DAT_SCAFF3	C1-C2-C3	C1-C2-C3	File Name: LO_20111205_SMI_01_1.RAW (F002836)	F14P1.45/F14P1.45 [Arabidopsis thaliana]	gi|14517510,gi|15223576,gi|15529174,gi|15810063,gi|21553560,gi|26450795,gi|332191747,gi|75334429,gi|9795585	NCBI_Arabidopsis_Thaliana_txid3702_20160205.fasta	23641.6	1	9	9	10	0.0009	0.657	SKDSNDGSEHALLVELEALENHLK	K	S	0.997	51.6	31.9	51.4	0	0	0	1	2	2648.32			20029.2	112	135	Empty	TRUE
Sowmya_20111205_Arabidopsis_Thaliana_C1_C2_C3_as_grouped_replicates_with_DAT_SCAFF3	C1-C2-C3	C1-C2-C3	File Name: LO_20111205_SMI_01_1.RAW (F002836)	F14P1.45/F14P1.45 [Arabidopsis thaliana]	gi|14517510,gi|15223576,gi|15529174,gi|15810063,gi|21553560,gi|26450795,gi|332191747,gi|75334429,gi|9795585	NCBI_Arabidopsis_Thaliana_txid3702_20160205.fasta	23641.6	1	9	9	10	0.0009	0.657	TLFSLDSFEK	K	T	0.987	39.7	31.9	32.5	0	1	0	0	2	1186.6			10212.1	186	195	Empty	TRUE
Sowmya_20111205_Arabidopsis_Thaliana_C1_C2_C3_as_grouped_replicates_with_DAT_SCAFF3	C1-C2-C3	C1-C2-C3	File Name: LO_20111205_SMI_01_1.RAW (F002836)	F14P1.45/F14P1.45 [Arabidopsis thaliana]	gi|14517510,gi|15223576,gi|15529174,gi|15810063,gi|21553560,gi|26450795,gi|332191747,gi|75334429,gi|9795585	NCBI_Arabidopsis_Thaliana_txid3702_20160205.fasta	23641.6	1	9	9	10	0.0009	0.657	TPAEFASVGSNIFGTFGTFLK	K	S	0.997	54.8	31.1	52.7	0	0	1	0	2	2191.11			3863.18	91	111	Empty	TRUE
Sowmya_20111205_Arabidopsis_Thaliana_C1_C2_C3_as_grouped_replicates_with_DAT_SCAFF3	C1-C2-C3	C1-C2-C3	File Name: LO_20111205_SMI_01_1.RAW (F002836)	F14P1.45/F14P1.45 [Arabidopsis thaliana]	gi|14517510,gi|15223576,gi|15529174,gi|15810063,gi|21553560,gi|26450795,gi|332191747,gi|75334429,gi|9795585	NCBI_Arabidopsis_Thaliana_txid3702_20160205.fasta	23641.6	1	9	9	10	0.0009	0.657	VSAVDLSLAPK	R	L	0.997	55	32.1	50.2	0	2	0	0	2	1099.64			10245.7	147	157	Empty	TRUE
Sowmya_20111205_Arabidopsis_Thaliana_C1_C2_C3_as_grouped_replicates_with_DAT_SCAFF3	C1-C2-C3	C1-C2-C3	File Name: LO_20111205_SMI_01_1.RAW (F002836)	F14P1.45/F14P1.45 [Arabidopsis thaliana]	gi|14517510,gi|15223576,gi|15529174,gi|15810063,gi|21553560,gi|26450795,gi|332191747,gi|75334429,gi|9795585	NCBI_Arabidopsis_Thaliana_txid3702_20160205.fasta	23641.6	1	9	9	10	0.0009	0.657	WVTDSDVIVGILEEK	K	Y	0.995	28.2	32	23	0	0	1	0	2	1702.89			4134.58	69	83	Empty	TRUE
Sowmya_20111205_Arabidopsis_Thaliana_C1_C2_C3_as_grouped_replicates_with_DAT_SCAFF3	C1-C2-C3	C1-C2-C3	File Name: LO_20111205_SMI_01_1.RAW (F002836)	F14P1.45/F14P1.45 [Arabidopsis thaliana]	gi|14517510,gi|15223576,gi|15529174,gi|15810063,gi|21553560,gi|26450795,gi|332191747,gi|75334429,gi|9795585	NCBI_Arabidopsis_Thaliana_txid3702_20160205.fasta	23641.6	1	9	9	10	0.0009	0.657	YVISGWAPK	K	V	0.988	34.8	33.6	27.8	0	1	0	0	2	1020.55			6317.28	202	210	Empty	TRUE
Sowmya_20111205_Arabidopsis_Thaliana_C1_C2_C3_as_grouped_replicates_with_DAT_SCAFF3	C1-C2-C3	C1-C2-C3	File Name: LO_20111205_SMI_01_1.RAW (F002836)	At2g21330/F3K23.9 [Arabidopsis thaliana]	gi|15146282,gi|15146290,gi|16226470,gi|16930471,gi|17065012,gi|18399660,gi|19699172,gi|20197909,gi|22136002,gi|22136212,gi|23197796,gi|23297093,gi|27311619,gi|330252066,gi|75313518	NCBI_Arabidopsis_Thaliana_txid3702_20160205.fasta	42931.5	1	6	6	32	0.00288	0.15	AAQDILLAR	K	A	0.997	65.1	30.7	41	0	1	0	0	2	970.568			73131.1	359	367	Empty	TRUE
Sowmya_20111205_Arabidopsis_Thaliana_C1_C2_C3_as_grouped_replicates_with_DAT_SCAFF3	C1-C2-C3	C1-C2-C3	File Name: LO_20111205_SMI_01_1.RAW (F002836)	At2g21330/F3K23.9 [Arabidopsis thaliana]	gi|15146282,gi|15146290,gi|16226470,gi|16930471,gi|17065012,gi|18399660,gi|19699172,gi|20197909,gi|22136002,gi|22136212,gi|23197796,gi|23297093,gi|27311619,gi|330252066,gi|75313518	NCBI_Arabidopsis_Thaliana_txid3702_20160205.fasta	42931.5	1	6	6	32	0.00288	0.15	ALQNTCLK	R	T	0.997	42	35.3	26.7	0	3	0	0	2	947.498			180493	341	348	Empty	TRUE	gi|341940207,gi|110740610,gi|53828647,gi|18420348,gi|332661602
Sowmya_20111205_Arabidopsis_Thaliana_C1_C2_C3_as_grouped_replicates_with_DAT_SCAFF3	C1-C2-C3	C1-C2-C3	File Name: LO_20111205_SMI_01_1.RAW (F002836)	At2g21330/F3K23.9 [Arabidopsis thaliana]	gi|15146282,gi|15146290,gi|16226470,gi|16930471,gi|17065012,gi|18399660,gi|19699172,gi|20197909,gi|22136002,gi|22136212,gi|23197796,gi|23297093,gi|27311619,gi|330252066,gi|75313518	NCBI_Arabidopsis_Thaliana_txid3702_20160205.fasta	42931.5	1	6	6	32	0.00288	0.15	MVDVLVEQNIVPGIK	K	V	0.996	25.1	29.2	17.8	0	0	2	0	2	1653.92			8430.61	133	147	Empty	TRUE	gi|341940207,gi|110740610,gi|53828647,gi|18420348,gi|332661602
Sowmya_20111205_Arabidopsis_Thaliana_C1_C2_C3_as_grouped_replicates_with_DAT_SCAFF3	C1-C2-C3	C1-C2-C3	File Name: LO_20111205_SMI_01_1.RAW (F002836)	At2g21330/F3K23.9 [Arabidopsis thaliana]	gi|15146282,gi|15146290,gi|16226470,gi|16930471,gi|17065012,gi|18399660,gi|19699172,gi|20197909,gi|22136002,gi|22136212,gi|23197796,gi|23297093,gi|27311619,gi|330252066,gi|75313518	NCBI_Arabidopsis_Thaliana_txid3702_20160205.fasta	42931.5	1	6	6	32	0.00288	0.15	TAAYYQQGAR	R	F	0.997	51.8	31.4	46.8	0	7	0	0	2	1128.54			128946	174	183	Empty	TRUE	gi|341940207,gi|110740610,gi|53828647,gi|18420348,gi|332661602
Sowmya_20111205_Arabidopsis_Thaliana_C1_C2_C3_as_grouped_replicates_with_DAT_SCAFF3	C1-C2-C3	C1-C2-C3	File Name: LO_20111205_SMI_01_1.RAW (F002836)	At2g21330/F3K23.9 [Arabidopsis thaliana]	gi|15146282,gi|15146290,gi|16226470,gi|16930471,gi|17065012,gi|18399660,gi|19699172,gi|20197909,gi|22136002,gi|22136212,gi|23197796,gi|23297093,gi|27311619,gi|330252066,gi|75313518	NCBI_Arabidopsis_Thaliana_txid3702_20160205.fasta	42931.5	1	6	6	32	0.00288	0.15	TYDVAEK	R	V	0.995	36.9	31.8	33.3	0	11	0	0	2	825.399			29084	240	246	Empty	TRUE	gi|341940207,gi|110740610,gi|53828647,gi|18420348,gi|332661602
Sowmya_20111205_Arabidopsis_Thaliana_C1_C2_C3_as_grouped_replicates_with_DAT_SCAFF3	C1-C2-C3	C1-C2-C3	File Name: LO_20111205_SMI_01_1.RAW (F002836)	At2g21330/F3K23.9 [Arabidopsis thaliana]	gi|15146282,gi|15146290,gi|16226470,gi|16930471,gi|17065012,gi|18399660,gi|19699172,gi|20197909,gi|22136002,gi|22136212,gi|23197796,gi|23297093,gi|27311619,gi|330252066,gi|75313518	NCBI_Arabidopsis_Thaliana_txid3702_20160205.fasta	42931.5	1	6	6	32	0.00288	0.15	YTGEGESEEAK	K	E	0.997	52.3	27.2	49.1	0	8	0	0	2	1199.51			8860.07	379	389	Empty	TRUE	gi|341940207,gi|110740610,gi|53828647,gi|18420348,gi|332661602
Sowmya_20111205_Arabidopsis_Thaliana_C1_C2_C3_as_grouped_replicates_with_DAT_SCAFF3	C1-C2-C3	C1-C2-C3	File Name: LO_20111205_SMI_01_1.RAW (F002836)	At2g36880/T1J8.6 [Arabidopsis thaliana]	gi|13605823,gi|15228048,gi|186505986,gi|22137172,gi|330254216,gi|330254217,gi|4883604,gi|75313514	NCBI_Arabidopsis_Thaliana_txid3702_20160205.fasta	42497.8	0.999	2	2	2	0.00018	0.172	FVIGGPHGDAGLTGR	R	K	0.993	28.3	33.2	21.9	0	0	1	0	2	1453.75			70468.9	238	252	Empty	FALSE	gi|4558554,gi|30678312,gi|16226595,gi|9972389,gi|332656685,gi|23397143,gi|20260112,gi|7268569,gi|332642427,gi|21593291,gi|332656684,gi|75311602,gi|18252203,gi|21592791,gi|14335070,gi|11762286,gi|15217781,gi|127045,gi|15229033,gi|23308349,gi|11994556,gi|145332959,gi|15234354,gi|20453168,gi|27363324,gi|21539427,gi|166874,gi|166872,gi|21542419,gi|332189316,gi|332189317
Sowmya_20111205_Arabidopsis_Thaliana_C1_C2_C3_as_grouped_replicates_with_DAT_SCAFF3	C1-C2-C3	C1-C2-C3	File Name: LO_20111205_SMI_01_1.RAW (F002836)	At2g36880/T1J8.6 [Arabidopsis thaliana]	gi|13605823,gi|15228048,gi|186505986,gi|22137172,gi|330254216,gi|330254217,gi|4883604,gi|75313514	NCBI_Arabidopsis_Thaliana_txid3702_20160205.fasta	42497.8	0.999	2	2	2	0.00018	0.172	IIIDTYGGWGAHGGGAFSGK	K	D	0.997	46.5	32	44	0	0	2	0	2	1963.97			39290.2	254	273	Empty	FALSE	gi|4558554,gi|30678312,gi|16226595,gi|9972389,gi|332656685,gi|23397143,gi|20260112,gi|7268569,gi|332642427,gi|21593291,gi|332656684,gi|75311602,gi|18252203,gi|21592791,gi|14335070,gi|11762286,gi|15217781,gi|127045,gi|15229033,gi|23308349,gi|11994556,gi|145332959,gi|15234354,gi|20453168,gi|27363324,gi|21539427,gi|166874,gi|166872,gi|21542419,gi|332189316,gi|332189317
Sowmya_20111205_Arabidopsis_Thaliana_C1_C2_C3_as_grouped_replicates_with_DAT_SCAFF3	C1-C2-C3	C1-C2-C3	File Name: LO_20111205_SMI_01_1.RAW (F002836)	At2g36880/T1J8.6 [Arabidopsis thaliana]	gi|13605823,gi|15228048,gi|186505986,gi|22137172,gi|330254216,gi|330254217,gi|4883604,gi|75313514	NCBI_Arabidopsis_Thaliana_txid3702_20160205.fasta	42497.8	0.999	2	2	2	0.00018	0.172	NDGGAMIPIR	K	V	0.992	32.7	31.6	27.4	0	1	0	0	2	1043.53			3515.26	178	187	Empty	TRUE
Sowmya_20111205_Arabidopsis_Thaliana_C1_C2_C3_as_grouped_replicates_with_DAT_SCAFF3	C1-C2-C3	C1-C2-C3	File Name: LO_20111205_SMI_01_1.RAW (F002836)	At2g36880/T1J8.6 [Arabidopsis thaliana]	gi|13605823,gi|15228048,gi|186505986,gi|22137172,gi|330254216,gi|330254217,gi|4883604,gi|75313514	NCBI_Arabidopsis_Thaliana_txid3702_20160205.fasta	42497.8	0.999	2	2	2	0.00018	0.172	SGAYIVR	R	Q	0.997	44.3	34.7	17.5	0	3	0	0	2	765.425			52698.1	281	287	Empty	FALSE	gi|4558554,gi|30678312,gi|16226595,gi|9972389,gi|332656685,gi|23397143,gi|20260112,gi|7268569,gi|332642427,gi|21593291,gi|332656684,gi|75311602,gi|18252203,gi|21592791,gi|14335070,gi|11762286,gi|15217781,gi|127045,gi|15229033,gi|23308349,gi|11994556,gi|145332959,gi|15234354,gi|20453168,gi|27363324,gi|21539427,gi|166874,gi|166872,gi|21542419,gi|332189316,gi|332189317
Sowmya_20111205_Arabidopsis_Thaliana_C1_C2_C3_as_grouped_replicates_with_DAT_SCAFF3	C1-C2-C3	C1-C2-C3	File Name: LO_20111205_SMI_01_1.RAW (F002836)	At2g36880/T1J8.6 [Arabidopsis thaliana]	gi|13605823,gi|15228048,gi|186505986,gi|22137172,gi|330254216,gi|330254217,gi|4883604,gi|75313514	NCBI_Arabidopsis_Thaliana_txid3702_20160205.fasta	42497.8	0.999	2	2	2	0.00018	0.172	YLDDNTIFHLNPSGR	K	F	0.987	23.9	32.7	15.9	0	0	1	0	2	1761.86			10764.2	223	237	Empty	TRUE
Sowmya_20111205_Arabidopsis_Thaliana_C1_C2_C3_as_grouped_replicates_with_DAT_SCAFF3	C1-C2-C3	C1-C2-C3	File Name: LO_20111205_SMI_01_1.RAW (F002836)	unknown protein [Arabidopsis thaliana]	gi|13194796,gi|15028183,gi|18391006,gi|19310813,gi|21536763,gi|332190307,gi|4337175	NCBI_Arabidopsis_Thaliana_txid3702_20160205.fasta	19947.4	1	2	2	2	0.00018	0.117	DIEEVGYDR	K	E	0.997	63.3	31.2	53.5	0	1	0	0	2	1095.5			16337.6	43	51	Empty	TRUE
Sowmya_20111205_Arabidopsis_Thaliana_C1_C2_C3_as_grouped_replicates_with_DAT_SCAFF3	C1-C2-C3	C1-C2-C3	File Name: LO_20111205_SMI_01_1.RAW (F002836)	unknown protein [Arabidopsis thaliana]	gi|13194796,gi|15028183,gi|18391006,gi|19310813,gi|21536763,gi|332190307,gi|4337175	NCBI_Arabidopsis_Thaliana_txid3702_20160205.fasta	19947.4	1	2	2	2	0.00018	0.117	EISMPNGLLPLK	K	D	0.947	23.3	29.9	23.3	0	1	0	0	2	1311.73			8678.96	31	42	Empty	TRUE
Sowmya_20111205_Arabidopsis_Thaliana_C1_C2_C3_as_grouped_replicates_with_DAT_SCAFF3	C1-C2-C3	C1-C2-C3	File Name: LO_20111205_SMI_01_1.RAW (F002836)	putative subtilisin-like serine proteinase [Arabidopsis thaliana]	gi|110738008,gi|110740849,gi|11994380,gi|219759494,gi|219760861,gi|219792819,gi|219931007,gi|22331076,gi|257289690,gi|257325760,gi|257357408,gi|257642086,gi|257727701,gi|332641940,gi|44917461,gi|45773916	NCBI_Arabidopsis_Thaliana_txid3702_20160205.fasta	81817.3	0.869	1	1	1	9e-05	0.0206	SSNSFIHGAGHVDPNK	K	A	0.996	30	32.6	21.2	0	0	1	0	2	1666.79			15722.8	597	612	Empty	TRUE
Sowmya_20111205_Arabidopsis_Thaliana_C1_C2_C3_as_grouped_replicates_with_DAT_SCAFF3	C1-C2-C3	C1-C2-C3	File Name: LO_20111205_SMI_01_1.RAW (F002836)	putative protein [Arabidopsis thaliana]	gi|18252955,gi|190358920,gi|21389651,gi|22326731,gi|332004298	NCBI_Arabidopsis_Thaliana_txid3702_20160205.fasta	33366.4	0.869	1	1	1	9e-05	0.0337	EVADSVLSDK	K	S	0.997	41.1	34.3	34.3	0	1	0	0	2	1062.53			9687.13	178	187	Empty	TRUE
Sowmya_20111205_Arabidopsis_Thaliana_C1_C2_C3_as_grouped_replicates_with_DAT_SCAFF3	C1-C2-C3	C1-C2-C3	File Name: LO_20111205_SMI_01_1.RAW (F002836)	protein TOC75-3 [Arabidopsis thaliana]	gi|15232625,gi|22022564,gi|30102496,gi|332644678,gi|5541685,gi|75207662	NCBI_Arabidopsis_Thaliana_txid3702_20160205.fasta	89189.7	0.998	2	2	2	0.00018	0.0403	ARPCLLPAPVYGEVMQMLR	R	D	0.997	42.8	31.1	42.7	0	0	1	0	2	2201.14			6644.69	297	315	Empty	TRUE
Sowmya_20111205_Arabidopsis_Thaliana_C1_C2_C3_as_grouped_replicates_with_DAT_SCAFF3	C1-C2-C3	C1-C2-C3	File Name: LO_20111205_SMI_01_1.RAW (F002836)	protein TOC75-3 [Arabidopsis thaliana]	gi|15232625,gi|22022564,gi|30102496,gi|332644678,gi|5541685,gi|75207662	NCBI_Arabidopsis_Thaliana_txid3702_20160205.fasta	89189.7	0.998	2	2	2	0.00018	0.0403	TVFQVDQGLGIGSK	R	F	0.99	37.9	33.7	31.7	0	1	0	0	2	1448.77			11418	651	664	Empty	TRUE
Sowmya_20111205_Arabidopsis_Thaliana_C1_C2_C3_as_grouped_replicates_with_DAT_SCAFF3	C1-C2-C3	C1-C2-C3	File Name: LO_20111205_SMI_01_1.RAW (F002836)	cinnamyl alcohol dehydrogenase 2 [Arabidopsis thaliana]	gi|11994468,gi|1345655,gi|13877997,gi|15230382,gi|169635512,gi|169635514,gi|169635516,gi|169635518,gi|169635520,gi|169635522,gi|169635524,gi|169635526,gi|169635528,gi|169635530,gi|169635532,gi|169635534,gi|169635536,gi|169635538,gi|169635540,gi|169635542,gi|169635544,gi|169635546,gi|169635548,gi|169635550,gi|17104723,gi|219973656,gi|257656651,gi|31880041,gi|332642720,gi|757535	NCBI_Arabidopsis_Thaliana_txid3702_20160205.fasta	39097.6	0.869	1	1	1	9e-05	0.0384	AMGHHVTVISSSDK	K	K	0.997	50.9	32.6	45.3	0	0	1	0	2	1468.72			8234.06	203	216	Empty	TRUE
Sowmya_20111205_Arabidopsis_Thaliana_C1_C2_C3_as_grouped_replicates_with_DAT_SCAFF3	C1-C2-C3	C1-C2-C3	File Name: LO_20111205_SMI_01_1.RAW (F002836)	Unknown protein [Arabidopsis thaliana]	gi|10120434,gi|15222811,gi|222423160,gi|222423943,gi|332194350,gi|44681384,gi|45773904	NCBI_Arabidopsis_Thaliana_txid3702_20160205.fasta	54410.7	0.998	2	2	3	0.00027	0.0607	FLYELDLSNNK	K	L	0.997	58.1	33.4	10.4	0	1	0	0	2	1355.68			18770.1	223	233	Empty	TRUE
Sowmya_20111205_Arabidopsis_Thaliana_C1_C2_C3_as_grouped_replicates_with_DAT_SCAFF3	C1-C2-C3	C1-C2-C3	File Name: LO_20111205_SMI_01_1.RAW (F002836)	Unknown protein [Arabidopsis thaliana]	gi|10120434,gi|15222811,gi|222423160,gi|222423943,gi|332194350,gi|44681384,gi|45773904	NCBI_Arabidopsis_Thaliana_txid3702_20160205.fasta	54410.7	0.998	2	2	3	0.00027	0.0607	LPLNLGSITALYLTFANNR	K	F	0.997	38.8	28.5	38.6	0	0	2	0	2	2091.16			5795.29	285	303	Empty	TRUE
Sowmya_20111205_Arabidopsis_Thaliana_C1_C2_C3_as_grouped_replicates_with_DAT_SCAFF3	C1-C2-C3	C1-C2-C3	File Name: LO_20111205_SMI_01_1.RAW (F002836)	putative chlorophyll binding protein [Arabidopsis thaliana]	gi|12083258,gi|15218330,gi|17473665,gi|20148631,gi|332191248,gi|4741960,gi|8927661	NCBI_Arabidopsis_Thaliana_txid3702_20160205.fasta	27523.5	1	2	2	2	0.00018	0.0698	FFDPLGLAGK	R	N	0.997	47.8	33.5	40	0	1	0	0	2	1064.58			36694	199	208	Empty	TRUE
Sowmya_20111205_Arabidopsis_Thaliana_C1_C2_C3_as_grouped_replicates_with_DAT_SCAFF3	C1-C2-C3	C1-C2-C3	File Name: LO_20111205_SMI_01_1.RAW (F002836)	putative chlorophyll binding protein [Arabidopsis thaliana]	gi|12083258,gi|15218330,gi|17473665,gi|20148631,gi|332191248,gi|4741960,gi|8927661	NCBI_Arabidopsis_Thaliana_txid3702_20160205.fasta	27523.5	1	2	2	2	0.00018	0.0698	KSWIPAVK	K	G	0.997	48.7	31.6	38	0	1	0	0	2	928.562			15697.1	55	62	Empty	TRUE
Sowmya_20111205_Arabidopsis_Thaliana_C1_C2_C3_as_grouped_replicates_with_DAT_SCAFF3	C1-C2-C3	C1-C2-C3	File Name: LO_20111205_SMI_01_1.RAW (F002836)	unnamed protein product [Arabidopsis thaliana]	gi|219764870,gi|219766625,gi|219773829,gi|219774021,gi|257307105,gi|257307297,gi|257344315,gi|257344507,gi|27311569,gi|30691626,gi|30725534,gi|332661452,gi|4467097,gi|7270774,gi|75299484	NCBI_Arabidopsis_Thaliana_txid3702_20160205.fasta	73076.2	0.997	2	2	2	0.00018	0.0411	IPAEIASEIETAVSDLR	K	T	0.982	21.4	30.7	20.4	0	0	1	0	2	1813.95			1904.84	601	617	Empty	TRUE
Sowmya_20111205_Arabidopsis_Thaliana_C1_C2_C3_as_grouped_replicates_with_DAT_SCAFF3	C1-C2-C3	C1-C2-C3	File Name: LO_20111205_SMI_01_1.RAW (F002836)	unnamed protein product [Arabidopsis thaliana]	gi|219764870,gi|219766625,gi|219773829,gi|219774021,gi|257307105,gi|257307297,gi|257344315,gi|257344507,gi|27311569,gi|30691626,gi|30725534,gi|332661452,gi|4467097,gi|7270774,gi|75299484	NCBI_Arabidopsis_Thaliana_txid3702_20160205.fasta	73076.2	0.997	2	2	2	0.00018	0.0411	TTPSVVAMNQK	R	G	0.946	26.4	34.9	20	0	1	0	0	2	1175.61			4975.64	85	95	Empty	TRUE
Sowmya_20111205_Arabidopsis_Thaliana_C1_C2_C3_as_grouped_replicates_with_DAT_SCAFF3	C1-C2-C3	C1-C2-C3	File Name: LO_20111205_SMI_01_1.RAW (F002836)	glycine-rich RNA-binding protein 7 [Arabidopsis thaliana]	gi|15226605,gi|15810032,gi|16226372,gi|16301,gi|166837,gi|21553354,gi|257297080,gi|330252115,gi|4567224,gi|544424	NCBI_Arabidopsis_Thaliana_txid3702_20160205.fasta	16890.1	1	3	3	5	0.00045	0.193	CFVGGLAWATDDR	R	A	0.997	79.8	30.5	63.1	0	2	0	0	2	1467.67			63727.1	10	22	Empty	TRUE
Sowmya_20111205_Arabidopsis_Thaliana_C1_C2_C3_as_grouped_replicates_with_DAT_SCAFF3	C1-C2-C3	C1-C2-C3	File Name: LO_20111205_SMI_01_1.RAW (F002836)	glycine-rich RNA-binding protein 7 [Arabidopsis thaliana]	gi|15226605,gi|15810032,gi|16226372,gi|16301,gi|166837,gi|21553354,gi|257297080,gi|330252115,gi|4567224,gi|544424	NCBI_Arabidopsis_Thaliana_txid3702_20160205.fasta	16890.1	1	3	3	5	0.00045	0.193	GFGFVTFKDEK	R	A	0.967	28.5	32.8	19.1	0	1	0	0	2	1274.64			13882.6	50	60	Empty	TRUE	gi|544425,gi|222423067,gi|16305,gi|257297082,gi|166658,gi|7270909,gi|15235002,gi|166839,gi|332661644,gi|4914438
Sowmya_20111205_Arabidopsis_Thaliana_C1_C2_C3_as_grouped_replicates_with_DAT_SCAFF3	C1-C2-C3	C1-C2-C3	File Name: LO_20111205_SMI_01_1.RAW (F002836)	glycine-rich RNA-binding protein 7 [Arabidopsis thaliana]	gi|15226605,gi|15810032,gi|16226372,gi|16301,gi|166837,gi|21553354,gi|257297080,gi|330252115,gi|4567224,gi|544424	NCBI_Arabidopsis_Thaliana_txid3702_20160205.fasta	16890.1	1	3	3	5	0.00045	0.193	SITVNEAQSR	R	G	0.997	62.2	33.8	53.1	0	2	0	0	2	1104.56			67323.8	78	87	Empty	TRUE
Sowmya_20111205_Arabidopsis_Thaliana_C1_C2_C3_as_grouped_replicates_with_DAT_SCAFF3	C1-C2-C3	C1-C2-C3	File Name: LO_20111205_SMI_01_1.RAW (F002836)	chloroplast chaperonin 10 [Arabidopsis thaliana]	gi|14041813,gi|14423466,gi|18377558,gi|18406593,gi|253784430,gi|253784468,gi|330255357,gi|3341685	NCBI_Arabidopsis_Thaliana_txid3702_20160205.fasta	15049.5	0.869	1	1	1	9e-05	0.0504	LEDLPIK	R	S	0.993	29.3	30.2	4.45	0	1	0	0	2	827.487			9737.11	63	69	Empty	TRUE
Sowmya_20111205_Arabidopsis_Thaliana_C1_C2_C3_as_grouped_replicates_with_DAT_SCAFF3	C1-C2-C3	C1-C2-C3	File Name: LO_20111205_SMI_01_1.RAW (F002836)	20S proteasome subunit PBA1 [Arabidopsis thaliana]	gi|15235889,gi|15450505,gi|16323318,gi|2511594,gi|2827525,gi|332660487,gi|332660488,gi|332660489,gi|334187059,gi|3421099,gi|7270032,gi|79325892,gi|82581522	NCBI_Arabidopsis_Thaliana_txid3702_20160205.fasta	25151.4	1	3	3	3	0.00027	0.129	EEAEQLVVK	K	A	0.99	33.1	33.3	26.1	0	1	0	0	2	1044.56			9679.07	162	170	Empty	TRUE
Sowmya_20111205_Arabidopsis_Thaliana_C1_C2_C3_as_grouped_replicates_with_DAT_SCAFF3	C1-C2-C3	C1-C2-C3	File Name: LO_20111205_SMI_01_1.RAW (F002836)	20S proteasome subunit PBA1 [Arabidopsis thaliana]	gi|15235889,gi|15450505,gi|16323318,gi|2511594,gi|2827525,gi|332660487,gi|332660488,gi|332660489,gi|334187059,gi|3421099,gi|7270032,gi|79325892,gi|82581522	NCBI_Arabidopsis_Thaliana_txid3702_20160205.fasta	25151.4	1	3	3	3	0.00027	0.129	TSTGMYVANR	R	A	0.997	43.3	30.2	37.8	0	1	0	0	2	1099.52			7714.16	32	41	Empty	TRUE
Sowmya_20111205_Arabidopsis_Thaliana_C1_C2_C3_as_grouped_replicates_with_DAT_SCAFF3	C1-C2-C3	C1-C2-C3	File Name: LO_20111205_SMI_01_1.RAW (F002836)	20S proteasome subunit PBA1 [Arabidopsis thaliana]	gi|15235889,gi|15450505,gi|16323318,gi|2511594,gi|2827525,gi|332660487,gi|332660488,gi|332660489,gi|334187059,gi|3421099,gi|7270032,gi|79325892,gi|82581522	NCBI_Arabidopsis_Thaliana_txid3702_20160205.fasta	25151.4	1	3	3	3	0.00027	0.129	TVIINSEGVTR	R	N	0.982	35.9	32.9	25.4	0	1	0	0	2	1188.66			12236.3	188	198	Empty	TRUE
Sowmya_20111205_Arabidopsis_Thaliana_C1_C2_C3_as_grouped_replicates_with_DAT_SCAFF3	C1-C2-C3	C1-C2-C3	File Name: LO_20111205_SMI_01_1.RAW (F002836)	Chain A, Crystal Structure Of A Putative Udp-Glucose Pyrophosphorylase From Arabidopsis Thaliana With Bound Utp	gi|116668101,gi|116668102,gi|116668103,gi|116668104,gi|13605559,gi|14334796,gi|150261506,gi|150261507,gi|15228498,gi|16323520,gi|332640396,gi|66361386,gi|66361387,gi|6714414,gi|75191313	NCBI_Arabidopsis_Thaliana_txid3702_20160205.fasta	51739.2	1	5	5	6	0.00054	0.136	FFDNAIGVNVPR	R	S	0.994	46.9	33.8	37.1	0	1	0	0	2	1348.7			16504.4	342	353	Empty	TRUE
Sowmya_20111205_Arabidopsis_Thaliana_C1_C2_C3_as_grouped_replicates_with_DAT_SCAFF3	C1-C2-C3	C1-C2-C3	File Name: LO_20111205_SMI_01_1.RAW (F002836)	Chain A, Crystal Structure Of A Putative Udp-Glucose Pyrophosphorylase From Arabidopsis Thaliana With Bound Utp	gi|116668101,gi|116668102,gi|116668103,gi|116668104,gi|13605559,gi|14334796,gi|150261506,gi|150261507,gi|15228498,gi|16323520,gi|332640396,gi|66361386,gi|66361387,gi|6714414,gi|75191313	NCBI_Arabidopsis_Thaliana_txid3702_20160205.fasta	51739.2	1	5	5	6	0.00054	0.136	IFNTNNLWVNLK	K	A	0.996	41	32.6	30.4	0	1	0	0	2	1475.8			17363.9	291	302	Empty	TRUE
Sowmya_20111205_Arabidopsis_Thaliana_C1_C2_C3_as_grouped_replicates_with_DAT_SCAFF3	C1-C2-C3	C1-C2-C3	File Name: LO_20111205_SMI_01_1.RAW (F002836)	Chain A, Crystal Structure Of A Putative Udp-Glucose Pyrophosphorylase From Arabidopsis Thaliana With Bound Utp	gi|116668101,gi|116668102,gi|116668103,gi|116668104,gi|13605559,gi|14334796,gi|150261506,gi|150261507,gi|15228498,gi|16323520,gi|332640396,gi|66361386,gi|66361387,gi|6714414,gi|75191313	NCBI_Arabidopsis_Thaliana_txid3702_20160205.fasta	51739.2	1	5	5	6	0.00054	0.136	NEYCMEVTPK	K	T	0.997	55.6	26.5	55.6	0	1	0	0	2	1270.54			8087.44	241	250	Empty	TRUE
Sowmya_20111205_Arabidopsis_Thaliana_C1_C2_C3_as_grouped_replicates_with_DAT_SCAFF3	C1-C2-C3	C1-C2-C3	File Name: LO_20111205_SMI_01_1.RAW (F002836)	Chain A, Crystal Structure Of A Putative Udp-Glucose Pyrophosphorylase From Arabidopsis Thaliana With Bound Utp	gi|116668101,gi|116668102,gi|116668103,gi|116668104,gi|13605559,gi|14334796,gi|150261506,gi|150261507,gi|15228498,gi|16323520,gi|332640396,gi|66361386,gi|66361387,gi|6714414,gi|75191313	NCBI_Arabidopsis_Thaliana_txid3702_20160205.fasta	51739.2	1	5	5	6	0.00054	0.136	VQLLEIAQVPDEHVNEFK	K	S	0.997	36.3	31.6	28.9	0	0	1	0	2	2108.1			15136.8	267	284	Empty	TRUE
Sowmya_20111205_Arabidopsis_Thaliana_C1_C2_C3_as_grouped_replicates_with_DAT_SCAFF3	C1-C2-C3	C1-C2-C3	File Name: LO_20111205_SMI_01_1.RAW (F002836)	Chain A, Crystal Structure Of A Putative Udp-Glucose Pyrophosphorylase From Arabidopsis Thaliana With Bound Utp	gi|116668101,gi|116668102,gi|116668103,gi|116668104,gi|13605559,gi|14334796,gi|150261506,gi|150261507,gi|15228498,gi|16323520,gi|332640396,gi|66361386,gi|66361387,gi|6714414,gi|75191313	NCBI_Arabidopsis_Thaliana_txid3702_20160205.fasta	51739.2	1	5	5	6	0.00054	0.136	VVADEFVPWPSK	R	G	0.995	40.7	33.3	38	0	2	0	0	2	1373.71			30391.8	168	179	Empty	TRUE
Sowmya_20111205_Arabidopsis_Thaliana_C1_C2_C3_as_grouped_replicates_with_DAT_SCAFF3	C1-C2-C3	C1-C2-C3	File Name: LO_20111205_SMI_01_1.RAW (F002836)	[acyl-carrier-protein] S-malonyltransferase [Arabidopsis thaliana]	gi|18402286,gi|20197098,gi|20258830,gi|21592566,gi|21689721,gi|330253262,gi|330253263,gi|52354283,gi|60547729,gi|79602384	NCBI_Arabidopsis_Thaliana_txid3702_20160205.fasta	38981.7	0.869	1	1	1	9e-05	0.028	LEAALAATEIR	R	S	0.997	64.2	33	53.9	0	1	0	0	2	1157.65			7195.16	306	316	Empty	TRUE
Sowmya_20111205_Arabidopsis_Thaliana_C1_C2_C3_as_grouped_replicates_with_DAT_SCAFF3	C1-C2-C3	C1-C2-C3	File Name: LO_20111205_SMI_01_1.RAW (F002836)	Chain A, Crystal Structure Of Nucleoside Diphosphate Kinase 2 From Arabidopsis	gi|56965987,gi|56965988,gi|56965989,gi|56965990,gi|56965991,gi|56965992,gi|56965993,gi|56965994,gi|56965995,gi|56965996,gi|56965997,gi|56965998	NCBI_Arabidopsis_Thaliana_txid3702_20160205.fasta	17060.1	0.998	2	2	3	0.00027	0.203	SMEDVEETYIMVKPDGIQR	-	G	0.997	30.7	30.8	30.7	0	0	1	0	2	2240.06			28933.2	1	19	Empty	TRUE
Sowmya_20111205_Arabidopsis_Thaliana_C1_C2_C3_as_grouped_replicates_with_DAT_SCAFF3	C1-C2-C3	C1-C2-C3	File Name: LO_20111205_SMI_01_1.RAW (F002836)	Chain A, Crystal Structure Of Nucleoside Diphosphate Kinase 2 From Arabidopsis	gi|56965987,gi|56965988,gi|56965989,gi|56965990,gi|56965991,gi|56965992,gi|56965993,gi|56965994,gi|56965995,gi|56965996,gi|56965997,gi|56965998	NCBI_Arabidopsis_Thaliana_txid3702_20160205.fasta	17060.1	0.998	2	2	3	0.00027	0.203	TDPLQAEPGTIR	K	G	0.997	49.1	33.1	40.2	0	2	0	0	2	1297.67			31584	95	106	Empty	TRUE
Sowmya_20111205_Arabidopsis_Thaliana_C1_C2_C3_as_grouped_replicates_with_DAT_SCAFF3	C1-C2-C3	C1-C2-C3	File Name: LO_20111205_SMI_01_1.RAW (F002836)	voltage dependent anion channel 3 [Arabidopsis thaliana]	gi|15242210,gi|17380870,gi|21689659,gi|25091001,gi|332004732,gi|332004733,gi|334187695,gi|4006941,gi|9755676	NCBI_Arabidopsis_Thaliana_txid3702_20160205.fasta	29211.1	1	5	5	5	0.00045	0.197	DDLTASLILNDK	K	G	0.997	59.2	33.9	48.1	0	1	0	0	2	1317.69			8650.11	167	178	Empty	TRUE
Sowmya_20111205_Arabidopsis_Thaliana_C1_C2_C3_as_grouped_replicates_with_DAT_SCAFF3	C1-C2-C3	C1-C2-C3	File Name: LO_20111205_SMI_01_1.RAW (F002836)	voltage dependent anion channel 3 [Arabidopsis thaliana]	gi|15242210,gi|17380870,gi|21689659,gi|25091001,gi|332004732,gi|332004733,gi|334187695,gi|4006941,gi|9755676	NCBI_Arabidopsis_Thaliana_txid3702_20160205.fasta	29211.1	1	5	5	5	0.00045	0.197	GPGLYTEIGK	K	K	0.983	32.4	33.8	32.4	0	1	0	0	2	1034.55			2652.82	4	13	Empty	TRUE	gi|15232074,gi|21360551,gi|6094556,gi|332640111,gi|20455197,gi|14335076
Sowmya_20111205_Arabidopsis_Thaliana_C1_C2_C3_as_grouped_replicates_with_DAT_SCAFF3	C1-C2-C3	C1-C2-C3	File Name: LO_20111205_SMI_01_1.RAW (F002836)	voltage dependent anion channel 3 [Arabidopsis thaliana]	gi|15242210,gi|17380870,gi|21689659,gi|25091001,gi|332004732,gi|332004733,gi|334187695,gi|4006941,gi|9755676	NCBI_Arabidopsis_Thaliana_txid3702_20160205.fasta	29211.1	1	5	5	5	0.00045	0.197	GSLFLGDVATQVK	K	N	0.997	66	32.7	50	0	1	0	0	2	1334.73			15425.2	49	61	Empty	TRUE
Sowmya_20111205_Arabidopsis_Thaliana_C1_C2_C3_as_grouped_replicates_with_DAT_SCAFF3	C1-C2-C3	C1-C2-C3	File Name: LO_20111205_SMI_01_1.RAW (F002836)	voltage dependent anion channel 3 [Arabidopsis thaliana]	gi|15242210,gi|17380870,gi|21689659,gi|25091001,gi|332004732,gi|332004733,gi|334187695,gi|4006941,gi|9755676	NCBI_Arabidopsis_Thaliana_txid3702_20160205.fasta	29211.1	1	5	5	5	0.00045	0.197	HFNAGFNFTK	K	D	0.997	46	32.5	33.5	0	1	0	0	2	1182.57			12249.2	157	166	Empty	TRUE
Sowmya_20111205_Arabidopsis_Thaliana_C1_C2_C3_as_grouped_replicates_with_DAT_SCAFF3	C1-C2-C3	C1-C2-C3	File Name: LO_20111205_SMI_01_1.RAW (F002836)	voltage dependent anion channel 3 [Arabidopsis thaliana]	gi|15242210,gi|17380870,gi|21689659,gi|25091001,gi|332004732,gi|332004733,gi|334187695,gi|4006941,gi|9755676	NCBI_Arabidopsis_Thaliana_txid3702_20160205.fasta	29211.1	1	5	5	5	0.00045	0.197	NNNFTADVK	K	V	0.987	32.6	33.6	30.3	0	1	0	0	2	1022.49			9021.38	62	70	Empty	TRUE
Sowmya_20111205_Arabidopsis_Thaliana_C1_C2_C3_as_grouped_replicates_with_DAT_SCAFF3	C1-C2-C3	C1-C2-C3	File Name: LO_20111205_SMI_01_1.RAW (F002836)	chloroplast heat shock protein 70-1 [Arabidopsis thaliana]	gi|15233779,gi|18175969,gi|219764868,gi|219773827,gi|25054945,gi|257307103,gi|257344313,gi|332659484,gi|5051770,gi|7269278,gi|75313889	NCBI_Arabidopsis_Thaliana_txid3702_20160205.fasta	76508.6	1	8	8	11	0.000991	0.113	DIDEVILVGGSTR	K	I	0.986	37.8	33.5	27.2	0	1	0	0	2	1373.73			36716	404	416	Empty	TRUE	gi|8777422,gi|257344321,gi|75311568,gi|332008487,gi|219764876,gi|6746592,gi|24030296,gi|257307111,gi|219766617,gi|257344499,gi|219774013,gi|15240578,gi|257307289,gi|219773835
Sowmya_20111205_Arabidopsis_Thaliana_C1_C2_C3_as_grouped_replicates_with_DAT_SCAFF3	C1-C2-C3	C1-C2-C3	File Name: LO_20111205_SMI_01_1.RAW (F002836)	chloroplast heat shock protein 70-1 [Arabidopsis thaliana]	gi|15233779,gi|18175969,gi|219764868,gi|219773827,gi|25054945,gi|257307103,gi|257344313,gi|332659484,gi|5051770,gi|7269278,gi|75313889	NCBI_Arabidopsis_Thaliana_txid3702_20160205.fasta	76508.6	1	8	8	11	0.000991	0.113	FEELCSDLLDR	K	V	0.997	55	30.7	44.9	0	1	0	0	2	1396.64			15315.6	376	386	Empty	TRUE	gi|8777422,gi|257344321,gi|75311568,gi|332008487,gi|219764876,gi|6746592,gi|24030296,gi|257307111,gi|219766617,gi|257344499,gi|219774013,gi|15240578,gi|257307289,gi|219773835
Sowmya_20111205_Arabidopsis_Thaliana_C1_C2_C3_as_grouped_replicates_with_DAT_SCAFF3	C1-C2-C3	C1-C2-C3	File Name: LO_20111205_SMI_01_1.RAW (F002836)	chloroplast heat shock protein 70-1 [Arabidopsis thaliana]	gi|15233779,gi|18175969,gi|219764868,gi|219773827,gi|25054945,gi|257307103,gi|257344313,gi|332659484,gi|5051770,gi|7269278,gi|75313889	NCBI_Arabidopsis_Thaliana_txid3702_20160205.fasta	76508.6	1	8	8	11	0.000991	0.113	IGSGSTQEIK	K	D	0.997	53.1	33.6	28.7	0	3	0	0	2	1019.54			25393.8	647	656	Empty	TRUE
Sowmya_20111205_Arabidopsis_Thaliana_C1_C2_C3_as_grouped_replicates_with_DAT_SCAFF3	C1-C2-C3	C1-C2-C3	File Name: LO_20111205_SMI_01_1.RAW (F002836)	chloroplast heat shock protein 70-1 [Arabidopsis thaliana]	gi|15233779,gi|18175969,gi|219764868,gi|219773827,gi|25054945,gi|257307103,gi|257344313,gi|332659484,gi|5051770,gi|7269278,gi|75313889	NCBI_Arabidopsis_Thaliana_txid3702_20160205.fasta	76508.6	1	8	8	11	0.000991	0.113	LECPAINK	K	Q	0.953	24.2	32.1	4.77	0	1	0	0	2	944.487			20486.2	177	184	Empty	TRUE
Sowmya_20111205_Arabidopsis_Thaliana_C1_C2_C3_as_grouped_replicates_with_DAT_SCAFF3	C1-C2-C3	C1-C2-C3	File Name: LO_20111205_SMI_01_1.RAW (F002836)	chloroplast heat shock protein 70-1 [Arabidopsis thaliana]	gi|15233779,gi|18175969,gi|219764868,gi|219773827,gi|25054945,gi|257307103,gi|257344313,gi|332659484,gi|5051770,gi|7269278,gi|75313889	NCBI_Arabidopsis_Thaliana_txid3702_20160205.fasta	76508.6	1	8	8	11	0.000991	0.113	NTTLPTSK	R	S	0.963	26.1	34.6	13.7	0	1	0	0	2	861.468			3736.2	486	493	Empty	TRUE	gi|8777422,gi|257344321,gi|75311568,gi|332008487,gi|219764876,gi|6746592,gi|24030296,gi|257307111,gi|219766617,gi|257344499,gi|219774013,gi|15240578,gi|257307289,gi|219773835
Sowmya_20111205_Arabidopsis_Thaliana_C1_C2_C3_as_grouped_replicates_with_DAT_SCAFF3	C1-C2-C3	C1-C2-C3	File Name: LO_20111205_SMI_01_1.RAW (F002836)	chloroplast heat shock protein 70-1 [Arabidopsis thaliana]	gi|15233779,gi|18175969,gi|219764868,gi|219773827,gi|25054945,gi|257307103,gi|257344313,gi|332659484,gi|5051770,gi|7269278,gi|75313889	NCBI_Arabidopsis_Thaliana_txid3702_20160205.fasta	76508.6	1	8	8	11	0.000991	0.113	QFAAEEISAQVLR	K	K	0.997	81.2	33.5	62.1	0	2	0	0	2	1461.77			51934.4	185	197	Empty	TRUE	gi|8777422,gi|257344321,gi|75311568,gi|332008487,gi|219764876,gi|6746592,gi|24030296,gi|257307111,gi|219766617,gi|257344499,gi|219774013,gi|15240578,gi|257307289,gi|219773835
Sowmya_20111205_Arabidopsis_Thaliana_C1_C2_C3_as_grouped_replicates_with_DAT_SCAFF3	C1-C2-C3	C1-C2-C3	File Name: LO_20111205_SMI_01_1.RAW (F002836)	chloroplast heat shock protein 70-1 [Arabidopsis thaliana]	gi|15233779,gi|18175969,gi|219764868,gi|219773827,gi|25054945,gi|257307103,gi|257344313,gi|332659484,gi|5051770,gi|7269278,gi|75313889	NCBI_Arabidopsis_Thaliana_txid3702_20160205.fasta	76508.6	1	8	8	11	0.000991	0.113	TPVENSLR	R	D	0.995	35.1	33.9	23.1	0	1	0	0	2	915.489			15754.5	389	396	Empty	TRUE	gi|8777422,gi|257344321,gi|75311568,gi|332008487,gi|219764876,gi|6746592,gi|24030296,gi|257307111,gi|219766617,gi|257344499,gi|219774013,gi|15240578,gi|257307289,gi|219773835
Sowmya_20111205_Arabidopsis_Thaliana_C1_C2_C3_as_grouped_replicates_with_DAT_SCAFF3	C1-C2-C3	C1-C2-C3	File Name: LO_20111205_SMI_01_1.RAW (F002836)	chloroplast heat shock protein 70-1 [Arabidopsis thaliana]	gi|15233779,gi|18175969,gi|219764868,gi|219773827,gi|25054945,gi|257307103,gi|257344313,gi|332659484,gi|5051770,gi|7269278,gi|75313889	NCBI_Arabidopsis_Thaliana_txid3702_20160205.fasta	76508.6	1	8	8	11	0.000991	0.113	VVDWLAAEFK	R	K	0.997	43.6	34	36.6	0	1	0	0	2	1177.63			3349.7	307	316	Empty	TRUE
Sowmya_20111205_Arabidopsis_Thaliana_C1_C2_C3_as_grouped_replicates_with_DAT_SCAFF3	C1-C2-C3	C1-C2-C3	File Name: LO_20111205_SMI_01_1.RAW (F002836)	aminopeptidase family protein [Arabidopsis thaliana]	gi|15224101,gi|16394,gi|17063168,gi|186502696,gi|231536,gi|30102470,gi|330252445,gi|330252446,gi|4115380	NCBI_Arabidopsis_Thaliana_txid3702_20160205.fasta	54509.9	1	4	4	4	0.00036	0.106	FDMGGSAAVLGAAK	K	A	0.997	108	32.9	102	0	1	0	0	2	1294.65			15461.8	312	325	Empty	TRUE
Sowmya_20111205_Arabidopsis_Thaliana_C1_C2_C3_as_grouped_replicates_with_DAT_SCAFF3	C1-C2-C3	C1-C2-C3	File Name: LO_20111205_SMI_01_1.RAW (F002836)	aminopeptidase family protein [Arabidopsis thaliana]	gi|15224101,gi|16394,gi|17063168,gi|186502696,gi|231536,gi|30102470,gi|330252445,gi|330252446,gi|4115380	NCBI_Arabidopsis_Thaliana_txid3702_20160205.fasta	54509.9	1	4	4	4	0.00036	0.106	GLTFDSGGYNIK	K	T	0.985	33.5	31.7	33.4	0	1	0	0	2	1271.63			12463.1	289	300	Empty	TRUE
Sowmya_20111205_Arabidopsis_Thaliana_C1_C2_C3_as_grouped_replicates_with_DAT_SCAFF3	C1-C2-C3	C1-C2-C3	File Name: LO_20111205_SMI_01_1.RAW (F002836)	aminopeptidase family protein [Arabidopsis thaliana]	gi|15224101,gi|16394,gi|17063168,gi|186502696,gi|231536,gi|30102470,gi|330252445,gi|330252446,gi|4115380	NCBI_Arabidopsis_Thaliana_txid3702_20160205.fasta	54509.9	1	4	4	4	0.00036	0.106	LTLADALVYACNQGVDK	R	I	0.978	22.5	32.3	22.5	0	0	1	0	2	1850.93			5806.94	378	394	Empty	TRUE
Sowmya_20111205_Arabidopsis_Thaliana_C1_C2_C3_as_grouped_replicates_with_DAT_SCAFF3	C1-C2-C3	C1-C2-C3	File Name: LO_20111205_SMI_01_1.RAW (F002836)	aminopeptidase family protein [Arabidopsis thaliana]	gi|15224101,gi|16394,gi|17063168,gi|186502696,gi|231536,gi|30102470,gi|330252445,gi|330252446,gi|4115380	NCBI_Arabidopsis_Thaliana_txid3702_20160205.fasta	54509.9	1	4	4	4	0.00036	0.106	SGVADMVNTGGR	K	A	0.997	79.6	31.3	72.7	0	1	0	0	2	1163.55			12511.8	453	464	Empty	TRUE
Sowmya_20111205_Arabidopsis_Thaliana_C1_C2_C3_as_grouped_replicates_with_DAT_SCAFF3	C1-C2-C3	C1-C2-C3	File Name: LO_20111205_SMI_01_1.RAW (F002836)	epithiospecifier modifier 1 [Arabidopsis thaliana]	gi|15231805,gi|15450435,gi|15809925,gi|17065228,gi|21360517,gi|219765292,gi|219766133,gi|219788714,gi|219793636,gi|219794242,gi|219797430,gi|219802046,gi|219803689,gi|219914876,gi|219915708,gi|257295999,gi|257299121,gi|257303467,gi|257306741,gi|257332738,gi|257338688,gi|257647576,gi|257650771,gi|257653285,gi|257655465,gi|27311833,gi|30725642,gi|332641966,gi|62321012,gi|75273556,gi|82755013,gi|929…	NCBI_Arabidopsis_Thaliana_txid3702_20160205.fasta	44061.4	1	5	5	11	0.000991	0.143	ANPNADASAQQAFVTNVINR	K	L	0.997	45.4	31.9	43.9	0	0	2	0	2	2101.04			40680	170	189	Empty	TRUE
Sowmya_20111205_Arabidopsis_Thaliana_C1_C2_C3_as_grouped_replicates_with_DAT_SCAFF3	C1-C2-C3	C1-C2-C3	File Name: LO_20111205_SMI_01_1.RAW (F002836)	epithiospecifier modifier 1 [Arabidopsis thaliana]	gi|15231805,gi|15450435,gi|15809925,gi|17065228,gi|21360517,gi|219765292,gi|219766133,gi|219788714,gi|219793636,gi|219794242,gi|219797430,gi|219802046,gi|219803689,gi|219914876,gi|219915708,gi|257295999,gi|257299121,gi|257303467,gi|257306741,gi|257332738,gi|257338688,gi|257647576,gi|257650771,gi|257653285,gi|257655465,gi|27311833,gi|30725642,gi|332641966,gi|62321012,gi|75273556,gi|82755013,gi|929…	NCBI_Arabidopsis_Thaliana_txid3702_20160205.fasta	44061.4	1	5	5	11	0.000991	0.143	DLPQTYWPYGK	K	S	0.997	46	32.7	41.1	0	2	0	0	2	1367.66			33454.6	58	68	Empty	TRUE
Sowmya_20111205_Arabidopsis_Thaliana_C1_C2_C3_as_grouped_replicates_with_DAT_SCAFF3	C1-C2-C3	C1-C2-C3	File Name: LO_20111205_SMI_01_1.RAW (F002836)	epithiospecifier modifier 1 [Arabidopsis thaliana]	gi|15231805,gi|15450435,gi|15809925,gi|17065228,gi|21360517,gi|219765292,gi|219766133,gi|219788714,gi|219793636,gi|219794242,gi|219797430,gi|219802046,gi|219803689,gi|219914876,gi|219915708,gi|257295999,gi|257299121,gi|257303467,gi|257306741,gi|257332738,gi|257338688,gi|257647576,gi|257650771,gi|257653285,gi|257655465,gi|27311833,gi|30725642,gi|332641966,gi|62321012,gi|75273556,gi|82755013,gi|929…	NCBI_Arabidopsis_Thaliana_txid3702_20160205.fasta	44061.4	1	5	5	11	0.000991	0.143	IGPMLNEFAK	K	I	0.995	39.7	34.2	31.7	0	1	0	0	2	1119.59			179551	244	253	Empty	TRUE
Sowmya_20111205_Arabidopsis_Thaliana_C1_C2_C3_as_grouped_replicates_with_DAT_SCAFF3	C1-C2-C3	C1-C2-C3	File Name: LO_20111205_SMI_01_1.RAW (F002836)	epithiospecifier modifier 1 [Arabidopsis thaliana]	gi|15231805,gi|15450435,gi|15809925,gi|17065228,gi|21360517,gi|219765292,gi|219766133,gi|219788714,gi|219793636,gi|219794242,gi|219797430,gi|219802046,gi|219803689,gi|219914876,gi|219915708,gi|257295999,gi|257299121,gi|257303467,gi|257306741,gi|257332738,gi|257338688,gi|257647576,gi|257650771,gi|257653285,gi|257655465,gi|27311833,gi|30725642,gi|332641966,gi|62321012,gi|75273556,gi|82755013,gi|929…	NCBI_Arabidopsis_Thaliana_txid3702_20160205.fasta	44061.4	1	5	5	11	0.000991	0.143	LCEYQR	K	S	0.992	31.8	31	13.7	0	5	0	0	2	868.398			3518.71	313	318	Empty	TRUE
Sowmya_20111205_Arabidopsis_Thaliana_C1_C2_C3_as_grouped_replicates_with_DAT_SCAFF3	C1-C2-C3	C1-C2-C3	File Name: LO_20111205_SMI_01_1.RAW (F002836)	epithiospecifier modifier 1 [Arabidopsis thaliana]	gi|15231805,gi|15450435,gi|15809925,gi|17065228,gi|21360517,gi|219765292,gi|219766133,gi|219788714,gi|219793636,gi|219794242,gi|219797430,gi|219802046,gi|219803689,gi|219914876,gi|219915708,gi|257295999,gi|257299121,gi|257303467,gi|257306741,gi|257332738,gi|257338688,gi|257647576,gi|257650771,gi|257653285,gi|257655465,gi|27311833,gi|30725642,gi|332641966,gi|62321012,gi|75273556,gi|82755013,gi|929…	NCBI_Arabidopsis_Thaliana_txid3702_20160205.fasta	44061.4	1	5	5	11	0.000991	0.143	LLYSLGASK	K	F	0.997	47	30.6	10.1	0	1	0	0	2	951.551			29228.1	196	204	Empty	TRUE
Sowmya_20111205_Arabidopsis_Thaliana_C1_C2_C3_as_grouped_replicates_with_DAT_SCAFF3	C1-C2-C3	C1-C2-C3	File Name: LO_20111205_SMI_01_1.RAW (F002836)	Chain A, Plant Enzyme	gi|109157268,gi|109157269,gi|109157270,gi|11993853,gi|13194830,gi|15225798,gi|15450669,gi|17380614,gi|21593136,gi|2924779,gi|295982057,gi|295982058,gi|2981616,gi|2981618,gi|330253697,gi|73919871	NCBI_Arabidopsis_Thaliana_txid3702_20160205.fasta	46539	1	1	1	1	9e-05	0.0644	TGDEKPITVSVDDGIRPTTTLASLGK	K	L	0.996	29.6	29.5	29.6	0	0	0	1	2	2671.42			16114.9	230	255	Empty	TRUE
Sowmya_20111205_Arabidopsis_Thaliana_C1_C2_C3_as_grouped_replicates_with_DAT_SCAFF3	C1-C2-C3	C1-C2-C3	File Name: LO_20111205_SMI_01_1.RAW (F002836)	geranylgeranyl reductase; 47568-49165 [Arabidopsis thaliana]	gi|12324810,gi|15221261,gi|15292919,gi|15450455,gi|16648981,gi|18700167,gi|20259041,gi|20857316,gi|23397035,gi|23397186,gi|27311931,gi|2828267,gi|295415646,gi|295415764,gi|295421887,gi|295422005,gi|332197476,gi|75333617	NCBI_Arabidopsis_Thaliana_txid3702_20160205.fasta	51838.8	1	5	5	6	0.00054	0.126	CDHVAVGTGTVTHK	K	G	0.979	23.4	32.3	19.1	0	0	1	0	2	1481.72			5876.78	271	284	Empty	TRUE
Sowmya_20111205_Arabidopsis_Thaliana_C1_C2_C3_as_grouped_replicates_with_DAT_SCAFF3	C1-C2-C3	C1-C2-C3	File Name: LO_20111205_SMI_01_1.RAW (F002836)	geranylgeranyl reductase; 47568-49165 [Arabidopsis thaliana]	gi|12324810,gi|15221261,gi|15292919,gi|15450455,gi|16648981,gi|18700167,gi|20259041,gi|20857316,gi|23397035,gi|23397186,gi|27311931,gi|2828267,gi|295415646,gi|295415764,gi|295421887,gi|295422005,gi|332197476,gi|75333617	NCBI_Arabidopsis_Thaliana_txid3702_20160205.fasta	51838.8	1	5	5	6	0.00054	0.126	LAVNTIGSLVR	K	A	0.997	69.9	29.4	59	0	1	0	0	2	1142.69			15415.8	444	454	Empty	TRUE
Sowmya_20111205_Arabidopsis_Thaliana_C1_C2_C3_as_grouped_replicates_with_DAT_SCAFF3	C1-C2-C3	C1-C2-C3	File Name: LO_20111205_SMI_01_1.RAW (F002836)	geranylgeranyl reductase; 47568-49165 [Arabidopsis thaliana]	gi|12324810,gi|15221261,gi|15292919,gi|15450455,gi|16648981,gi|18700167,gi|20259041,gi|20857316,gi|23397035,gi|23397186,gi|27311931,gi|2828267,gi|295415646,gi|295415764,gi|295421887,gi|295422005,gi|332197476,gi|75333617	NCBI_Arabidopsis_Thaliana_txid3702_20160205.fasta	51838.8	1	5	5	6	0.00054	0.126	MIDEGDLR	K	K	0.997	45.4	32.7	26.6	0	1	0	0	2	948.446			9648.56	370	377	Empty	TRUE
Sowmya_20111205_Arabidopsis_Thaliana_C1_C2_C3_as_grouped_replicates_with_DAT_SCAFF3	C1-C2-C3	C1-C2-C3	File Name: LO_20111205_SMI_01_1.RAW (F002836)	geranylgeranyl reductase; 47568-49165 [Arabidopsis thaliana]	gi|12324810,gi|15221261,gi|15292919,gi|15450455,gi|16648981,gi|18700167,gi|20259041,gi|20857316,gi|23397035,gi|23397186,gi|27311931,gi|2828267,gi|295415646,gi|295415764,gi|295421887,gi|295422005,gi|332197476,gi|75333617	NCBI_Arabidopsis_Thaliana_txid3702_20160205.fasta	51838.8	1	5	5	6	0.00054	0.126	MISPSNIAVDIGR	K	T	0.997	61.5	32.4	53.3	0	1	0	0	2	1372.73			28344.1	122	134	Empty	TRUE
Sowmya_20111205_Arabidopsis_Thaliana_C1_C2_C3_as_grouped_replicates_with_DAT_SCAFF3	C1-C2-C3	C1-C2-C3	File Name: LO_20111205_SMI_01_1.RAW (F002836)	geranylgeranyl reductase; 47568-49165 [Arabidopsis thaliana]	gi|12324810,gi|15221261,gi|15292919,gi|15450455,gi|16648981,gi|18700167,gi|20259041,gi|20857316,gi|23397035,gi|23397186,gi|27311931,gi|2828267,gi|295415646,gi|295415764,gi|295421887,gi|295422005,gi|332197476,gi|75333617	NCBI_Arabidopsis_Thaliana_txid3702_20160205.fasta	51838.8	1	5	5	6	0.00054	0.126	VALVGDAAGYVTK	R	C	0.997	64.2	32.9	57.4	0	2	0	0	2	1263.69			30518.3	328	340	Empty	TRUE
Sowmya_20111205_Arabidopsis_Thaliana_C1_C2_C3_as_grouped_replicates_with_DAT_SCAFF3	C1-C2-C3	C1-C2-C3	File Name: LO_20111205_SMI_01_1.RAW (F002836)	AT3g01500/F4P13_5 [Arabidopsis thaliana]	gi|16226255,gi|16226669,gi|20259533,gi|30678347,gi|30678350,gi|332640154,gi|332640155,gi|38503395	NCBI_Arabidopsis_Thaliana_txid3702_20160205.fasta	29504.5	1	4	4	7	0.00063	0.372	AFDPVETIK	K	Q	0.997	41.6	34.1	31.3	0	1	0	0	2	1019.54			303731	48	56	Empty	TRUE
Sowmya_20111205_Arabidopsis_Thaliana_C1_C2_C3_as_grouped_replicates_with_DAT_SCAFF3	C1-C2-C3	C1-C2-C3	File Name: LO_20111205_SMI_01_1.RAW (F002836)	AT3g01500/F4P13_5 [Arabidopsis thaliana]	gi|16226255,gi|16226669,gi|20259533,gi|30678347,gi|30678350,gi|332640154,gi|332640155,gi|38503395	NCBI_Arabidopsis_Thaliana_txid3702_20160205.fasta	29504.5	1	4	4	7	0.00063	0.372	EAVNVSLANLLTYPFVR	R	E	0.997	39.8	30.1	38.2	0	0	2	0	2	1906.04			14994.3	206	222	Empty	FALSE	gi|42573371,gi|23397049,gi|11908032,gi|23397027,gi|12642852,gi|16226547,gi|332004686,gi|11692920
Sowmya_20111205_Arabidopsis_Thaliana_C1_C2_C3_as_grouped_replicates_with_DAT_SCAFF3	C1-C2-C3	C1-C2-C3	File Name: LO_20111205_SMI_01_1.RAW (F002836)	AT3g01500/F4P13_5 [Arabidopsis thaliana]	gi|16226255,gi|16226669,gi|20259533,gi|30678347,gi|30678350,gi|332640154,gi|332640155,gi|38503395	NCBI_Arabidopsis_Thaliana_txid3702_20160205.fasta	29504.5	1	4	4	7	0.00063	0.372	EKYETNPALYGELAK	K	G	0.994	27.5	32.6	16.9	0	0	1	0	2	1725.87			4230.63	65	79	Empty	FALSE	gi|42573371,gi|23397049,gi|11908032,gi|23397027,gi|12642852,gi|16226547,gi|332004686,gi|11692920
Sowmya_20111205_Arabidopsis_Thaliana_C1_C2_C3_as_grouped_replicates_with_DAT_SCAFF3	C1-C2-C3	C1-C2-C3	File Name: LO_20111205_SMI_01_1.RAW (F002836)	AT3g01500/F4P13_5 [Arabidopsis thaliana]	gi|16226255,gi|16226669,gi|20259533,gi|30678347,gi|30678350,gi|332640154,gi|332640155,gi|38503395	NCBI_Arabidopsis_Thaliana_txid3702_20160205.fasta	29504.5	1	4	4	7	0.00063	0.372	NIANMVPPFDK	R	V	0.997	66.4	33.2	54.3	0	3	0	0	2	1245.63			249809	113	123	Empty	FALSE	gi|42573371,gi|23397049,gi|11908032,gi|23397027,gi|12642852,gi|16226547,gi|332004686,gi|11692920
Sowmya_20111205_Arabidopsis_Thaliana_C1_C2_C3_as_grouped_replicates_with_DAT_SCAFF3	C1-C2-C3	C1-C2-C3	File Name: LO_20111205_SMI_01_1.RAW (F002836)	AT3g01500/F4P13_5 [Arabidopsis thaliana]	gi|16226255,gi|16226669,gi|20259533,gi|30678347,gi|30678350,gi|332640154,gi|332640155,gi|38503395	NCBI_Arabidopsis_Thaliana_txid3702_20160205.fasta	29504.5	1	4	4	7	0.00063	0.372	VCPSHVLDFQPGDAFVVR	R	N	0.997	49.7	32.2	46.4	0	0	3	0	2	2043.01			1011880	95	112	Empty	TRUE
Sowmya_20111205_Arabidopsis_Thaliana_C1_C2_C3_as_grouped_replicates_with_DAT_SCAFF3	C1-C2-C3	C1-C2-C3	File Name: LO_20111205_SMI_01_1.RAW (F002836)	AT3g01500/F4P13_5 [Arabidopsis thaliana]	gi|16226255,gi|16226669,gi|20259533,gi|30678347,gi|30678350,gi|332640154,gi|332640155,gi|38503395	NCBI_Arabidopsis_Thaliana_txid3702_20160205.fasta	29504.5	1	4	4	7	0.00063	0.372	VENIVVIGHSACGGIK	K	G	0.997	37.4	31.1	27.1	0	0	2	0	2	1652.88			133550	142	157	Empty	FALSE	gi|42573371,gi|23397049,gi|11908032,gi|23397027,gi|12642852,gi|16226547,gi|332004686,gi|11692920
Sowmya_20111205_Arabidopsis_Thaliana_C1_C2_C3_as_grouped_replicates_with_DAT_SCAFF3	C1-C2-C3	C1-C2-C3	File Name: LO_20111205_SMI_01_1.RAW (F002836)	AT3g01500/F4P13_5 [Arabidopsis thaliana]	gi|16226255,gi|16226669,gi|20259533,gi|30678347,gi|30678350,gi|332640154,gi|332640155,gi|38503395	NCBI_Arabidopsis_Thaliana_txid3702_20160205.fasta	29504.5	1	4	4	7	0.00063	0.372	VEQITAALQTGTSSDKK	K	A	0.997	31	32.2	21.6	0	0	1	0	2	1776.93			23779.6	31	47	Empty	TRUE
Sowmya_20111205_Arabidopsis_Thaliana_C1_C2_C3_as_grouped_replicates_with_DAT_SCAFF3	C1-C2-C3	C1-C2-C3	File Name: LO_20111205_SMI_01_1.RAW (F002836)	AT3g01500/F4P13_5 [Arabidopsis thaliana]	gi|16226255,gi|16226669,gi|20259533,gi|30678347,gi|30678350,gi|332640154,gi|332640155,gi|38503395	NCBI_Arabidopsis_Thaliana_txid3702_20160205.fasta	29504.5	1	4	4	7	0.00063	0.372	YGGVGAAIEYAVLHLK	K	V	0.997	58	31	57.3	0	0	2	0	2	1660.91			331063	126	141	Empty	TRUE
Sowmya_20111205_Arabidopsis_Thaliana_C1_C2_C3_as_grouped_replicates_with_DAT_SCAFF3	C1-C2-C3	C1-C2-C3	File Name: LO_20111205_SMI_01_1.RAW (F002836)	AT3g01500/F4P13_5 [Arabidopsis thaliana]	gi|16226255,gi|16226669,gi|20259533,gi|30678347,gi|30678350,gi|332640154,gi|332640155,gi|38503395	NCBI_Arabidopsis_Thaliana_txid3702_20160205.fasta	29504.5	1	4	4	7	0.00063	0.372	YMVFACSDSR	K	V	0.997	33.1	25.7	33.1	0	2	0	0	2	1235.52			173895	85	94	Empty	FALSE	gi|42573371,gi|23397049,gi|11908032,gi|23397027,gi|12642852,gi|16226547,gi|332004686,gi|11692920
Sowmya_20111205_Arabidopsis_Thaliana_C1_C2_C3_as_grouped_replicates_with_DAT_SCAFF3	C1-C2-C3	C1-C2-C3	File Name: LO_20111205_SMI_01_1.RAW (F002836)	dTDP-glucose 4-6-dehydratases-like protein [Arabidopsis thaliana]	gi|110737127,gi|14030703,gi|145329973,gi|145334845,gi|14595666,gi|15226950,gi|15231432,gi|15237853,gi|18175746,gi|20334716,gi|20465507,gi|20466474,gi|21592727,gi|21594196,gi|22136442,gi|222424413,gi|330253073,gi|330253074,gi|330253075,gi|332009783,gi|332009784,gi|332644637,gi|332644638,gi|3927825,gi|42570963,gi|6522623,gi|75170812,gi|75216902,gi|75313645,gi|79314469,gi|9759250	NCBI_Arabidopsis_Thaliana_txid3702_20160205.fasta	38390.2	0.869	1	1	1	9e-05	0.0293	MVENTPDDPR	K	Q	0.993	28.4	29.3	18.3	0	1	0	0	2	1173.52			4018.04	291	300	Empty	TRUE
Sowmya_20111205_Arabidopsis_Thaliana_C1_C2_C3_as_grouped_replicates_with_DAT_SCAFF3	C1-C2-C3	C1-C2-C3	File Name: LO_20111205_SMI_01_1.RAW (F002836)	Unknown protein [Arabidopsis thaliana]	gi|14423502,gi|18394414,gi|30023784,gi|332191392,gi|347949478,gi|9802776	NCBI_Arabidopsis_Thaliana_txid3702_20160205.fasta	31295.8	1	4	4	7	0.00063	0.172	ANVYLDSSGK	K	H	0.997	65.7	32.5	46.7	0	2	0	0	2	1053.52			20303.3	127	136	Empty	TRUE
Sowmya_20111205_Arabidopsis_Thaliana_C1_C2_C3_as_grouped_replicates_with_DAT_SCAFF3	C1-C2-C3	C1-C2-C3	File Name: LO_20111205_SMI_01_1.RAW (F002836)	Unknown protein [Arabidopsis thaliana]	gi|14423502,gi|18394414,gi|30023784,gi|332191392,gi|347949478,gi|9802776	NCBI_Arabidopsis_Thaliana_txid3702_20160205.fasta	31295.8	1	4	4	7	0.00063	0.172	LGALLDTMNALK	R	N	0.997	49.9	32.7	39.4	0	2	0	0	2	1259.7			19857.9	107	118	Empty	TRUE
Sowmya_20111205_Arabidopsis_Thaliana_C1_C2_C3_as_grouped_replicates_with_DAT_SCAFF3	C1-C2-C3	C1-C2-C3	File Name: LO_20111205_SMI_01_1.RAW (F002836)	Unknown protein [Arabidopsis thaliana]	gi|14423502,gi|18394414,gi|30023784,gi|332191392,gi|347949478,gi|9802776	NCBI_Arabidopsis_Thaliana_txid3702_20160205.fasta	31295.8	1	4	4	7	0.00063	0.172	RPSTDESSF	R	-	0.997	34	28.4	26.4	0	1	0	0	2	1025.45			14184.4	282	290	Empty	TRUE
Sowmya_20111205_Arabidopsis_Thaliana_C1_C2_C3_as_grouped_replicates_with_DAT_SCAFF3	C1-C2-C3	C1-C2-C3	File Name: LO_20111205_SMI_01_1.RAW (F002836)	Unknown protein [Arabidopsis thaliana]	gi|14423502,gi|18394414,gi|30023784,gi|332191392,gi|347949478,gi|9802776	NCBI_Arabidopsis_Thaliana_txid3702_20160205.fasta	31295.8	1	4	4	7	0.00063	0.172	SLLFIESADRPGLLVELVK	R	I	0.997	45.8	25.2	37.9	0	0	2	0	2	2099.21			47261	212	230	Empty	TRUE
Sowmya_20111205_Arabidopsis_Thaliana_C1_C2_C3_as_grouped_replicates_with_DAT_SCAFF3	C1-C2-C3	C1-C2-C3	File Name: LO_20111205_SMI_01_1.RAW (F002836)	At1g16890/F17F16.16 [Arabidopsis thaliana]	gi|15450413,gi|16974499,gi|18394416,gi|21555312,gi|332191395,gi|66354480,gi|75334547,gi|9802775	NCBI_Arabidopsis_Thaliana_txid3702_20160205.fasta	17220.9	0.869	1	1	1	9e-05	0.0719	SNEAEAVETAK	K	E	0.997	52.6	31.5	46.1	0	1	0	0	2	1148.54			3071.66	133	143	Empty	TRUE
Sowmya_20111205_Arabidopsis_Thaliana_C1_C2_C3_as_grouped_replicates_with_DAT_SCAFF3	C1-C2-C3	C1-C2-C3	File Name: LO_20111205_SMI_01_1.RAW (F002836)	photosystem II subunit P-1 [Arabidopsis thaliana]	gi|15222166,gi|15912277,gi|1769905,gi|17979237,gi|18206371,gi|18377710,gi|186478207,gi|20465405,gi|21592906,gi|332189901,gi|332189902,gi|6692695	NCBI_Arabidopsis_Thaliana_txid3702_20160205.fasta	23759.6	0.998	2	2	3	0.00027	0.0837	EIEYPGQVLR	K	F	0.997	55.6	34.3	29.9	0	1	0	0	2	1203.64			256843	72	81	Empty	TRUE
Sowmya_20111205_Arabidopsis_Thaliana_C1_C2_C3_as_grouped_replicates_with_DAT_SCAFF3	C1-C2-C3	C1-C2-C3	File Name: LO_20111205_SMI_01_1.RAW (F002836)	photosystem II subunit P-1 [Arabidopsis thaliana]	gi|15222166,gi|15912277,gi|1769905,gi|17979237,gi|18206371,gi|18377710,gi|186478207,gi|20465405,gi|21592906,gi|332189901,gi|332189902,gi|6692695	NCBI_Arabidopsis_Thaliana_txid3702_20160205.fasta	23759.6	0.998	2	2	3	0.00027	0.0837	HQLITATVNGGK	K	L	0.997	71.5	31.3	65.9	0	2	0	0	2	1238.69			170270	177	188	Empty	TRUE
Sowmya_20111205_Arabidopsis_Thaliana_C1_C2_C3_as_grouped_replicates_with_DAT_SCAFF3	C1-C2-C3	C1-C2-C3	File Name: LO_20111205_SMI_01_1.RAW (F002836)	thaumatin-like protein; 25613-24636 [Arabidopsis thaliana]	gi|12323897,gi|135915,gi|14334528,gi|1448919,gi|15222089,gi|16323452,gi|166865,gi|332197544	NCBI_Arabidopsis_Thaliana_txid3702_20160205.fasta	25252.3	1	5	5	8	0.00072	0.238	CVTGDCGGLR	R	C	0.997	59.1	28.9	49.5	0	2	0	0	2	1094.47			16149.7	89	98	Empty	TRUE
Sowmya_20111205_Arabidopsis_Thaliana_C1_C2_C3_as_grouped_replicates_with_DAT_SCAFF3	C1-C2-C3	C1-C2-C3	File Name: LO_20111205_SMI_01_1.RAW (F002836)	thaumatin-like protein; 25613-24636 [Arabidopsis thaliana]	gi|12323897,gi|135915,gi|14334528,gi|1448919,gi|15222089,gi|16323452,gi|166865,gi|332197544	NCBI_Arabidopsis_Thaliana_txid3702_20160205.fasta	25252.3	1	5	5	8	0.00072	0.238	FNTDQYCCR	R	G	0.997	31.5	25	31.5	0	2	0	0	2	1263.49			14345.1	181	189	Empty	TRUE
Sowmya_20111205_Arabidopsis_Thaliana_C1_C2_C3_as_grouped_replicates_with_DAT_SCAFF3	C1-C2-C3	C1-C2-C3	File Name: LO_20111205_SMI_01_1.RAW (F002836)	thaumatin-like protein; 25613-24636 [Arabidopsis thaliana]	gi|12323897,gi|135915,gi|14334528,gi|1448919,gi|15222089,gi|16323452,gi|166865,gi|332197544	NCBI_Arabidopsis_Thaliana_txid3702_20160205.fasta	25252.3	1	5	5	8	0.00072	0.238	GANDKPETCPPTDYSR	R	I	0.997	40.3	27.1	38.5	0	0	2	0	2	1807.79			19784.6	190	205	Empty	TRUE
Sowmya_20111205_Arabidopsis_Thaliana_C1_C2_C3_as_grouped_replicates_with_DAT_SCAFF3	C1-C2-C3	C1-C2-C3	File Name: LO_20111205_SMI_01_1.RAW (F002836)	thaumatin-like protein; 25613-24636 [Arabidopsis thaliana]	gi|12323897,gi|135915,gi|14334528,gi|1448919,gi|15222089,gi|16323452,gi|166865,gi|332197544	NCBI_Arabidopsis_Thaliana_txid3702_20160205.fasta	25252.3	1	5	5	8	0.00072	0.238	QLTAPAGWSGR	R	F	0.983	29.5	31.9	27.6	0	1	0	0	2	1143.59			8462.67	62	72	Empty	TRUE
Sowmya_20111205_Arabidopsis_Thaliana_C1_C2_C3_as_grouped_replicates_with_DAT_SCAFF3	C1-C2-C3	C1-C2-C3	File Name: LO_20111205_SMI_01_1.RAW (F002836)	thaumatin-like protein; 25613-24636 [Arabidopsis thaliana]	gi|12323897,gi|135915,gi|14334528,gi|1448919,gi|15222089,gi|16323452,gi|166865,gi|332197544	NCBI_Arabidopsis_Thaliana_txid3702_20160205.fasta	25252.3	1	5	5	8	0.00072	0.238	VMDQNNVVACK	K	S	0.997	56.4	30.8	53.2	0	1	0	0	2	1277.6			9291.69	165	175	Empty	TRUE
Sowmya_20111205_Arabidopsis_Thaliana_C1_C2_C3_as_grouped_replicates_with_DAT_SCAFF3	C1-C2-C3	C1-C2-C3	File Name: LO_20111205_SMI_01_1.RAW (F002836)	gamma hydroxybutyrate dehydrogenase [Arabidopsis thaliana]	gi|15375068,gi|18404556,gi|251836884,gi|332643500,gi|75274028,gi|90962980,gi|9279732	NCBI_Arabidopsis_Thaliana_txid3702_20160205.fasta	30692.9	0.869	1	1	1	9e-05	0.0346	FVEGPVSGSK	R	K	0.966	29.2	34.7	13.2	0	1	0	0	2	1006.52			11042.5	115	124	Empty	TRUE
Sowmya_20111205_Arabidopsis_Thaliana_C1_C2_C3_as_grouped_replicates_with_DAT_SCAFF3	C1-C2-C3	C1-C2-C3	File Name: LO_20111205_SMI_01_1.RAW (F002836)	stress-induced protein KIN2 [Arabidopsis thaliana]	gi|15237236,gi|16230,gi|18252153,gi|21386921,gi|225898919,gi|332004848,gi|399298,gi|9755643	NCBI_Arabidopsis_Thaliana_txid3702_20160205.fasta	6551.3	1	3	3	15	0.00135	0.5	DAAAAAGASAQQAGK	K	S	0.997	125	32.2	122	0	7	0	0	2	1287.63			64743.3	31	45	Empty	TRUE
Sowmya_20111205_Arabidopsis_Thaliana_C1_C2_C3_as_grouped_replicates_with_DAT_SCAFF3	C1-C2-C3	C1-C2-C3	File Name: LO_20111205_SMI_01_1.RAW (F002836)	stress-induced protein KIN2 [Arabidopsis thaliana]	gi|15237236,gi|16230,gi|18252153,gi|21386921,gi|225898919,gi|332004848,gi|399298,gi|9755643	NCBI_Arabidopsis_Thaliana_txid3702_20160205.fasta	6551.3	1	3	3	15	0.00135	0.5	NAFQAGQAAGK	K	A	0.997	54.8	34.3	41.2	0	5	0	0	2	1062.53			69664.7	7	17	Empty	TRUE
Sowmya_20111205_Arabidopsis_Thaliana_C1_C2_C3_as_grouped_replicates_with_DAT_SCAFF3	C1-C2-C3	C1-C2-C3	File Name: LO_20111205_SMI_01_1.RAW (F002836)	stress-induced protein KIN2 [Arabidopsis thaliana]	gi|15237236,gi|16230,gi|18252153,gi|21386921,gi|225898919,gi|332004848,gi|399298,gi|9755643	NCBI_Arabidopsis_Thaliana_txid3702_20160205.fasta	6551.3	1	3	3	15	0.00135	0.5	SNVLLDK	K	A	0.997	53.2	35.4	27.6	0	3	0	0	2	788.451			60292.9	22	28	Empty	TRUE
Sowmya_20111205_Arabidopsis_Thaliana_C1_C2_C3_as_grouped_replicates_with_DAT_SCAFF3	C1-C2-C3	C1-C2-C3	File Name: LO_20111205_SMI_01_1.RAW (F002836)	Unknown protein [Arabidopsis thaliana]	gi|13899089,gi|14994277,gi|18379115,gi|21386971,gi|21536786,gi|332189467,gi|75180295,gi|9280647	NCBI_Arabidopsis_Thaliana_txid3702_20160205.fasta	18835.5	1	3	3	5	0.00045	0.149	EASNSWVAK	R	Y	0.989	32.9	33.5	21.6	0	1	0	0	2	991.484			8644.68	107	115	Empty	TRUE
Sowmya_20111205_Arabidopsis_Thaliana_C1_C2_C3_as_grouped_replicates_with_DAT_SCAFF3	C1-C2-C3	C1-C2-C3	File Name: LO_20111205_SMI_01_1.RAW (F002836)	Unknown protein [Arabidopsis thaliana]	gi|13899089,gi|14994277,gi|18379115,gi|21386971,gi|21536786,gi|332189467,gi|75180295,gi|9280647	NCBI_Arabidopsis_Thaliana_txid3702_20160205.fasta	18835.5	1	3	3	5	0.00045	0.149	ILEEMETAEK	R	A	0.997	66.3	34.4	64.3	0	2	0	0	2	1192.58			25056.5	159	168	Empty	TRUE
Sowmya_20111205_Arabidopsis_Thaliana_C1_C2_C3_as_grouped_replicates_with_DAT_SCAFF3	C1-C2-C3	C1-C2-C3	File Name: LO_20111205_SMI_01_1.RAW (F002836)	Unknown protein [Arabidopsis thaliana]	gi|13899089,gi|14994277,gi|18379115,gi|21386971,gi|21536786,gi|332189467,gi|75180295,gi|9280647	NCBI_Arabidopsis_Thaliana_txid3702_20160205.fasta	18835.5	1	3	3	5	0.00045	0.149	STLSMQK	R	T	0.959	28.9	33.6	22.5	0	2	0	0	2	794.408			4449.58	87	93	Empty	TRUE
Sowmya_20111205_Arabidopsis_Thaliana_C1_C2_C3_as_grouped_replicates_with_DAT_SCAFF3	C1-C2-C3	C1-C2-C3	File Name: LO_20111205_SMI_01_1.RAW (F002836)	AT3g56240/F18O21_200 [Arabidopsis thaliana]	gi|13605758,gi|15228869,gi|17978907,gi|21553785,gi|3168840,gi|332645979,gi|75220197,gi|7572922	NCBI_Arabidopsis_Thaliana_txid3702_20160205.fasta	12969.8	0.869	1	1	1	9e-05	0.0992	MEGVESFDIDIK	K	E	0.997	60.6	32.3	47.8	0	1	0	0	2	1382.65			13384.3	27	38	Empty	TRUE
Sowmya_20111205_Arabidopsis_Thaliana_C1_C2_C3_as_grouped_replicates_with_DAT_SCAFF3	C1-C2-C3	C1-C2-C3	File Name: LO_20111205_SMI_01_1.RAW (F002836)	vacuolar-type H+-ATPase subunit A [Arabidopsis thaliana]	gi|110740311,gi|15219234,gi|16649079,gi|19698899,gi|21553884,gi|222424142,gi|2266990,gi|27311967,gi|30725440,gi|332198050,gi|332198051,gi|3334404,gi|3834305,gi|79321468	NCBI_Arabidopsis_Thaliana_txid3702_20160205.fasta	68814.5	1	7	7	9	0.00081	0.167	EDDLNEIVQLVGK	R	D	0.997	69.7	32.8	64.6	0	1	0	0	2	1471.76			23053	489	501	Empty	TRUE
Sowmya_20111205_Arabidopsis_Thaliana_C1_C2_C3_as_grouped_replicates_with_DAT_SCAFF3	C1-C2-C3	C1-C2-C3	File Name: LO_20111205_SMI_01_1.RAW (F002836)	vacuolar-type H+-ATPase subunit A [Arabidopsis thaliana]	gi|110740311,gi|15219234,gi|16649079,gi|19698899,gi|21553884,gi|222424142,gi|2266990,gi|27311967,gi|30725440,gi|332198050,gi|332198051,gi|3334404,gi|3834305,gi|79321468	NCBI_Arabidopsis_Thaliana_txid3702_20160205.fasta	68814.5	1	7	7	9	0.00081	0.167	GVSVPALDKDCLWEFQPNK	R	F	0.986	23	31.6	23	0	0	1	0	2	2203.09			17648.9	124	142	Empty	TRUE
Sowmya_20111205_Arabidopsis_Thaliana_C1_C2_C3_as_grouped_replicates_with_DAT_SCAFF3	C1-C2-C3	C1-C2-C3	File Name: LO_20111205_SMI_01_1.RAW (F002836)	vacuolar-type H+-ATPase subunit A [Arabidopsis thaliana]	gi|110740311,gi|15219234,gi|16649079,gi|19698899,gi|21553884,gi|222424142,gi|2266990,gi|27311967,gi|30725440,gi|332198050,gi|332198051,gi|3334404,gi|3834305,gi|79321468	NCBI_Arabidopsis_Thaliana_txid3702_20160205.fasta	68814.5	1	7	7	9	0.00081	0.167	ISGDVYIPR	R	G	0.997	47.8	34.3	39.5	0	1	0	0	2	1019.55			7918.29	115	123	Empty	TRUE
Sowmya_20111205_Arabidopsis_Thaliana_C1_C2_C3_as_grouped_replicates_with_DAT_SCAFF3	C1-C2-C3	C1-C2-C3	File Name: LO_20111205_SMI_01_1.RAW (F002836)	vacuolar-type H+-ATPase subunit A [Arabidopsis thaliana]	gi|110740311,gi|15219234,gi|16649079,gi|19698899,gi|21553884,gi|222424142,gi|2266990,gi|27311967,gi|30725440,gi|332198050,gi|332198051,gi|3334404,gi|3834305,gi|79321468	NCBI_Arabidopsis_Thaliana_txid3702_20160205.fasta	68814.5	1	7	7	9	0.00081	0.167	LAADTPLLTGQR	K	V	0.997	83.7	30.4	83.7	0	2	0	0	2	1255.7			26195.8	223	234	Empty	TRUE
Sowmya_20111205_Arabidopsis_Thaliana_C1_C2_C3_as_grouped_replicates_with_DAT_SCAFF3	C1-C2-C3	C1-C2-C3	File Name: LO_20111205_SMI_01_1.RAW (F002836)	vacuolar-type H+-ATPase subunit A [Arabidopsis thaliana]	gi|110740311,gi|15219234,gi|16649079,gi|19698899,gi|21553884,gi|222424142,gi|2266990,gi|27311967,gi|30725440,gi|332198050,gi|332198051,gi|3334404,gi|3834305,gi|79321468	NCBI_Arabidopsis_Thaliana_txid3702_20160205.fasta	68814.5	1	7	7	9	0.00081	0.167	LYDDLNAGFR	K	A	0.997	56.9	31	51.1	0	1	0	0	2	1183.57			8081.68	607	616	Empty	TRUE
Sowmya_20111205_Arabidopsis_Thaliana_C1_C2_C3_as_grouped_replicates_with_DAT_SCAFF3	C1-C2-C3	C1-C2-C3	File Name: LO_20111205_SMI_01_1.RAW (F002836)	vacuolar-type H+-ATPase subunit A [Arabidopsis thaliana]	gi|110740311,gi|15219234,gi|16649079,gi|19698899,gi|21553884,gi|222424142,gi|2266990,gi|27311967,gi|30725440,gi|332198050,gi|332198051,gi|3334404,gi|3834305,gi|79321468	NCBI_Arabidopsis_Thaliana_txid3702_20160205.fasta	68814.5	1	7	7	9	0.00081	0.167	NIIHFYNLANQAVER	R	A	0.997	32.5	31.9	0	0	0	1	0	2	1801.93			13177.4	546	560	Empty	TRUE
Sowmya_20111205_Arabidopsis_Thaliana_C1_C2_C3_as_grouped_replicates_with_DAT_SCAFF3	C1-C2-C3	C1-C2-C3	File Name: LO_20111205_SMI_01_1.RAW (F002836)	vacuolar-type H+-ATPase subunit A [Arabidopsis thaliana]	gi|110740311,gi|15219234,gi|16649079,gi|19698899,gi|21553884,gi|222424142,gi|2266990,gi|27311967,gi|30725440,gi|332198050,gi|332198051,gi|3334404,gi|3834305,gi|79321468	NCBI_Arabidopsis_Thaliana_txid3702_20160205.fasta	68814.5	1	7	7	9	0.00081	0.167	THKPLSVELGPGILGNIFDGIQRPLK	R	T	0.997	56.2	25	56.2	0	0	0	2	2	2799.59			39406.1	85	110	Empty	TRUE
Sowmya_20111205_Arabidopsis_Thaliana_C1_C2_C3_as_grouped_replicates_with_DAT_SCAFF3	C1-C2-C3	C1-C2-C3	File Name: LO_20111205_SMI_01_1.RAW (F002836)	RecName: Full=Malate dehydrogenase 1, mitochondrial; AltName: Full=mNAD-MDH 1; Flags: Precursor	gi|11133715,gi|11692836,gi|12642848,gi|17065008,gi|18404382,gi|21592905,gi|22136210,gi|330728653,gi|330730367,gi|332194789,gi|332617491,gi|332628141,gi|3929649,gi|544328967,gi|550553988,gi|7769871	NCBI_Arabidopsis_Thaliana_txid3702_20160205.fasta	35805.2	1	3	3	6	0.00054	0.158	DDLFNINAGIVK	R	N	0.997	50.8	34.1	41.2	0	1	0	0	2	1318.7			12067.4	116	127	Empty	TRUE
Sowmya_20111205_Arabidopsis_Thaliana_C1_C2_C3_as_grouped_replicates_with_DAT_SCAFF3	C1-C2-C3	C1-C2-C3	File Name: LO_20111205_SMI_01_1.RAW (F002836)	RecName: Full=Malate dehydrogenase 1, mitochondrial; AltName: Full=mNAD-MDH 1; Flags: Precursor	gi|11133715,gi|11692836,gi|12642848,gi|17065008,gi|18404382,gi|21592905,gi|22136210,gi|330728653,gi|330730367,gi|332194789,gi|332617491,gi|332628141,gi|3929649,gi|544328967,gi|550553988,gi|7769871	NCBI_Arabidopsis_Thaliana_txid3702_20160205.fasta	35805.2	1	3	3	6	0.00054	0.158	LFGVTTLDVVR	K	A	0.997	59.9	31	50	0	2	0	0	2	1219.7			24642.3	171	181	Empty	FALSE	gi|332617420,gi|332644771,gi|330730297,gi|22135807,gi|550576370,gi|332627228,gi|330728010,gi|6522535,gi|15232820,gi|75313643,gi|544328897,gi|23308437,gi|3256066
Sowmya_20111205_Arabidopsis_Thaliana_C1_C2_C3_as_grouped_replicates_with_DAT_SCAFF3	C1-C2-C3	C1-C2-C3	File Name: LO_20111205_SMI_01_1.RAW (F002836)	RecName: Full=Malate dehydrogenase 1, mitochondrial; AltName: Full=mNAD-MDH 1; Flags: Precursor	gi|11133715,gi|11692836,gi|12642848,gi|17065008,gi|18404382,gi|21592905,gi|22136210,gi|330728653,gi|330730367,gi|332194789,gi|332617491,gi|332628141,gi|3929649,gi|544328967,gi|550553988,gi|7769871	NCBI_Arabidopsis_Thaliana_txid3702_20160205.fasta	35805.2	1	3	3	6	0.00054	0.158	TQDGGTEVVEAK	R	A	0.997	74.4	32.7	62.5	0	4	0	0	2	1233.6			25744.8	235	246	Empty	TRUE
Sowmya_20111205_Arabidopsis_Thaliana_C1_C2_C3_as_grouped_replicates_with_DAT_SCAFF3	C1-C2-C3	C1-C2-C3	File Name: LO_20111205_SMI_01_1.RAW (F002836)	RecName: Full=Malate dehydrogenase 1, mitochondrial; AltName: Full=mNAD-MDH 1; Flags: Precursor	gi|11133715,gi|11692836,gi|12642848,gi|17065008,gi|18404382,gi|21592905,gi|22136210,gi|330728653,gi|330730367,gi|332194789,gi|332617491,gi|332628141,gi|3929649,gi|544328967,gi|550553988,gi|7769871	NCBI_Arabidopsis_Thaliana_txid3702_20160205.fasta	35805.2	1	3	3	6	0.00054	0.158	VAILGAAGGIGQPLALLMK	K	L	0.997	29.7	25	29.7	0	0	1	0	2	1793.07			2260.31	32	50	Empty	TRUE
Sowmya_20111205_Arabidopsis_Thaliana_C1_C2_C3_as_grouped_replicates_with_DAT_SCAFF3	C1-C2-C3	C1-C2-C3	File Name: LO_20111205_SMI_01_1.RAW (F002836)	MLP-like protein 423 [Arabidopsis thaliana]	gi|15221646,gi|15450353,gi|16197682,gi|16974471,gi|21593946,gi|332192345,gi|332192346,gi|334182804,gi|75163188,gi|9369404	NCBI_Arabidopsis_Thaliana_txid3702_20160205.fasta	17055.2	0.999	2	2	2	0.00018	0.135	IEAVDLENK	R	S	0.984	30.8	32.9	22.1	0	1	0	0	2	1030.54			9618.49	74	82	Empty	TRUE
Sowmya_20111205_Arabidopsis_Thaliana_C1_C2_C3_as_grouped_replicates_with_DAT_SCAFF3	C1-C2-C3	C1-C2-C3	File Name: LO_20111205_SMI_01_1.RAW (F002836)	MLP-like protein 423 [Arabidopsis thaliana]	gi|15221646,gi|15450353,gi|16197682,gi|16974471,gi|21593946,gi|332192345,gi|332192346,gi|334182804,gi|75163188,gi|9369404	NCBI_Arabidopsis_Thaliana_txid3702_20160205.fasta	17055.2	0.999	2	2	2	0.00018	0.135	LITYGEGSPLVK	R	I	0.997	39	31.7	32.8	0	1	0	0	2	1276.71			15483.4	57	68	Empty	TRUE
Sowmya_20111205_Arabidopsis_Thaliana_C1_C2_C3_as_grouped_replicates_with_DAT_SCAFF3	C1-C2-C3	C1-C2-C3	File Name: LO_20111205_SMI_01_1.RAW (F002836)	AT4g23670/F9D16_140 [Arabidopsis thaliana]	gi|14488098,gi|15236566,gi|20147117,gi|21536710,gi|222424731,gi|332659393,gi|4454036,gi|7269215	NCBI_Arabidopsis_Thaliana_txid3702_20160205.fasta	17517.6	0.999	2	2	4	0.00036	0.132	SWDYTYDGK	R	K	0.997	41	25	30.6	0	1	0	0	2	1134.47			26689.3	57	65	Empty	TRUE
Sowmya_20111205_Arabidopsis_Thaliana_C1_C2_C3_as_grouped_replicates_with_DAT_SCAFF3	C1-C2-C3	C1-C2-C3	File Name: LO_20111205_SMI_01_1.RAW (F002836)	AT4g23670/F9D16_140 [Arabidopsis thaliana]	gi|14488098,gi|15236566,gi|20147117,gi|21536710,gi|222424731,gi|332659393,gi|4454036,gi|7269215	NCBI_Arabidopsis_Thaliana_txid3702_20160205.fasta	17517.6	0.999	2	2	4	0.00036	0.132	VFDIIYEFIPK	K	S	0.997	78.7	30.3	68	0	3	0	0	2	1383.76			47503.7	97	107	Empty	TRUE
Sowmya_20111205_Arabidopsis_Thaliana_C1_C2_C3_as_grouped_replicates_with_DAT_SCAFF3	C1-C2-C3	C1-C2-C3	File Name: LO_20111205_SMI_01_1.RAW (F002836)	AT5g15650/F14F8_30 [Arabidopsis thaliana]	gi|14532444,gi|15242351,gi|21464559,gi|21593071,gi|332004805,gi|591401802,gi|75174193,gi|9755610	NCBI_Arabidopsis_Thaliana_txid3702_20160205.fasta	40891.9	0.999	2	2	2	0.00018	0.0583	LSSLDPYFDK	K	L	0.993	35.4	31.8	31.2	0	1	0	0	2	1184.58			13393.4	327	336	Empty	TRUE
Sowmya_20111205_Arabidopsis_Thaliana_C1_C2_C3_as_grouped_replicates_with_DAT_SCAFF3	C1-C2-C3	C1-C2-C3	File Name: LO_20111205_SMI_01_1.RAW (F002836)	AT5g15650/F14F8_30 [Arabidopsis thaliana]	gi|14532444,gi|15242351,gi|21464559,gi|21593071,gi|332004805,gi|591401802,gi|75174193,gi|9755610	NCBI_Arabidopsis_Thaliana_txid3702_20160205.fasta	40891.9	0.999	2	2	2	0.00018	0.0583	YDDMWAGWCIK	R	V	0.997	45.7	26	45.7	0	1	0	0	2	1444.6			9441.19	244	254	Empty	TRUE
Sowmya_20111205_Arabidopsis_Thaliana_C1_C2_C3_as_grouped_replicates_with_DAT_SCAFF3	C1-C2-C3	C1-C2-C3	File Name: LO_20111205_SMI_01_1.RAW (F002836)	cysteine proteinase inhibitor, putative; 65918-67271 [Arabidopsis thaliana]	gi|12321971,gi|125991833,gi|15795168,gi|17473693,gi|18399630,gi|21554079,gi|24899735,gi|332641680,gi|332641681,gi|79596870	NCBI_Arabidopsis_Thaliana_txid3702_20160205.fasta	22476.7	0.869	1	1	2	0.00018	0.0684	NHEGALHLNHAEQHHD	K	-	0.981	25.4	28.1	21.1	0	0	0	2	2	1858.83			12637.9	186	201	Empty	TRUE
Sowmya_20111205_Arabidopsis_Thaliana_C1_C2_C3_as_grouped_replicates_with_DAT_SCAFF3	C1-C2-C3	C1-C2-C3	File Name: LO_20111205_SMI_01_1.RAW (F002836)	phosphoglycerate kinase, putative [Arabidopsis thaliana]	gi|12321760,gi|15223484,gi|15810505,gi|186491325,gi|20466264,gi|23198084,gi|298541435,gi|332195235,gi|332195236,gi|332278232	NCBI_Arabidopsis_Thaliana_txid3702_20160205.fasta	42616.3	0.998	2	2	2	0.00018	0.197	FLKPSVAGFLLQK	K	E	0.997	65.4	25	45.3	0	2	2	0	2	1447.87			125511	165	177	Empty	FALSE	gi|110742702,gi|22022520,gi|298541613,gi|20334796,gi|15010644,gi|21387107,gi|332641725,gi|222423303,gi|16648943,gi|11994421,gi|16226508,gi|75273138,gi|7839389,gi|17065610,gi|13430644,gi|15230595
Sowmya_20111205_Arabidopsis_Thaliana_C1_C2_C3_as_grouped_replicates_with_DAT_SCAFF3	C1-C2-C3	C1-C2-C3	File Name: LO_20111205_SMI_01_1.RAW (F002836)	phosphoglycerate kinase, putative [Arabidopsis thaliana]	gi|12321760,gi|15223484,gi|15810505,gi|186491325,gi|20466264,gi|23198084,gi|298541435,gi|332195235,gi|332195236,gi|332278232	NCBI_Arabidopsis_Thaliana_txid3702_20160205.fasta	42616.3	0.998	2	2	2	0.00018	0.197	FSLAPLVPR	K	L	0.972	34.5	31.2	34.5	0	1	0	0	2	999.599			5666.17	74	82	Empty	FALSE	gi|110742702,gi|22022520,gi|298541613,gi|20334796,gi|15010644,gi|21387107,gi|332641725,gi|222423303,gi|16648943,gi|11994421,gi|16226508,gi|75273138,gi|7839389,gi|17065610,gi|13430644,gi|15230595
Sowmya_20111205_Arabidopsis_Thaliana_C1_C2_C3_as_grouped_replicates_with_DAT_SCAFF3	C1-C2-C3	C1-C2-C3	File Name: LO_20111205_SMI_01_1.RAW (F002836)	phosphoglycerate kinase, putative [Arabidopsis thaliana]	gi|12321760,gi|15223484,gi|15810505,gi|186491325,gi|20466264,gi|23198084,gi|298541435,gi|332195235,gi|332195236,gi|332278232	NCBI_Arabidopsis_Thaliana_txid3702_20160205.fasta	42616.3	0.998	2	2	2	0.00018	0.197	IGVIESLLEK	K	C	0.997	65.2	31.6	37.6	0	1	0	0	2	1100.66			128258	206	215	Empty	FALSE	gi|110742702,gi|22022520,gi|298541613,gi|20334796,gi|15010644,gi|21387107,gi|332641725,gi|222423303,gi|16648943,gi|11994421,gi|16226508,gi|75273138,gi|7839389,gi|17065610,gi|13430644,gi|15230595
Sowmya_20111205_Arabidopsis_Thaliana_C1_C2_C3_as_grouped_replicates_with_DAT_SCAFF3	C1-C2-C3	C1-C2-C3	File Name: LO_20111205_SMI_01_1.RAW (F002836)	phosphoglycerate kinase, putative [Arabidopsis thaliana]	gi|12321760,gi|15223484,gi|15810505,gi|186491325,gi|20466264,gi|23198084,gi|298541435,gi|332195235,gi|332195236,gi|332278232	NCBI_Arabidopsis_Thaliana_txid3702_20160205.fasta	42616.3	0.998	2	2	2	0.00018	0.197	LASLADLYVNDAFGTAHR	K	A	0.997	62	32.7	59.1	0	0	2	0	2	1933.98			302317	137	154	Empty	FALSE	gi|110742702,gi|22022520,gi|298541613,gi|20334796,gi|15010644,gi|21387107,gi|332641725,gi|222423303,gi|16648943,gi|11994421,gi|16226508,gi|75273138,gi|7839389,gi|17065610,gi|13430644,gi|15230595
Sowmya_20111205_Arabidopsis_Thaliana_C1_C2_C3_as_grouped_replicates_with_DAT_SCAFF3	C1-C2-C3	C1-C2-C3	File Name: LO_20111205_SMI_01_1.RAW (F002836)	phosphoglycerate kinase, putative [Arabidopsis thaliana]	gi|12321760,gi|15223484,gi|15810505,gi|186491325,gi|20466264,gi|23198084,gi|298541435,gi|332195235,gi|332195236,gi|332278232	NCBI_Arabidopsis_Thaliana_txid3702_20160205.fasta	42616.3	0.998	2	2	2	0.00018	0.197	LSELLGIEVVK	R	A	0.997	68.3	30.2	60.3	0	1	0	0	2	1199.72			5755.87	83	93	Empty	TRUE
Sowmya_20111205_Arabidopsis_Thaliana_C1_C2_C3_as_grouped_replicates_with_DAT_SCAFF3	C1-C2-C3	C1-C2-C3	File Name: LO_20111205_SMI_01_1.RAW (F002836)	phosphoglycerate kinase, putative [Arabidopsis thaliana]	gi|12321760,gi|15223484,gi|15810505,gi|186491325,gi|20466264,gi|23198084,gi|298541435,gi|332195235,gi|332195236,gi|332278232	NCBI_Arabidopsis_Thaliana_txid3702_20160205.fasta	42616.3	0.998	2	2	2	0.00018	0.197	RPFAAIVGGSK	K	V	0.997	43.7	32.1	31.8	0	2	0	0	2	1102.64			53665.5	191	201	Empty	FALSE	gi|110742702,gi|22022520,gi|298541613,gi|20334796,gi|15010644,gi|21387107,gi|332641725,gi|222423303,gi|16648943,gi|11994421,gi|16226508,gi|75273138,gi|7839389,gi|17065610,gi|13430644,gi|15230595
Sowmya_20111205_Arabidopsis_Thaliana_C1_C2_C3_as_grouped_replicates_with_DAT_SCAFF3	C1-C2-C3	C1-C2-C3	File Name: LO_20111205_SMI_01_1.RAW (F002836)	phosphoglycerate kinase, putative [Arabidopsis thaliana]	gi|12321760,gi|15223484,gi|15810505,gi|186491325,gi|20466264,gi|23198084,gi|298541435,gi|332195235,gi|332195236,gi|332278232	NCBI_Arabidopsis_Thaliana_txid3702_20160205.fasta	42616.3	0.998	2	2	2	0.00018	0.197	SVGDLNSVDLK	K	G	0.996	39.5	34.7	29.1	0	1	0	0	2	1146.6			11025.6	5	15	Empty	TRUE
Sowmya_20111205_Arabidopsis_Thaliana_C1_C2_C3_as_grouped_replicates_with_DAT_SCAFF3	C1-C2-C3	C1-C2-C3	File Name: LO_20111205_SMI_01_1.RAW (F002836)	phosphoglycerate kinase, putative [Arabidopsis thaliana]	gi|12321760,gi|15223484,gi|15810505,gi|186491325,gi|20466264,gi|23198084,gi|298541435,gi|332195235,gi|332195236,gi|332278232	NCBI_Arabidopsis_Thaliana_txid3702_20160205.fasta	42616.3	0.998	2	2	2	0.00018	0.197	VILSTHLGRPK	K	G	0.992	20.7	25	8.01	0	0	1	0	2	1220.75			31860.6	58	68	Empty	FALSE	gi|110742702,gi|22022520,gi|298541613,gi|20334796,gi|15010644,gi|21387107,gi|332641725,gi|222423303,gi|16648943,gi|11994421,gi|16226508,gi|75273138,gi|7839389,gi|17065610,gi|13430644,gi|15230595
Sowmya_20111205_Arabidopsis_Thaliana_C1_C2_C3_as_grouped_replicates_with_DAT_SCAFF3	C1-C2-C3	C1-C2-C3	File Name: LO_20111205_SMI_01_1.RAW (F002836)	aspartate-semialdehyde dehydrogenase precursor, partial [Arabidopsis thaliana]	gi|11228579,gi|15223910,gi|17979524,gi|20856224,gi|21536731,gi|332191107	NCBI_Arabidopsis_Thaliana_txid3702_20160205.fasta	40745.6	0.869	1	1	1	9e-05	0.0353	GTIVVDNSSAFR	K	M	0.997	75.2	33.9	69.1	0	1	0	0	2	1265.65			11127.7	124	135	Empty	TRUE
Sowmya_20111205_Arabidopsis_Thaliana_C1_C2_C3_as_grouped_replicates_with_DAT_SCAFF3	C1-C2-C3	C1-C2-C3	File Name: LO_20111205_SMI_01_1.RAW (F002836)	Thi1 protein [Arabidopsis thaliana]	gi|1113783,gi|15239735,gi|15809897,gi|16226384,gi|16226866,gi|16604392,gi|16930501,gi|23296288,gi|2501188,gi|332009156,gi|61679812,gi|61679813,gi|9758257	NCBI_Arabidopsis_Thaliana_txid3702_20160205.fasta	36664.4	1	3	3	3	0.00027	0.132	EVVPGMIVTGMEVAEIDGAPR	R	M	0.994	29.4	31.8	29.4	0	0	1	0	2	2170.09			10568.8	275	295	Empty	TRUE
Sowmya_20111205_Arabidopsis_Thaliana_C1_C2_C3_as_grouped_replicates_with_DAT_SCAFF3	C1-C2-C3	C1-C2-C3	File Name: LO_20111205_SMI_01_1.RAW (F002836)	Thi1 protein [Arabidopsis thaliana]	gi|1113783,gi|15239735,gi|15809897,gi|16226384,gi|16226866,gi|16604392,gi|16930501,gi|23296288,gi|2501188,gi|332009156,gi|61679812,gi|61679813,gi|9758257	NCBI_Arabidopsis_Thaliana_txid3702_20160205.fasta	36664.4	1	3	3	3	0.00027	0.132	LFNAVAAEDLIVK	K	G	0.997	78.9	31.2	70.2	0	1	0	0	2	1402.79			15416.7	181	193	Empty	TRUE
Sowmya_20111205_Arabidopsis_Thaliana_C1_C2_C3_as_grouped_replicates_with_DAT_SCAFF3	C1-C2-C3	C1-C2-C3	File Name: LO_20111205_SMI_01_1.RAW (F002836)	Thi1 protein [Arabidopsis thaliana]	gi|1113783,gi|15239735,gi|15809897,gi|16226384,gi|16226866,gi|16604392,gi|16930501,gi|23296288,gi|2501188,gi|332009156,gi|61679812,gi|61679813,gi|9758257	NCBI_Arabidopsis_Thaliana_txid3702_20160205.fasta	36664.4	1	3	3	3	0.00027	0.132	SIGMIDHVPGMK	K	A	0.994	37.3	31.8	37.3	0	1	0	0	2	1284.64			26891.5	247	258	Empty	TRUE
Sowmya_20111205_Arabidopsis_Thaliana_C1_C2_C3_as_grouped_replicates_with_DAT_SCAFF3	C1-C2-C3	C1-C2-C3	File Name: LO_20111205_SMI_01_1.RAW (F002836)	ascorbate peroxidase [Arabidopsis thaliana]	gi|1332439,gi|15236239,gi|1523791,gi|17473761,gi|20148635,gi|21554292,gi|2444019,gi|2924511,gi|332661045,gi|7270451,gi|75221319	NCBI_Arabidopsis_Thaliana_txid3702_20160205.fasta	31572.8	0.869	1	1	1	9e-05	0.0383	FDNSYFVELLK	K	G	0.997	58.8	33.4	49.2	0	1	0	0	2	1374.69			5937.46	183	193	Empty	TRUE
Sowmya_20111205_Arabidopsis_Thaliana_C1_C2_C3_as_grouped_replicates_with_DAT_SCAFF3	C1-C2-C3	C1-C2-C3	File Name: LO_20111205_SMI_01_1.RAW (F002836)	serine glyoxylate aminotransferase [Arabidopsis thaliana]	gi|12082307,gi|15225026,gi|17044259,gi|20465425,gi|21281089,gi|30678921,gi|3288821,gi|330251133,gi|330251134,gi|4733989,gi|90185106	NCBI_Arabidopsis_Thaliana_txid3702_20160205.fasta	44209.1	1	4	4	4	0.00036	0.135	HHLFVPGPVNIPEPVIR	R	A	0.994	25.8	28.1	19.2	0	0	1	0	2	1921.08			10681.5	10	26	Empty	TRUE
Sowmya_20111205_Arabidopsis_Thaliana_C1_C2_C3_as_grouped_replicates_with_DAT_SCAFF3	C1-C2-C3	C1-C2-C3	File Name: LO_20111205_SMI_01_1.RAW (F002836)	serine glyoxylate aminotransferase [Arabidopsis thaliana]	gi|12082307,gi|15225026,gi|17044259,gi|20465425,gi|21281089,gi|30678921,gi|3288821,gi|330251133,gi|330251134,gi|4733989,gi|90185106	NCBI_Arabidopsis_Thaliana_txid3702_20160205.fasta	44209.1	1	4	4	4	0.00036	0.135	HPALLLVDGVSSICALDFR	K	M	0.973	23.6	31.6	23.6	0	0	1	0	2	2083.1			17792.2	168	186	Empty	TRUE
Sowmya_20111205_Arabidopsis_Thaliana_C1_C2_C3_as_grouped_replicates_with_DAT_SCAFF3	C1-C2-C3	C1-C2-C3	File Name: LO_20111205_SMI_01_1.RAW (F002836)	serine glyoxylate aminotransferase [Arabidopsis thaliana]	gi|12082307,gi|15225026,gi|17044259,gi|20465425,gi|21281089,gi|30678921,gi|3288821,gi|330251133,gi|330251134,gi|4733989,gi|90185106	NCBI_Arabidopsis_Thaliana_txid3702_20160205.fasta	44209.1	1	4	4	4	0.00036	0.135	TLLEDVKK	K	I	0.997	56.9	33	40.7	0	1	0	0	2	945.562			10800.9	46	53	Empty	TRUE
Sowmya_20111205_Arabidopsis_Thaliana_C1_C2_C3_as_grouped_replicates_with_DAT_SCAFF3	C1-C2-C3	C1-C2-C3	File Name: LO_20111205_SMI_01_1.RAW (F002836)	serine glyoxylate aminotransferase [Arabidopsis thaliana]	gi|12082307,gi|15225026,gi|17044259,gi|20465425,gi|21281089,gi|30678921,gi|3288821,gi|330251133,gi|330251134,gi|4733989,gi|90185106	NCBI_Arabidopsis_Thaliana_txid3702_20160205.fasta	44209.1	1	4	4	4	0.00036	0.135	VFFDWNDYLK	K	F	0.997	47.4	31.6	42.8	0	1	0	0	2	1346.64			7665.1	230	239	Empty	TRUE
Sowmya_20111205_Arabidopsis_Thaliana_C1_C2_C3_as_grouped_replicates_with_DAT_SCAFF3	C1-C2-C3	C1-C2-C3	File Name: LO_20111205_SMI_01_1.RAW (F002836)	Eukaryotic Initiation Factor 4A-2 [Arabidopsis thaliana]	gi|110740791,gi|1170505,gi|14423372,gi|15221761,gi|16226681,gi|16556,gi|21593545,gi|257721520,gi|30725682,gi|332194952,gi|4585969	NCBI_Arabidopsis_Thaliana_txid3702_20160205.fasta	46762.9	1	4	4	5	0.00045	0.121	DHTVSATHGDMDQNTR	R	D	0.997	34.4	26.5	32.6	0	0	2	0	2	1784.76			19055	302	317	Empty	TRUE
Sowmya_20111205_Arabidopsis_Thaliana_C1_C2_C3_as_grouped_replicates_with_DAT_SCAFF3	C1-C2-C3	C1-C2-C3	File Name: LO_20111205_SMI_01_1.RAW (F002836)	Eukaryotic Initiation Factor 4A-2 [Arabidopsis thaliana]	gi|110740791,gi|1170505,gi|14423372,gi|15221761,gi|16226681,gi|16556,gi|21593545,gi|257721520,gi|30725682,gi|332194952,gi|4585969	NCBI_Arabidopsis_Thaliana_txid3702_20160205.fasta	46762.9	1	4	4	5	0.00045	0.121	ELAQQIEK	R	V	0.997	38	33.5	23.1	0	1	0	0	2	958.52			12245.9	118	125	Empty	TRUE
Sowmya_20111205_Arabidopsis_Thaliana_C1_C2_C3_as_grouped_replicates_with_DAT_SCAFF3	C1-C2-C3	C1-C2-C3	File Name: LO_20111205_SMI_01_1.RAW (F002836)	Eukaryotic Initiation Factor 4A-2 [Arabidopsis thaliana]	gi|110740791,gi|1170505,gi|14423372,gi|15221761,gi|16226681,gi|16556,gi|21593545,gi|257721520,gi|30725682,gi|332194952,gi|4585969	NCBI_Arabidopsis_Thaliana_txid3702_20160205.fasta	46762.9	1	4	4	5	0.00045	0.121	GIYAYGFEKPSAIQQR	R	G	0.983	22.9	32.7	22.9	0	0	1	0	2	1827.94			10516.4	53	68	Empty	TRUE
Sowmya_20111205_Arabidopsis_Thaliana_C1_C2_C3_as_grouped_replicates_with_DAT_SCAFF3	C1-C2-C3	C1-C2-C3	File Name: LO_20111205_SMI_01_1.RAW (F002836)	Eukaryotic Initiation Factor 4A-2 [Arabidopsis thaliana]	gi|110740791,gi|1170505,gi|14423372,gi|15221761,gi|16226681,gi|16556,gi|21593545,gi|257721520,gi|30725682,gi|332194952,gi|4585969	NCBI_Arabidopsis_Thaliana_txid3702_20160205.fasta	46762.9	1	4	4	5	0.00045	0.121	RDELTLEGIK	K	Q	0.997	57.4	33.6	34.1	0	1	0	0	2	1173.65			12542.5	244	253	Empty	TRUE
Sowmya_20111205_Arabidopsis_Thaliana_C1_C2_C3_as_grouped_replicates_with_DAT_SCAFF3	C1-C2-C3	C1-C2-C3	File Name: LO_20111205_SMI_01_1.RAW (F002836)	putative nucleoside diphosphate kinase ndpk3 [Arabidopsis thaliana]	gi|14334560,gi|15237018,gi|17065632,gi|222424465,gi|2829275,gi|332657561,gi|3513740,gi|4539375,gi|6225753,gi|7267799	NCBI_Arabidopsis_Thaliana_txid3702_20160205.fasta	25735.5	1	2	2	3	0.00027	0.0756	GLISEIISR	R	F	0.997	52.6	31.8	35.1	0	2	0	0	2	987.583			7823.58	103	111	Empty	TRUE
Sowmya_20111205_Arabidopsis_Thaliana_C1_C2_C3_as_grouped_replicates_with_DAT_SCAFF3	C1-C2-C3	C1-C2-C3	File Name: LO_20111205_SMI_01_1.RAW (F002836)	putative nucleoside diphosphate kinase ndpk3 [Arabidopsis thaliana]	gi|14334560,gi|15237018,gi|17065632,gi|222424465,gi|2829275,gi|332657561,gi|3513740,gi|4539375,gi|6225753,gi|7267799	NCBI_Arabidopsis_Thaliana_txid3702_20160205.fasta	25735.5	1	2	2	3	0.00027	0.0756	LIGATDPQK	K	S	0.997	48.8	31.3	40.1	0	1	0	0	2	942.526			7646.01	174	182	Empty	TRUE
Sowmya_20111205_Arabidopsis_Thaliana_C1_C2_C3_as_grouped_replicates_with_DAT_SCAFF3	C1-C2-C3	C1-C2-C3	File Name: LO_20111205_SMI_01_1.RAW (F002836)	30S ribosomal protein 3-1 [Arabidopsis thaliana]	gi|145326692,gi|18409071,gi|21554275,gi|28380141,gi|28393198,gi|28827558,gi|332196695,gi|332196696,gi|5734719	NCBI_Arabidopsis_Thaliana_txid3702_20160205.fasta	18146.7	0.997	1	1	2	0.00018	0.16	NIGLGLDQHVPGHGTIPLSPYFFWPR	K	K	0.995	28.8	29.6	25.2	0	0	0	2	2	2918.51			26215.7	92	117	Empty	TRUE
Sowmya_20111205_Arabidopsis_Thaliana_C1_C2_C3_as_grouped_replicates_with_DAT_SCAFF3	C1-C2-C3	C1-C2-C3	File Name: LO_20111205_SMI_01_1.RAW (F002836)	hypothetical protein [Arabidopsis thaliana]	gi|110743301,gi|12322041,gi|15230449,gi|15795150,gi|21553669,gi|259447890,gi|259451334,gi|28416655,gi|300635711,gi|300647734,gi|332641660,gi|75273259	NCBI_Arabidopsis_Thaliana_txid3702_20160205.fasta	31589.6	1	3	3	4	0.00036	0.127	LVGDVDFAEASK	R	V	0.997	61.3	34.1	47.8	0	1	0	0	2	1250.63			9065.68	254	265	Empty	TRUE
Sowmya_20111205_Arabidopsis_Thaliana_C1_C2_C3_as_grouped_replicates_with_DAT_SCAFF3	C1-C2-C3	C1-C2-C3	File Name: LO_20111205_SMI_01_1.RAW (F002836)	hypothetical protein [Arabidopsis thaliana]	gi|110743301,gi|12322041,gi|15230449,gi|15795150,gi|21553669,gi|259447890,gi|259451334,gi|28416655,gi|300635711,gi|300647734,gi|332641660,gi|75273259	NCBI_Arabidopsis_Thaliana_txid3702_20160205.fasta	31589.6	1	3	3	4	0.00036	0.127	SNIVGLPVSLLLLK	R	A	0.997	43.9	25	43.9	0	2	0	0	2	1465.94			19183.8	176	189	Empty	TRUE
Sowmya_20111205_Arabidopsis_Thaliana_C1_C2_C3_as_grouped_replicates_with_DAT_SCAFF3	C1-C2-C3	C1-C2-C3	File Name: LO_20111205_SMI_01_1.RAW (F002836)	hypothetical protein [Arabidopsis thaliana]	gi|110743301,gi|12322041,gi|15230449,gi|15795150,gi|21553669,gi|259447890,gi|259451334,gi|28416655,gi|300635711,gi|300647734,gi|332641660,gi|75273259	NCBI_Arabidopsis_Thaliana_txid3702_20160205.fasta	31589.6	1	3	3	4	0.00036	0.127	VPGLAVVIVGSR	K	K	0.997	75	25	75	0	1	0	0	2	1166.73			8243.17	39	50	Empty	TRUE
Sowmya_20111205_Arabidopsis_Thaliana_C1_C2_C3_as_grouped_replicates_with_DAT_SCAFF3	C1-C2-C3	C1-C2-C3	File Name: LO_20111205_SMI_01_1.RAW (F002836)	unnamed protein product [Arabidopsis thaliana]	gi|219902473,gi|219926555,gi|219931349,gi|22531044,gi|23197790,gi|257658777,gi|257686965,gi|257718605,gi|257734848,gi|30685604,gi|330253705,gi|330253706,gi|334184654,gi|51968972,gi|75301136	NCBI_Arabidopsis_Thaliana_txid3702_20160205.fasta	61478.9	1	4	4	4	0.00036	0.0718	GVEDLADAVK	R	V	0.954	26.6	33.5	18.2	0	1	0	0	2	1016.53			7899.54	50	59	Empty	TRUE	gi|257686963,gi|257734846,gi|15229559,gi|257658775,gi|20466256,gi|219931347,gi|219902471,gi|9294668,gi|257718603,gi|12644189,gi|219926553,gi|16221,gi|34098917,gi|332643321
Sowmya_20111205_Arabidopsis_Thaliana_C1_C2_C3_as_grouped_replicates_with_DAT_SCAFF3	C1-C2-C3	C1-C2-C3	File Name: LO_20111205_SMI_01_1.RAW (F002836)	unnamed protein product [Arabidopsis thaliana]	gi|219902473,gi|219926555,gi|219931349,gi|22531044,gi|23197790,gi|257658777,gi|257686965,gi|257718605,gi|257734848,gi|30685604,gi|330253705,gi|330253706,gi|334184654,gi|51968972,gi|75301136	NCBI_Arabidopsis_Thaliana_txid3702_20160205.fasta	61478.9	1	4	4	4	0.00036	0.0718	IGGASETEVSEK	K	K	0.997	53.5	33.1	48.2	0	1	0	0	2	1206.58			3539.93	407	418	Empty	TRUE
Sowmya_20111205_Arabidopsis_Thaliana_C1_C2_C3_as_grouped_replicates_with_DAT_SCAFF3	C1-C2-C3	C1-C2-C3	File Name: LO_20111205_SMI_01_1.RAW (F002836)	unnamed protein product [Arabidopsis thaliana]	gi|219902473,gi|219926555,gi|219931349,gi|22531044,gi|23197790,gi|257658777,gi|257686965,gi|257718605,gi|257734848,gi|30685604,gi|330253705,gi|330253706,gi|334184654,gi|51968972,gi|75301136	NCBI_Arabidopsis_Thaliana_txid3702_20160205.fasta	61478.9	1	4	4	4	0.00036	0.0718	IGVQIIQNALK	K	T	0.997	60.6	25.6	48.9	0	1	0	0	2	1196.74			7003.57	464	474	Empty	TRUE	gi|257686963,gi|257734846,gi|15229559,gi|257658775,gi|20466256,gi|219931347,gi|219902471,gi|9294668,gi|257718603,gi|12644189,gi|219926553,gi|16221,gi|34098917,gi|332643321
Sowmya_20111205_Arabidopsis_Thaliana_C1_C2_C3_as_grouped_replicates_with_DAT_SCAFF3	C1-C2-C3	C1-C2-C3	File Name: LO_20111205_SMI_01_1.RAW (F002836)	unnamed protein product [Arabidopsis thaliana]	gi|219902473,gi|219926555,gi|219931349,gi|22531044,gi|23197790,gi|257658777,gi|257686965,gi|257718605,gi|257734848,gi|30685604,gi|330253705,gi|330253706,gi|334184654,gi|51968972,gi|75301136	NCBI_Arabidopsis_Thaliana_txid3702_20160205.fasta	61478.9	1	4	4	4	0.00036	0.0718	VTDALNATK	R	A	0.99	37.4	34.9	27.5	0	1	0	0	2	932.505			6387.84	422	430	Empty	TRUE	gi|257686963,gi|257734846,gi|15229559,gi|257658775,gi|20466256,gi|219931347,gi|219902471,gi|9294668,gi|257718603,gi|12644189,gi|219926553,gi|16221,gi|34098917,gi|332643321
Sowmya_20111205_Arabidopsis_Thaliana_C1_C2_C3_as_grouped_replicates_with_DAT_SCAFF3	C1-C2-C3	C1-C2-C3	File Name: LO_20111205_SMI_01_1.RAW (F002836)	RecName: Full=Glutamine synthetase, chloroplastic/mitochondrial; AltName: Full=GS2; AltName: Full=Glutamate--ammonia ligase; Flags: Precursor	gi|11386828,gi|124052129,gi|145334587,gi|15238559,gi|16226677,gi|16226744,gi|19698811,gi|20268721,gi|21593796,gi|21689899,gi|222423662,gi|227478397,gi|227478661,gi|228453,gi|240070,gi|298556686,gi|332006610,gi|332006611,gi|332006612,gi|6681579,gi|79329037,gi|9758688	NCBI_Arabidopsis_Thaliana_txid3702_20160205.fasta	47411.3	1	11	11	33	0.00297	0.219	AAEIFSNK	K	K	0.997	45.6	34.1	36.5	0	2	0	0	2	879.457			39204.9	168	175	Empty	TRUE
Sowmya_20111205_Arabidopsis_Thaliana_C1_C2_C3_as_grouped_replicates_with_DAT_SCAFF3	C1-C2-C3	C1-C2-C3	File Name: LO_20111205_SMI_01_1.RAW (F002836)	RecName: Full=Glutamine synthetase, chloroplastic/mitochondrial; AltName: Full=GS2; AltName: Full=Glutamate--ammonia ligase; Flags: Precursor	gi|11386828,gi|124052129,gi|145334587,gi|15238559,gi|16226677,gi|16226744,gi|19698811,gi|20268721,gi|21593796,gi|21689899,gi|222423662,gi|227478397,gi|227478661,gi|228453,gi|240070,gi|298556686,gi|332006610,gi|332006611,gi|332006612,gi|6681579,gi|79329037,gi|9758688	NCBI_Arabidopsis_Thaliana_txid3702_20160205.fasta	47411.3	1	11	11	33	0.00297	0.219	AAEIFSNKK	K	V	0.945	26.7	33.5	9.23	0	1	0	0	2	1007.55			3962.23	168	176	Empty	TRUE
Sowmya_20111205_Arabidopsis_Thaliana_C1_C2_C3_as_grouped_replicates_with_DAT_SCAFF3	C1-C2-C3	C1-C2-C3	File Name: LO_20111205_SMI_01_1.RAW (F002836)	RecName: Full=Glutamine synthetase, chloroplastic/mitochondrial; AltName: Full=GS2; AltName: Full=Glutamate--ammonia ligase; Flags: Precursor	gi|11386828,gi|124052129,gi|145334587,gi|15238559,gi|16226677,gi|16226744,gi|19698811,gi|20268721,gi|21593796,gi|21689899,gi|222423662,gi|227478397,gi|227478661,gi|228453,gi|240070,gi|298556686,gi|332006610,gi|332006611,gi|332006612,gi|6681579,gi|79329037,gi|9758688	NCBI_Arabidopsis_Thaliana_txid3702_20160205.fasta	47411.3	1	11	11	33	0.00297	0.219	AILNLSLR	K	H	0.997	53.9	29.9	38.1	0	1	0	0	2	899.567			123359	327	334	Empty	TRUE
Sowmya_20111205_Arabidopsis_Thaliana_C1_C2_C3_as_grouped_replicates_with_DAT_SCAFF3	C1-C2-C3	C1-C2-C3	File Name: LO_20111205_SMI_01_1.RAW (F002836)	RecName: Full=Glutamine synthetase, chloroplastic/mitochondrial; AltName: Full=GS2; AltName: Full=Glutamate--ammonia ligase; Flags: Precursor	gi|11386828,gi|124052129,gi|145334587,gi|15238559,gi|16226677,gi|16226744,gi|19698811,gi|20268721,gi|21593796,gi|21689899,gi|222423662,gi|227478397,gi|227478661,gi|228453,gi|240070,gi|298556686,gi|332006610,gi|332006611,gi|332006612,gi|6681579,gi|79329037,gi|9758688	NCBI_Arabidopsis_Thaliana_txid3702_20160205.fasta	47411.3	1	11	11	33	0.00297	0.219	DISDAHYK	R	A	0.992	35.4	31.4	21.7	0	9	0	0	2	948.442			22055.3	228	235	Empty	TRUE
Sowmya_20111205_Arabidopsis_Thaliana_C1_C2_C3_as_grouped_replicates_with_DAT_SCAFF3	C1-C2-C3	C1-C2-C3	File Name: LO_20111205_SMI_01_1.RAW (F002836)	RecName: Full=Glutamine synthetase, chloroplastic/mitochondrial; AltName: Full=GS2; AltName: Full=Glutamate--ammonia ligase; Flags: Precursor	gi|11386828,gi|124052129,gi|145334587,gi|15238559,gi|16226677,gi|16226744,gi|19698811,gi|20268721,gi|21593796,gi|21689899,gi|222423662,gi|227478397,gi|227478661,gi|228453,gi|240070,gi|298556686,gi|332006610,gi|332006611,gi|332006612,gi|6681579,gi|79329037,gi|9758688	NCBI_Arabidopsis_Thaliana_txid3702_20160205.fasta	47411.3	1	11	11	33	0.00297	0.219	EEGGFEVIK	R	K	0.997	38.1	33.6	21	0	2	0	0	2	1007.5			40145.9	317	325	Empty	TRUE
Sowmya_20111205_Arabidopsis_Thaliana_C1_C2_C3_as_grouped_replicates_with_DAT_SCAFF3	C1-C2-C3	C1-C2-C3	File Name: LO_20111205_SMI_01_1.RAW (F002836)	RecName: Full=Glutamine synthetase, chloroplastic/mitochondrial; AltName: Full=GS2; AltName: Full=Glutamate--ammonia ligase; Flags: Precursor	gi|11386828,gi|124052129,gi|145334587,gi|15238559,gi|16226677,gi|16226744,gi|19698811,gi|20268721,gi|21593796,gi|21689899,gi|222423662,gi|227478397,gi|227478661,gi|228453,gi|240070,gi|298556686,gi|332006610,gi|332006611,gi|332006612,gi|6681579,gi|79329037,gi|9758688	NCBI_Arabidopsis_Thaliana_txid3702_20160205.fasta	47411.3	1	11	11	33	0.00297	0.219	EEGGFEVIKK	R	A	0.984	33.1	34.1	12.4	0	1	0	0	2	1135.6			21432.3	317	326	Empty	TRUE
Sowmya_20111205_Arabidopsis_Thaliana_C1_C2_C3_as_grouped_replicates_with_DAT_SCAFF3	C1-C2-C3	C1-C2-C3	File Name: LO_20111205_SMI_01_1.RAW (F002836)	RecName: Full=Glutamine synthetase, chloroplastic/mitochondrial; AltName: Full=GS2; AltName: Full=Glutamate--ammonia ligase; Flags: Precursor	gi|11386828,gi|124052129,gi|145334587,gi|15238559,gi|16226677,gi|16226744,gi|19698811,gi|20268721,gi|21593796,gi|21689899,gi|222423662,gi|227478397,gi|227478661,gi|228453,gi|240070,gi|298556686,gi|332006610,gi|332006611,gi|332006612,gi|6681579,gi|79329037,gi|9758688	NCBI_Arabidopsis_Thaliana_txid3702_20160205.fasta	47411.3	1	11	11	33	0.00297	0.219	EHISAYGEGNER	K	R	0.997	37.7	28.1	25.1	0	0	2	0	2	1361.61			72998.8	337	348	Empty	TRUE	gi|227478375,gi|20268696,gi|332196353,gi|227478259,gi|21689869,gi|227478634,gi|12322616,gi|110740777,gi|227477513,gi|108935996,gi|228455,gi|15219598
Sowmya_20111205_Arabidopsis_Thaliana_C1_C2_C3_as_grouped_replicates_with_DAT_SCAFF3	C1-C2-C3	C1-C2-C3	File Name: LO_20111205_SMI_01_1.RAW (F002836)	RecName: Full=Glutamine synthetase, chloroplastic/mitochondrial; AltName: Full=GS2; AltName: Full=Glutamate--ammonia ligase; Flags: Precursor	gi|11386828,gi|124052129,gi|145334587,gi|15238559,gi|16226677,gi|16226744,gi|19698811,gi|20268721,gi|21593796,gi|21689899,gi|222423662,gi|227478397,gi|227478661,gi|228453,gi|240070,gi|298556686,gi|332006610,gi|332006611,gi|332006612,gi|6681579,gi|79329037,gi|9758688	NCBI_Arabidopsis_Thaliana_txid3702_20160205.fasta	47411.3	1	11	11	33	0.00297	0.219	HETASIDQFSWGVANR	K	G	0.997	60.5	30.4	13	0	0	1	0	2	1817.86			117058	354	369	Empty	TRUE
Sowmya_20111205_Arabidopsis_Thaliana_C1_C2_C3_as_grouped_replicates_with_DAT_SCAFF3	C1-C2-C3	C1-C2-C3	File Name: LO_20111205_SMI_01_1.RAW (F002836)	RecName: Full=Glutamine synthetase, chloroplastic/mitochondrial; AltName: Full=GS2; AltName: Full=Glutamate--ammonia ligase; Flags: Precursor	gi|11386828,gi|124052129,gi|145334587,gi|15238559,gi|16226677,gi|16226744,gi|19698811,gi|20268721,gi|21593796,gi|21689899,gi|222423662,gi|227478397,gi|227478661,gi|228453,gi|240070,gi|298556686,gi|332006610,gi|332006611,gi|332006612,gi|6681579,gi|79329037,gi|9758688	NCBI_Arabidopsis_Thaliana_txid3702_20160205.fasta	47411.3	1	11	11	33	0.00297	0.219	HKEHISAYGEGNER	R	R	0.997	61.8	31.4	54.6	0	0	10	0	2	1626.76			69988.5	335	348	Empty	TRUE	gi|227478375,gi|20268696,gi|332196353,gi|227478259,gi|21689869,gi|227478634,gi|12322616,gi|110740777,gi|227477513,gi|108935996,gi|228455,gi|15219598
Sowmya_20111205_Arabidopsis_Thaliana_C1_C2_C3_as_grouped_replicates_with_DAT_SCAFF3	C1-C2-C3	C1-C2-C3	File Name: LO_20111205_SMI_01_1.RAW (F002836)	RecName: Full=Glutamine synthetase, chloroplastic/mitochondrial; AltName: Full=GS2; AltName: Full=Glutamate--ammonia ligase; Flags: Precursor	gi|11386828,gi|124052129,gi|145334587,gi|15238559,gi|16226677,gi|16226744,gi|19698811,gi|20268721,gi|21593796,gi|21689899,gi|222423662,gi|227478397,gi|227478661,gi|228453,gi|240070,gi|298556686,gi|332006610,gi|332006611,gi|332006612,gi|6681579,gi|79329037,gi|9758688	NCBI_Arabidopsis_Thaliana_txid3702_20160205.fasta	47411.3	1	11	11	33	0.00297	0.219	TIEKPVEDPSELPK	R	W	0.997	47.6	32	44.6	0	0	2	0	2	1581.84			255937	97	110	Empty	TRUE
Sowmya_20111205_Arabidopsis_Thaliana_C1_C2_C3_as_grouped_replicates_with_DAT_SCAFF3	C1-C2-C3	C1-C2-C3	File Name: LO_20111205_SMI_01_1.RAW (F002836)	RecName: Full=Glutamine synthetase, chloroplastic/mitochondrial; AltName: Full=GS2; AltName: Full=Glutamate--ammonia ligase; Flags: Precursor	gi|11386828,gi|124052129,gi|145334587,gi|15238559,gi|16226677,gi|16226744,gi|19698811,gi|20268721,gi|21593796,gi|21689899,gi|222423662,gi|227478397,gi|227478661,gi|228453,gi|240070,gi|298556686,gi|332006610,gi|332006611,gi|332006612,gi|6681579,gi|79329037,gi|9758688	NCBI_Arabidopsis_Thaliana_txid3702_20160205.fasta	47411.3	1	11	11	33	0.00297	0.219	VETLLNLDTKPYSDR	R	I	0.997	44.5	34.9	41.1	0	0	2	0	2	1763.92			232424	62	76	Empty	TRUE
Sowmya_20111205_Arabidopsis_Thaliana_C1_C2_C3_as_grouped_replicates_with_DAT_SCAFF3	C1-C2-C3	C1-C2-C3	File Name: LO_20111205_SMI_01_1.RAW (F002836)	putative phosphoglucomutase [Arabidopsis thaliana]	gi|110739105,gi|12324763,gi|12585324,gi|15223226,gi|19699055,gi|238479033,gi|27363248,gi|332196984,gi|332196986	NCBI_Arabidopsis_Thaliana_txid3702_20160205.fasta	72559.8	0.991	1	1	2	0.00018	0.0205	LSGTGSEGATIR	R	L	0.997	89.7	33.8	75.2	0	2	0	0	2	1148.59			14443.2	604	615	Empty	TRUE
Sowmya_20111205_Arabidopsis_Thaliana_C1_C2_C3_as_grouped_replicates_with_DAT_SCAFF3	C1-C2-C3	C1-C2-C3	File Name: LO_20111205_SMI_01_1.RAW (F002836)	F-type H+-transporting ATPase subunit delta [Arabidopsis thaliana]	gi|15233985,gi|17473800,gi|18491181,gi|21386985,gi|21593484,gi|21689783,gi|332657377,gi|7267660,gi|7321084	NCBI_Arabidopsis_Thaliana_txid3702_20160205.fasta	25669.1	1	4	4	8	0.00072	0.214	INIVTEIVK	R	E	0.997	43.4	30.8	26	0	1	0	0	2	1028.64			79999.9	132	140	Empty	TRUE
Sowmya_20111205_Arabidopsis_Thaliana_C1_C2_C3_as_grouped_replicates_with_DAT_SCAFF3	C1-C2-C3	C1-C2-C3	File Name: LO_20111205_SMI_01_1.RAW (F002836)	F-type H+-transporting ATPase subunit delta [Arabidopsis thaliana]	gi|15233985,gi|17473800,gi|18491181,gi|21386985,gi|21593484,gi|21689783,gi|332657377,gi|7267660,gi|7321084	NCBI_Arabidopsis_Thaliana_txid3702_20160205.fasta	25669.1	1	4	4	8	0.00072	0.214	LEAPQLAQIAK	K	Q	0.997	67.6	28.6	55	0	3	0	0	2	1181.69			86496	163	173	Empty	TRUE
Sowmya_20111205_Arabidopsis_Thaliana_C1_C2_C3_as_grouped_replicates_with_DAT_SCAFF3	C1-C2-C3	C1-C2-C3	File Name: LO_20111205_SMI_01_1.RAW (F002836)	F-type H+-transporting ATPase subunit delta [Arabidopsis thaliana]	gi|15233985,gi|17473800,gi|18491181,gi|21386985,gi|21593484,gi|21689783,gi|332657377,gi|7267660,gi|7321084	NCBI_Arabidopsis_Thaliana_txid3702_20160205.fasta	25669.1	1	4	4	8	0.00072	0.214	LTDTQLAEVR	K	S	0.997	100	34.2	86.5	0	2	0	0	2	1145.62			75787.2	149	158	Empty	TRUE
Sowmya_20111205_Arabidopsis_Thaliana_C1_C2_C3_as_grouped_replicates_with_DAT_SCAFF3	C1-C2-C3	C1-C2-C3	File Name: LO_20111205_SMI_01_1.RAW (F002836)	F-type H+-transporting ATPase subunit delta [Arabidopsis thaliana]	gi|15233985,gi|17473800,gi|18491181,gi|21386985,gi|21593484,gi|21689783,gi|332657377,gi|7267660,gi|7321084	NCBI_Arabidopsis_Thaliana_txid3702_20160205.fasta	25669.1	1	4	4	8	0.00072	0.214	SSSLQSHTSNFLNVLVDANR	K	I	0.997	49.4	32.7	43.4	0	0	2	0	2	2189.09			89059.8	112	131	Empty	TRUE
Sowmya_20111205_Arabidopsis_Thaliana_C1_C2_C3_as_grouped_replicates_with_DAT_SCAFF3	C1-C2-C3	C1-C2-C3	File Name: LO_20111205_SMI_01_1.RAW (F002836)	O-methyltransferase [Arabidopsis thaliana]	gi|10178165,gi|15239571,gi|17065522,gi|20148473,gi|21592899,gi|219728890,gi|24212073,gi|257742389,gi|2781394,gi|332009077	NCBI_Arabidopsis_Thaliana_txid3702_20160205.fasta	39619.1	0.869	1	1	2	0.00018	0.0358	SALELDLLEIMAK	K	N	0.997	73.4	33.1	73.4	0	2	0	0	2	1445.79			11026.7	38	50	Empty	TRUE
Sowmya_20111205_Arabidopsis_Thaliana_C1_C2_C3_as_grouped_replicates_with_DAT_SCAFF3	C1-C2-C3	C1-C2-C3	File Name: LO_20111205_SMI_01_1.RAW (F002836)	Unknown protein [Arabidopsis thaliana]	gi|17065446,gi|18399513,gi|20148535,gi|21592994,gi|330251998,gi|4454459,gi|58761181,gi|75206547	NCBI_Arabidopsis_Thaliana_txid3702_20160205.fasta	33797.2	1	2	2	2	0.00018	0.11	AYIEALNEDPK	K	Q	0.997	64.3	33.6	53.1	0	1	0	0	2	1262.63			10314.5	139	149	Empty	TRUE
Sowmya_20111205_Arabidopsis_Thaliana_C1_C2_C3_as_grouped_replicates_with_DAT_SCAFF3	C1-C2-C3	C1-C2-C3	File Name: LO_20111205_SMI_01_1.RAW (F002836)	Unknown protein [Arabidopsis thaliana]	gi|17065446,gi|18399513,gi|20148535,gi|21592994,gi|330251998,gi|4454459,gi|58761181,gi|75206547	NCBI_Arabidopsis_Thaliana_txid3702_20160205.fasta	33797.2	1	2	2	2	0.00018	0.11	RPIPSIYNTVLQELIVQQHLMR	K	Y	0.971	17.7	26.2	17.7	0	0	0	1	2	2648.47			4930.87	80	101	Empty	TRUE
Sowmya_20111205_Arabidopsis_Thaliana_C1_C2_C3_as_grouped_replicates_with_DAT_SCAFF3	C1-C2-C3	C1-C2-C3	File Name: LO_20111205_SMI_01_1.RAW (F002836)	putative caffeoyl-CoA O-methyltransferase [Arabidopsis thaliana]	gi|15235213,gi|15982893,gi|17065108,gi|20148257,gi|23506117,gi|2911057,gi|30580330,gi|332660914,gi|7270354	NCBI_Arabidopsis_Thaliana_txid3702_20160205.fasta	29156.2	0.869	1	1	1	9e-05	0.0849	NHGTYDFIFVDADKDNYINYHK	K	R	0.997	33.8	29.9	0	0	0	0	1	2	2689.23			25112.7	165	186	Empty	TRUE
Sowmya_20111205_Arabidopsis_Thaliana_C1_C2_C3_as_grouped_replicates_with_DAT_SCAFF3	C1-C2-C3	C1-C2-C3	File Name: LO_20111205_SMI_01_1.RAW (F002836)	putative ATP synthase [Arabidopsis thaliana]	gi|15028141,gi|15227104,gi|19310625,gi|21592716,gi|25089793,gi|30681554,gi|330252137,gi|330252138,gi|4417280	NCBI_Arabidopsis_Thaliana_txid3702_20160205.fasta	27598.4	1	4	4	4	0.00036	0.179	ADMFSESQR	K	I	0.997	46.6	28.1	31.5	0	1	0	0	2	1070.46			7667.4	94	102	Empty	TRUE
Sowmya_20111205_Arabidopsis_Thaliana_C1_C2_C3_as_grouped_replicates_with_DAT_SCAFF3	C1-C2-C3	C1-C2-C3	File Name: LO_20111205_SMI_01_1.RAW (F002836)	putative ATP synthase [Arabidopsis thaliana]	gi|15028141,gi|15227104,gi|19310625,gi|21592716,gi|25089793,gi|30681554,gi|330252137,gi|330252138,gi|4417280	NCBI_Arabidopsis_Thaliana_txid3702_20160205.fasta	27598.4	1	4	4	4	0.00036	0.179	AQLDELK	K	S	0.984	30	34.6	18.6	0	1	0	0	2	816.446			9871.24	201	207	Empty	TRUE
Sowmya_20111205_Arabidopsis_Thaliana_C1_C2_C3_as_grouped_replicates_with_DAT_SCAFF3	C1-C2-C3	C1-C2-C3	File Name: LO_20111205_SMI_01_1.RAW (F002836)	putative ATP synthase [Arabidopsis thaliana]	gi|15028141,gi|15227104,gi|19310625,gi|21592716,gi|25089793,gi|30681554,gi|330252137,gi|330252138,gi|4417280	NCBI_Arabidopsis_Thaliana_txid3702_20160205.fasta	27598.4	1	4	4	4	0.00036	0.179	IKHDIDTETQDIPDAR	R	A	0.997	33	32.5	20.8	0	0	1	0	2	1866.92			14494.3	103	118	Empty	TRUE
Sowmya_20111205_Arabidopsis_Thaliana_C1_C2_C3_as_grouped_replicates_with_DAT_SCAFF3	C1-C2-C3	C1-C2-C3	File Name: LO_20111205_SMI_01_1.RAW (F002836)	putative ATP synthase [Arabidopsis thaliana]	gi|15028141,gi|15227104,gi|19310625,gi|21592716,gi|25089793,gi|30681554,gi|330252137,gi|330252138,gi|4417280	NCBI_Arabidopsis_Thaliana_txid3702_20160205.fasta	27598.4	1	4	4	4	0.00036	0.179	SDAVEAMESQK	K	K	0.997	86.7	29.9	73.2	0	1	0	0	2	1194.53			11154.8	208	218	Empty	TRUE
Sowmya_20111205_Arabidopsis_Thaliana_C1_C2_C3_as_grouped_replicates_with_DAT_SCAFF3	C1-C2-C3	C1-C2-C3	File Name: LO_20111205_SMI_01_1.RAW (F002836)	putative Acyl CoA binding protein [Arabidopsis thaliana]	gi|11908116,gi|12321293,gi|12585140,gi|12642928,gi|14190469,gi|15222465,gi|15809730,gi|21593896,gi|332193275	NCBI_Arabidopsis_Thaliana_txid3702_20160205.fasta	10386.2	0.869	1	1	1	9e-05	0.13	GLKEEFEEHAEK	M	V	0.995	27.5	31.6	27.5	0	0	1	0	1	1445.69			8970.21	2	13	Empty	TRUE
Sowmya_20111205_Arabidopsis_Thaliana_C1_C2_C3_as_grouped_replicates_with_DAT_SCAFF3	C1-C2-C3	C1-C2-C3	File Name: LO_20111205_SMI_01_1.RAW (F002836)	hydroxymethylbilane synthase [Arabidopsis thaliana]	gi|10178270,gi|12329777,gi|15241573,gi|16930521,gi|17979402,gi|21592624,gi|21689853,gi|2495179,gi|313150,gi|313838,gi|332003894,gi|453056154,gi|86476704	NCBI_Arabidopsis_Thaliana_txid3702_20160205.fasta	41044.6	1	7	7	9	0.00081	0.194	DAGQELLSR	K	A	0.997	46.3	33.3	15.4	0	1	0	0	2	988.506			8918.3	366	374	Empty	TRUE
Sowmya_20111205_Arabidopsis_Thaliana_C1_C2_C3_as_grouped_replicates_with_DAT_SCAFF3	C1-C2-C3	C1-C2-C3	File Name: LO_20111205_SMI_01_1.RAW (F002836)	hydroxymethylbilane synthase [Arabidopsis thaliana]	gi|10178270,gi|12329777,gi|15241573,gi|16930521,gi|17979402,gi|21592624,gi|21689853,gi|2495179,gi|313150,gi|313838,gi|332003894,gi|453056154,gi|86476704	NCBI_Arabidopsis_Thaliana_txid3702_20160205.fasta	41044.6	1	7	7	9	0.00081	0.194	DEEGNCIFR	K	G	0.995	30.9	25	30.9	0	1	0	0	2	1139.48			18030	327	335	Empty	TRUE
Sowmya_20111205_Arabidopsis_Thaliana_C1_C2_C3_as_grouped_replicates_with_DAT_SCAFF3	C1-C2-C3	C1-C2-C3	File Name: LO_20111205_SMI_01_1.RAW (F002836)	hydroxymethylbilane synthase [Arabidopsis thaliana]	gi|10178270,gi|12329777,gi|15241573,gi|16930521,gi|17979402,gi|21592624,gi|21689853,gi|2495179,gi|313150,gi|313838,gi|332003894,gi|453056154,gi|86476704	NCBI_Arabidopsis_Thaliana_txid3702_20160205.fasta	41044.6	1	7	7	9	0.00081	0.194	HPELVEDGAIHIEIIK	K	T	0.997	29.1	31.3	29.1	0	0	1	0	2	1812.99			12024.6	100	115	Empty	TRUE
Sowmya_20111205_Arabidopsis_Thaliana_C1_C2_C3_as_grouped_replicates_with_DAT_SCAFF3	C1-C2-C3	C1-C2-C3	File Name: LO_20111205_SMI_01_1.RAW (F002836)	hydroxymethylbilane synthase [Arabidopsis thaliana]	gi|10178270,gi|12329777,gi|15241573,gi|16930521,gi|17979402,gi|21592624,gi|21689853,gi|2495179,gi|313150,gi|313838,gi|332003894,gi|453056154,gi|86476704	NCBI_Arabidopsis_Thaliana_txid3702_20160205.fasta	41044.6	1	7	7	9	0.00081	0.194	ILSQPLADIGGK	K	G	0.997	62.8	30.3	52.4	0	2	0	0	2	1211.7			28117.9	121	132	Empty	TRUE
Sowmya_20111205_Arabidopsis_Thaliana_C1_C2_C3_as_grouped_replicates_with_DAT_SCAFF3	C1-C2-C3	C1-C2-C3	File Name: LO_20111205_SMI_01_1.RAW (F002836)	hydroxymethylbilane synthase [Arabidopsis thaliana]	gi|10178270,gi|12329777,gi|15241573,gi|16930521,gi|17979402,gi|21592624,gi|21689853,gi|2495179,gi|313150,gi|313838,gi|332003894,gi|453056154,gi|86476704	NCBI_Arabidopsis_Thaliana_txid3702_20160205.fasta	41044.6	1	7	7	9	0.00081	0.194	LAISCER	R	A	0.99	35.5	34.8	14.5	0	1	0	0	2	848.429			22291.7	300	306	Empty	TRUE
Sowmya_20111205_Arabidopsis_Thaliana_C1_C2_C3_as_grouped_replicates_with_DAT_SCAFF3	C1-C2-C3	C1-C2-C3	File Name: LO_20111205_SMI_01_1.RAW (F002836)	hydroxymethylbilane synthase [Arabidopsis thaliana]	gi|10178270,gi|12329777,gi|15241573,gi|16930521,gi|17979402,gi|21592624,gi|21689853,gi|2495179,gi|313150,gi|313838,gi|332003894,gi|453056154,gi|86476704	NCBI_Arabidopsis_Thaliana_txid3702_20160205.fasta	41044.6	1	7	7	9	0.00081	0.194	TPIAGYASK	R	D	0.997	42.1	34.5	26.8	0	1	0	0	2	907.488			9953.25	318	326	Empty	TRUE
Sowmya_20111205_Arabidopsis_Thaliana_C1_C2_C3_as_grouped_replicates_with_DAT_SCAFF3	C1-C2-C3	C1-C2-C3	File Name: LO_20111205_SMI_01_1.RAW (F002836)	hydroxymethylbilane synthase [Arabidopsis thaliana]	gi|10178270,gi|12329777,gi|15241573,gi|16930521,gi|17979402,gi|21592624,gi|21689853,gi|2495179,gi|313150,gi|313838,gi|332003894,gi|453056154,gi|86476704	NCBI_Arabidopsis_Thaliana_txid3702_20160205.fasta	41044.6	1	7	7	9	0.00081	0.194	VQATLLALAGLK	K	R	0.997	66.3	25.1	58.4	0	2	0	0	2	1197.76			12189.3	238	249	Empty	TRUE
Sowmya_20111205_Arabidopsis_Thaliana_C1_C2_C3_as_grouped_replicates_with_DAT_SCAFF3	C1-C2-C3	C1-C2-C3	File Name: LO_20111205_SMI_01_1.RAW (F002836)	33 kDa polypeptide of oxygen-evolving complex [Arabidopsis thaliana]	gi|10177538,gi|15240013,gi|15450397,gi|15912247,gi|15983503,gi|16974495,gi|19883896,gi|21593220,gi|22530906,gi|23198398,gi|3286693,gi|332010847	NCBI_Arabidopsis_Thaliana_txid3702_20160205.fasta	35142.8	1	2	2	5	0.00045	0.292	FCFEPTSFTVK	K	A	0.997	50.5	30.7	43.9	0	3	0	0	2	1362.64			248292	136	146	Empty	FALSE	gi|15230324,gi|4835233,gi|21618060,gi|15215668,gi|5748502,gi|11134146,gi|21435971,gi|332645193
Sowmya_20111205_Arabidopsis_Thaliana_C1_C2_C3_as_grouped_replicates_with_DAT_SCAFF3	C1-C2-C3	C1-C2-C3	File Name: LO_20111205_SMI_01_1.RAW (F002836)	33 kDa polypeptide of oxygen-evolving complex [Arabidopsis thaliana]	gi|10177538,gi|15240013,gi|15450397,gi|15912247,gi|15983503,gi|16974495,gi|19883896,gi|21593220,gi|22530906,gi|23198398,gi|3286693,gi|332010847	NCBI_Arabidopsis_Thaliana_txid3702_20160205.fasta	35142.8	1	2	2	5	0.00045	0.292	FLVPSYR	K	G	0.993	33.2	30.6	17.4	0	1	0	0	2	881.488			519892	231	237	Empty	FALSE	gi|15230324,gi|4835233,gi|21618060,gi|15215668,gi|5748502,gi|11134146,gi|21435971,gi|332645193
Sowmya_20111205_Arabidopsis_Thaliana_C1_C2_C3_as_grouped_replicates_with_DAT_SCAFF3	C1-C2-C3	C1-C2-C3	File Name: LO_20111205_SMI_01_1.RAW (F002836)	33 kDa polypeptide of oxygen-evolving complex [Arabidopsis thaliana]	gi|10177538,gi|15240013,gi|15450397,gi|15912247,gi|15983503,gi|16974495,gi|19883896,gi|21593220,gi|22530906,gi|23198398,gi|3286693,gi|332010847	NCBI_Arabidopsis_Thaliana_txid3702_20160205.fasta	35142.8	1	2	2	5	0.00045	0.292	GSSFLDPK	R	G	0.992	38.5	34.2	17.1	0	3	0	0	2	850.431			321685	238	245	Empty	FALSE	gi|15230324,gi|4835233,gi|21618060,gi|15215668,gi|5748502,gi|11134146,gi|21435971,gi|332645193
Sowmya_20111205_Arabidopsis_Thaliana_C1_C2_C3_as_grouped_replicates_with_DAT_SCAFF3	C1-C2-C3	C1-C2-C3	File Name: LO_20111205_SMI_01_1.RAW (F002836)	33 kDa polypeptide of oxygen-evolving complex [Arabidopsis thaliana]	gi|10177538,gi|15240013,gi|15450397,gi|15912247,gi|15983503,gi|16974495,gi|19883896,gi|21593220,gi|22530906,gi|23198398,gi|3286693,gi|332010847	NCBI_Arabidopsis_Thaliana_txid3702_20160205.fasta	35142.8	1	2	2	5	0.00045	0.292	IQGVWYGQLE	K	-	0.982	34.7	33.8	0	0	1	0	0	2	1192.6			4219.21	323	332	Empty	FALSE	gi|15230324,gi|4835233,gi|21618060,gi|15215668,gi|5748502,gi|11134146,gi|21435971,gi|332645193
Sowmya_20111205_Arabidopsis_Thaliana_C1_C2_C3_as_grouped_replicates_with_DAT_SCAFF3	C1-C2-C3	C1-C2-C3	File Name: LO_20111205_SMI_01_1.RAW (F002836)	33 kDa polypeptide of oxygen-evolving complex [Arabidopsis thaliana]	gi|10177538,gi|15240013,gi|15450397,gi|15912247,gi|15983503,gi|16974495,gi|19883896,gi|21593220,gi|22530906,gi|23198398,gi|3286693,gi|332010847	NCBI_Arabidopsis_Thaliana_txid3702_20160205.fasta	35142.8	1	2	2	5	0.00045	0.292	KFCFEPTSFTVK	K	A	0.997	50.9	32.9	48.1	0	1	0	0	2	1490.73			30979.4	135	146	Empty	FALSE	gi|15230324,gi|4835233,gi|21618060,gi|15215668,gi|5748502,gi|11134146,gi|21435971,gi|332645193
Sowmya_20111205_Arabidopsis_Thaliana_C1_C2_C3_as_grouped_replicates_with_DAT_SCAFF3	C1-C2-C3	C1-C2-C3	File Name: LO_20111205_SMI_01_1.RAW (F002836)	33 kDa polypeptide of oxygen-evolving complex [Arabidopsis thaliana]	gi|10177538,gi|15240013,gi|15450397,gi|15912247,gi|15983503,gi|16974495,gi|19883896,gi|21593220,gi|22530906,gi|23198398,gi|3286693,gi|332010847	NCBI_Arabidopsis_Thaliana_txid3702_20160205.fasta	35142.8	1	2	2	5	0.00045	0.292	LTYDEIQSK	R	T	0.997	63.7	32.8	49	0	2	0	0	2	1096.55			94086.6	92	100	Empty	FALSE	gi|15230324,gi|4835233,gi|21618060,gi|15215668,gi|5748502,gi|11134146,gi|21435971,gi|332645193
Sowmya_20111205_Arabidopsis_Thaliana_C1_C2_C3_as_grouped_replicates_with_DAT_SCAFF3	C1-C2-C3	C1-C2-C3	File Name: LO_20111205_SMI_01_1.RAW (F002836)	33 kDa polypeptide of oxygen-evolving complex [Arabidopsis thaliana]	gi|10177538,gi|15240013,gi|15450397,gi|15912247,gi|15983503,gi|16974495,gi|19883896,gi|21593220,gi|22530906,gi|23198398,gi|3286693,gi|332010847	NCBI_Arabidopsis_Thaliana_txid3702_20160205.fasta	35142.8	1	2	2	5	0.00045	0.292	NAPPEFQNTK	K	L	0.997	51.8	31.7	42.2	0	4	0	0	2	1145.56			208490	153	162	Empty	TRUE
Sowmya_20111205_Arabidopsis_Thaliana_C1_C2_C3_as_grouped_replicates_with_DAT_SCAFF3	C1-C2-C3	C1-C2-C3	File Name: LO_20111205_SMI_01_1.RAW (F002836)	33 kDa polypeptide of oxygen-evolving complex [Arabidopsis thaliana]	gi|10177538,gi|15240013,gi|15450397,gi|15912247,gi|15983503,gi|16974495,gi|19883896,gi|21593220,gi|22530906,gi|23198398,gi|3286693,gi|332010847	NCBI_Arabidopsis_Thaliana_txid3702_20160205.fasta	35142.8	1	2	2	5	0.00045	0.292	NTAASVGEITLK	K	V	0.997	97.7	33.4	85.3	0	3	0	0	2	1203.66			311161	277	288	Empty	FALSE	gi|15230324,gi|4835233,gi|21618060,gi|15215668,gi|5748502,gi|11134146,gi|21435971,gi|332645193
Sowmya_20111205_Arabidopsis_Thaliana_C1_C2_C3_as_grouped_replicates_with_DAT_SCAFF3	C1-C2-C3	C1-C2-C3	File Name: LO_20111205_SMI_01_1.RAW (F002836)	33 kDa polypeptide of oxygen-evolving complex [Arabidopsis thaliana]	gi|10177538,gi|15240013,gi|15450397,gi|15912247,gi|15983503,gi|16974495,gi|19883896,gi|21593220,gi|22530906,gi|23198398,gi|3286693,gi|332010847	NCBI_Arabidopsis_Thaliana_txid3702_20160205.fasta	35142.8	1	2	2	5	0.00045	0.292	QLDASGKPDSFTGK	K	F	0.985	26.7	33.6	19.2	0	0	1	0	2	1450.72			315624	217	230	Empty	TRUE
Sowmya_20111205_Arabidopsis_Thaliana_C1_C2_C3_as_grouped_replicates_with_DAT_SCAFF3	C1-C2-C3	C1-C2-C3	File Name: LO_20111205_SMI_01_1.RAW (F002836)	33 kDa polypeptide of oxygen-evolving complex [Arabidopsis thaliana]	gi|10177538,gi|15240013,gi|15450397,gi|15912247,gi|15983503,gi|16974495,gi|19883896,gi|21593220,gi|22530906,gi|23198398,gi|3286693,gi|332010847	NCBI_Arabidopsis_Thaliana_txid3702_20160205.fasta	35142.8	1	2	2	5	0.00045	0.292	RLTYDEIQSK	K	T	0.997	60.1	34.4	35.4	0	2	2	0	2	1252.65			259173	91	100	Empty	FALSE	gi|15230324,gi|4835233,gi|21618060,gi|15215668,gi|5748502,gi|11134146,gi|21435971,gi|332645193
Sowmya_20111205_Arabidopsis_Thaliana_C1_C2_C3_as_grouped_replicates_with_DAT_SCAFF3	C1-C2-C3	C1-C2-C3	File Name: LO_20111205_SMI_01_1.RAW (F002836)	33 kDa polypeptide of oxygen-evolving complex [Arabidopsis thaliana]	gi|10177538,gi|15240013,gi|15450397,gi|15912247,gi|15983503,gi|16974495,gi|19883896,gi|21593220,gi|22530906,gi|23198398,gi|3286693,gi|332010847	NCBI_Arabidopsis_Thaliana_txid3702_20160205.fasta	35142.8	1	2	2	5	0.00045	0.292	TYMEVK	K	G	0.997	39.8	30.6	8.34	0	5	0	0	2	770.375			175827	101	106	Empty	FALSE	gi|15230324,gi|4835233,gi|21618060,gi|15215668,gi|5748502,gi|11134146,gi|21435971,gi|332645193
Sowmya_20111205_Arabidopsis_Thaliana_C1_C2_C3_as_grouped_replicates_with_DAT_SCAFF3	C1-C2-C3	C1-C2-C3	File Name: LO_20111205_SMI_01_1.RAW (F002836)	33 kDa polypeptide of oxygen-evolving complex [Arabidopsis thaliana]	gi|10177538,gi|15240013,gi|15450397,gi|15912247,gi|15983503,gi|16974495,gi|19883896,gi|21593220,gi|22530906,gi|23198398,gi|3286693,gi|332010847	NCBI_Arabidopsis_Thaliana_txid3702_20160205.fasta	35142.8	1	2	2	5	0.00045	0.292	VPFLFTVK	R	Q	0.997	45	28.4	36.3	0	3	0	0	2	950.571			660881	209	216	Empty	FALSE	gi|15230324,gi|4835233,gi|21618060,gi|15215668,gi|5748502,gi|11134146,gi|21435971,gi|332645193
Sowmya_20111205_Arabidopsis_Thaliana_C1_C2_C3_as_grouped_replicates_with_DAT_SCAFF3	C1-C2-C3	C1-C2-C3	File Name: LO_20111205_SMI_01_1.RAW (F002836)	unnamed protein product [Arabidopsis thaliana]	gi|12329775,gi|15226690,gi|23297097,gi|2651307,gi|330254743,gi|6014937,gi|86476702	NCBI_Arabidopsis_Thaliana_txid3702_20160205.fasta	43580.4	1	2	2	2	0.00018	0.0685	SYQTLCEK	K	Y	0.965	24.5	30.2	22.9	0	1	0	0	2	1028.47			5236.29	82	89	Empty	TRUE
Sowmya_20111205_Arabidopsis_Thaliana_C1_C2_C3_as_grouped_replicates_with_DAT_SCAFF3	C1-C2-C3	C1-C2-C3	File Name: LO_20111205_SMI_01_1.RAW (F002836)	unnamed protein product [Arabidopsis thaliana]	gi|12329775,gi|15226690,gi|23297097,gi|2651307,gi|330254743,gi|6014937,gi|86476702	NCBI_Arabidopsis_Thaliana_txid3702_20160205.fasta	43580.4	1	2	2	2	0.00018	0.0685	VGTPEENVAHFFEVAQEIR	K	-	0.997	34.7	31.5	34.7	0	0	1	0	2	2172.07			28204.3	375	393	Empty	TRUE
Sowmya_20111205_Arabidopsis_Thaliana_C1_C2_C3_as_grouped_replicates_with_DAT_SCAFF3	C1-C2-C3	C1-C2-C3	File Name: LO_20111205_SMI_01_1.RAW (F002836)	alkenal/one oxidoreductase [Arabidopsis thaliana]	gi|15220854,gi|15724193,gi|20334864,gi|332192306,gi|4056456,gi|55584187	NCBI_Arabidopsis_Thaliana_txid3702_20160205.fasta	40986.1	1	6	6	7	0.00063	0.194	FVVTSNGDVLK	R	K	0.997	40.2	31.8	32.9	0	1	0	0	2	1178.64			10413.8	328	338	Empty	TRUE
Sowmya_20111205_Arabidopsis_Thaliana_C1_C2_C3_as_grouped_replicates_with_DAT_SCAFF3	C1-C2-C3	C1-C2-C3	File Name: LO_20111205_SMI_01_1.RAW (F002836)	alkenal/one oxidoreductase [Arabidopsis thaliana]	gi|15220854,gi|15724193,gi|20334864,gi|332192306,gi|4056456,gi|55584187	NCBI_Arabidopsis_Thaliana_txid3702_20160205.fasta	40986.1	1	6	6	7	0.00063	0.194	LESNIVVPEIK	K	E	0.997	37.3	29.3	21	0	1	0	0	2	1240.71			5530.12	94	104	Empty	TRUE
Sowmya_20111205_Arabidopsis_Thaliana_C1_C2_C3_as_grouped_replicates_with_DAT_SCAFF3	C1-C2-C3	C1-C2-C3	File Name: LO_20111205_SMI_01_1.RAW (F002836)	alkenal/one oxidoreductase [Arabidopsis thaliana]	gi|15220854,gi|15724193,gi|20334864,gi|332192306,gi|4056456,gi|55584187	NCBI_Arabidopsis_Thaliana_txid3702_20160205.fasta	40986.1	1	6	6	7	0.00063	0.194	LLALKPK	K	N	0.971	17.7	25	15.2	0	1	0	0	2	782.55			7862.99	192	198	Empty	TRUE
Sowmya_20111205_Arabidopsis_Thaliana_C1_C2_C3_as_grouped_replicates_with_DAT_SCAFF3	C1-C2-C3	C1-C2-C3	File Name: LO_20111205_SMI_01_1.RAW (F002836)	alkenal/one oxidoreductase [Arabidopsis thaliana]	gi|15220854,gi|15724193,gi|20334864,gi|332192306,gi|4056456,gi|55584187	NCBI_Arabidopsis_Thaliana_txid3702_20160205.fasta	40986.1	1	6	6	7	0.00063	0.194	SILVLNGAGGVGSLVIQLAK	K	H	0.986	16.5	25	16.5	0	0	1	0	2	1909.15			2044.91	229	248	Empty	TRUE
Sowmya_20111205_Arabidopsis_Thaliana_C1_C2_C3_as_grouped_replicates_with_DAT_SCAFF3	C1-C2-C3	C1-C2-C3	File Name: LO_20111205_SMI_01_1.RAW (F002836)	alkenal/one oxidoreductase [Arabidopsis thaliana]	gi|15220854,gi|15724193,gi|20334864,gi|332192306,gi|4056456,gi|55584187	NCBI_Arabidopsis_Thaliana_txid3702_20160205.fasta	40986.1	1	6	6	7	0.00063	0.194	VVAAALNPVDAK	K	R	0.997	75.6	29.9	75.6	0	2	0	0	2	1167.67			22966.8	112	123	Empty	TRUE
Sowmya_20111205_Arabidopsis_Thaliana_C1_C2_C3_as_grouped_replicates_with_DAT_SCAFF3	C1-C2-C3	C1-C2-C3	File Name: LO_20111205_SMI_01_1.RAW (F002836)	alkenal/one oxidoreductase [Arabidopsis thaliana]	gi|15220854,gi|15724193,gi|20334864,gi|332192306,gi|4056456,gi|55584187	NCBI_Arabidopsis_Thaliana_txid3702_20160205.fasta	40986.1	1	6	6	7	0.00063	0.194	VVALTGAVTPPGFR	K	F	0.958	25.1	31	19.2	0	1	0	0	2	1384.79			11195.2	314	327	Empty	TRUE
Sowmya_20111205_Arabidopsis_Thaliana_C1_C2_C3_as_grouped_replicates_with_DAT_SCAFF3	C1-C2-C3	C1-C2-C3	File Name: LO_20111205_SMI_01_1.RAW (F002836)	AT3g17020/K14A17_14 [Arabidopsis thaliana]	gi|14190421,gi|15215899,gi|18401345,gi|332642374,gi|7670026	NCBI_Arabidopsis_Thaliana_txid3702_20160205.fasta	17775.7	0.869	1	1	1	9e-05	0.0675	ALSWAIDNVVR	K	D	0.997	50.7	32	36.3	0	1	0	0	2	1243.68			6592.89	22	32	Empty	TRUE
Sowmya_20111205_Arabidopsis_Thaliana_C1_C2_C3_as_grouped_replicates_with_DAT_SCAFF3	C1-C2-C3	C1-C2-C3	File Name: LO_20111205_SMI_01_1.RAW (F002836)	AT5g22580/MQJ16_12 [Arabidopsis thaliana]	gi|14190417,gi|15215901,gi|18420541,gi|332005662,gi|40889664,gi|40889665,gi|73921138,gi|9758664	NCBI_Arabidopsis_Thaliana_txid3702_20160205.fasta	12348.9	0.998	2	2	3	0.00027	0.225	GLENLVSQIDTVK	K	S	0.997	41.4	32.6	19.6	0	1	0	0	2	1415.77			11798.1	26	38	Empty	TRUE
Sowmya_20111205_Arabidopsis_Thaliana_C1_C2_C3_as_grouped_replicates_with_DAT_SCAFF3	C1-C2-C3	C1-C2-C3	File Name: LO_20111205_SMI_01_1.RAW (F002836)	AT5g22580/MQJ16_12 [Arabidopsis thaliana]	gi|14190417,gi|15215901,gi|18420541,gi|332005662,gi|40889664,gi|40889665,gi|73921138,gi|9758664	NCBI_Arabidopsis_Thaliana_txid3702_20160205.fasta	12348.9	0.998	2	2	3	0.00027	0.225	IVLLDFPVAAVK	K	S	0.997	48.7	25.4	38.3	0	2	0	0	2	1284.79			8655.81	93	104	Empty	TRUE
Sowmya_20111205_Arabidopsis_Thaliana_C1_C2_C3_as_grouped_replicates_with_DAT_SCAFF3	C1-C2-C3	C1-C2-C3	File Name: LO_20111205_SMI_01_1.RAW (F002836)	lectin-like protein [Arabidopsis thaliana]	gi|15242724,gi|332003207,gi|51972156,gi|7378615,gi|75335703	NCBI_Arabidopsis_Thaliana_txid3702_20160205.fasta	30163	0.998	2	2	2	0.00018	0.0693	SGALSMTR	R	D	0.955	26.9	33.7	12.5	0	1	0	0	2	822.414			8726.01	49	56	Empty	TRUE	gi|332642311,gi|15809854,gi|16226891,gi|75335113,gi|9279652,gi|17978855,gi|15228229
Sowmya_20111205_Arabidopsis_Thaliana_C1_C2_C3_as_grouped_replicates_with_DAT_SCAFF3	C1-C2-C3	C1-C2-C3	File Name: LO_20111205_SMI_01_1.RAW (F002836)	lectin-like protein [Arabidopsis thaliana]	gi|15242724,gi|332003207,gi|51972156,gi|7378615,gi|75335703	NCBI_Arabidopsis_Thaliana_txid3702_20160205.fasta	30163	0.998	2	2	2	0.00018	0.0693	VTVTLAPETVK	K	K	0.988	31.8	31.8	25.9	0	1	0	0	2	1157.68			8307.17	214	224	Empty	TRUE
Sowmya_20111205_Arabidopsis_Thaliana_C1_C2_C3_as_grouped_replicates_with_DAT_SCAFF3	C1-C2-C3	C1-C2-C3	File Name: LO_20111205_SMI_01_1.RAW (F002836)	MLP-like protein 43 [Arabidopsis thaliana]	gi|15223275,gi|16197686,gi|17473721,gi|21542142,gi|30725556,gi|332197013,gi|5902402	NCBI_Arabidopsis_Thaliana_txid3702_20160205.fasta	17889.2	1	1	1	1	9e-05	0.0506	IEAVDPEK	K	N	0.989	30.6	31.5	10.1	0	1	0	0	2	900.467			5702.44	77	84	Empty	TRUE
Sowmya_20111205_Arabidopsis_Thaliana_C1_C2_C3_as_grouped_replicates_with_DAT_SCAFF3	C1-C2-C3	C1-C2-C3	File Name: LO_20111205_SMI_01_1.RAW (F002836)	At1g09100/F7G19_2 [Arabidopsis thaliana]	gi|15215788,gi|15217431,gi|15230005,gi|15724310,gi|17065258,gi|215433748,gi|21700797,gi|219729978,gi|219729986,gi|219732728,gi|219732792,gi|219732838,gi|219746562,gi|219746570,gi|219748184,gi|219748248,gi|219748294,gi|219763312,gi|219763320,gi|219763462,gi|219765010,gi|219765056,gi|219773620,gi|219773628,gi|219776822,gi|219776886,gi|219776932,gi|219785639,gi|219785647,gi|219785789,gi|219787867,gi…	NCBI_Arabidopsis_Thaliana_txid3702_20160205.fasta	47039.4	0.99	1	1	2	0.00018	0.0378	QIQELVEAIVLPMTHK	K	E	0.995	30.6	30.9	30.6	0	0	2	0	2	1849.03			9877.05	178	193	Empty	TRUE
Sowmya_20111205_Arabidopsis_Thaliana_C1_C2_C3_as_grouped_replicates_with_DAT_SCAFF3	C1-C2-C3	C1-C2-C3	File Name: LO_20111205_SMI_01_1.RAW (F002836)	elongation factor 1-alpha [Arabidopsis thaliana]	gi|110735978,gi|110740800,gi|110741604,gi|13605682,gi|1369927,gi|1369928,gi|14517496,gi|15239308,gi|1532172,gi|1532173,gi|1532174,gi|16323344,gi|16649069,gi|16930465,gi|16974554,gi|17064954,gi|18390827,gi|18390829,gi|18390831,gi|186532608,gi|19347769,gi|21387133,gi|21593941,gi|21689837,gi|219734261,gi|219765600,gi|22136248,gi|22137034,gi|22655292,gi|22655300,gi|23308389,gi|23397097,gi|257300241,g…	NCBI_Arabidopsis_Thaliana_txid3702_20160205.fasta	49503.4	1	10	10	15	0.00135	0.216	EHALLAFTLGVK	R	Q	0.993	45.7	30.7	40.2	0	1	0	0	2	1298.75			17599.5	135	146	Empty	TRUE
Sowmya_20111205_Arabidopsis_Thaliana_C1_C2_C3_as_grouped_replicates_with_DAT_SCAFF3	C1-C2-C3	C1-C2-C3	File Name: LO_20111205_SMI_01_1.RAW (F002836)	elongation factor 1-alpha [Arabidopsis thaliana]	gi|110735978,gi|110740800,gi|110741604,gi|13605682,gi|1369927,gi|1369928,gi|14517496,gi|15239308,gi|1532172,gi|1532173,gi|1532174,gi|16323344,gi|16649069,gi|16930465,gi|16974554,gi|17064954,gi|18390827,gi|18390829,gi|18390831,gi|186532608,gi|19347769,gi|21387133,gi|21593941,gi|21689837,gi|219734261,gi|219765600,gi|22136248,gi|22137034,gi|22655292,gi|22655300,gi|23308389,gi|23397097,gi|257300241,g…	NCBI_Arabidopsis_Thaliana_txid3702_20160205.fasta	49503.4	1	10	10	15	0.00135	0.216	EVSSYLK	K	K	0.946	23.8	31.8	10.4	0	1	0	0	2	825.435			4642.83	173	179	Empty	TRUE
Sowmya_20111205_Arabidopsis_Thaliana_C1_C2_C3_as_grouped_replicates_with_DAT_SCAFF3	C1-C2-C3	C1-C2-C3	File Name: LO_20111205_SMI_01_1.RAW (F002836)	elongation factor 1-alpha [Arabidopsis thaliana]	gi|110735978,gi|110740800,gi|110741604,gi|13605682,gi|1369927,gi|1369928,gi|14517496,gi|15239308,gi|1532172,gi|1532173,gi|1532174,gi|16323344,gi|16649069,gi|16930465,gi|16974554,gi|17064954,gi|18390827,gi|18390829,gi|18390831,gi|186532608,gi|19347769,gi|21387133,gi|21593941,gi|21689837,gi|219734261,gi|219765600,gi|22136248,gi|22137034,gi|22655292,gi|22655300,gi|23308389,gi|23397097,gi|257300241,g…	NCBI_Arabidopsis_Thaliana_txid3702_20160205.fasta	49503.4	1	10	10	15	0.00135	0.216	FHINIVVIGHVDSGK	K	S	0.997	58.2	31	58.2	0	0	2	0	2	1634.9			23943.8	6	20	Empty	TRUE
Sowmya_20111205_Arabidopsis_Thaliana_C1_C2_C3_as_grouped_replicates_with_DAT_SCAFF3	C1-C2-C3	C1-C2-C3	File Name: LO_20111205_SMI_01_1.RAW (F002836)	elongation factor 1-alpha [Arabidopsis thaliana]	gi|110735978,gi|110740800,gi|110741604,gi|13605682,gi|1369927,gi|1369928,gi|14517496,gi|15239308,gi|1532172,gi|1532173,gi|1532174,gi|16323344,gi|16649069,gi|16930465,gi|16974554,gi|17064954,gi|18390827,gi|18390829,gi|18390831,gi|186532608,gi|19347769,gi|21387133,gi|21593941,gi|21689837,gi|219734261,gi|219765600,gi|22136248,gi|22137034,gi|22655292,gi|22655300,gi|23308389,gi|23397097,gi|257300241,g…	NCBI_Arabidopsis_Thaliana_txid3702_20160205.fasta	49503.4	1	10	10	15	0.00135	0.216	IGGIGTVPVGR	K	V	0.997	59.3	28.5	51.3	0	2	0	0	2	1025.61			149068	244	254	Empty	TRUE
Sowmya_20111205_Arabidopsis_Thaliana_C1_C2_C3_as_grouped_replicates_with_DAT_SCAFF3	C1-C2-C3	C1-C2-C3	File Name: LO_20111205_SMI_01_1.RAW (F002836)	elongation factor 1-alpha [Arabidopsis thaliana]	gi|110735978,gi|110740800,gi|110741604,gi|13605682,gi|1369927,gi|1369928,gi|14517496,gi|15239308,gi|1532172,gi|1532173,gi|1532174,gi|16323344,gi|16649069,gi|16930465,gi|16974554,gi|17064954,gi|18390827,gi|18390829,gi|18390831,gi|186532608,gi|19347769,gi|21387133,gi|21593941,gi|21689837,gi|219734261,gi|219765600,gi|22136248,gi|22137034,gi|22655292,gi|22655300,gi|23308389,gi|23397097,gi|257300241,g…	NCBI_Arabidopsis_Thaliana_txid3702_20160205.fasta	49503.4	1	10	10	15	0.00135	0.216	LPLQDVYK	R	I	0.997	60	34.1	48.5	0	2	0	0	2	975.551			84282.2	236	243	Empty	TRUE
Sowmya_20111205_Arabidopsis_Thaliana_C1_C2_C3_as_grouped_replicates_with_DAT_SCAFF3	C1-C2-C3	C1-C2-C3	File Name: LO_20111205_SMI_01_1.RAW (F002836)	elongation factor 1-alpha [Arabidopsis thaliana]	gi|110735978,gi|110740800,gi|110741604,gi|13605682,gi|1369927,gi|1369928,gi|14517496,gi|15239308,gi|1532172,gi|1532173,gi|1532174,gi|16323344,gi|16649069,gi|16930465,gi|16974554,gi|17064954,gi|18390827,gi|18390829,gi|18390831,gi|186532608,gi|19347769,gi|21387133,gi|21593941,gi|21689837,gi|219734261,gi|219765600,gi|22136248,gi|22137034,gi|22655292,gi|22655300,gi|23308389,gi|23397097,gi|257300241,g…	NCBI_Arabidopsis_Thaliana_txid3702_20160205.fasta	49503.4	1	10	10	15	0.00135	0.216	QMICCCNK	K	M	0.995	28.4	25	27	0	2	0	0	2	1113.43			4161.47	147	154	Empty	TRUE
Sowmya_20111205_Arabidopsis_Thaliana_C1_C2_C3_as_grouped_replicates_with_DAT_SCAFF3	C1-C2-C3	C1-C2-C3	File Name: LO_20111205_SMI_01_1.RAW (F002836)	elongation factor 1-alpha [Arabidopsis thaliana]	gi|110735978,gi|110740800,gi|110741604,gi|13605682,gi|1369927,gi|1369928,gi|14517496,gi|15239308,gi|1532172,gi|1532173,gi|1532174,gi|16323344,gi|16649069,gi|16930465,gi|16974554,gi|17064954,gi|18390827,gi|18390829,gi|18390831,gi|186532608,gi|19347769,gi|21387133,gi|21593941,gi|21689837,gi|219734261,gi|219765600,gi|22136248,gi|22137034,gi|22655292,gi|22655300,gi|23308389,gi|23397097,gi|257300241,g…	NCBI_Arabidopsis_Thaliana_txid3702_20160205.fasta	49503.4	1	10	10	15	0.00135	0.216	STNLDWYK	R	G	0.99	32.9	32.8	21.9	0	2	0	0	2	1026.49			14980.3	205	212	Empty	TRUE
Sowmya_20111205_Arabidopsis_Thaliana_C1_C2_C3_as_grouped_replicates_with_DAT_SCAFF3	C1-C2-C3	C1-C2-C3	File Name: LO_20111205_SMI_01_1.RAW (F002836)	elongation factor 1-alpha [Arabidopsis thaliana]	gi|110735978,gi|110740800,gi|110741604,gi|13605682,gi|1369927,gi|1369928,gi|14517496,gi|15239308,gi|1532172,gi|1532173,gi|1532174,gi|16323344,gi|16649069,gi|16930465,gi|16974554,gi|17064954,gi|18390827,gi|18390829,gi|18390831,gi|186532608,gi|19347769,gi|21387133,gi|21593941,gi|21689837,gi|219734261,gi|219765600,gi|22136248,gi|22137034,gi|22655292,gi|22655300,gi|23308389,gi|23397097,gi|257300241,g…	NCBI_Arabidopsis_Thaliana_txid3702_20160205.fasta	49503.4	1	10	10	15	0.00135	0.216	STTTGHLIYK	K	L	0.995	37.9	34.6	28.2	0	1	0	0	2	1120.6			62958.8	21	30	Empty	TRUE
Sowmya_20111205_Arabidopsis_Thaliana_C1_C2_C3_as_grouped_replicates_with_DAT_SCAFF3	C1-C2-C3	C1-C2-C3	File Name: LO_20111205_SMI_01_1.RAW (F002836)	elongation factor 1-alpha [Arabidopsis thaliana]	gi|110735978,gi|110740800,gi|110741604,gi|13605682,gi|1369927,gi|1369928,gi|14517496,gi|15239308,gi|1532172,gi|1532173,gi|1532174,gi|16323344,gi|16649069,gi|16930465,gi|16974554,gi|17064954,gi|18390827,gi|18390829,gi|18390831,gi|186532608,gi|19347769,gi|21387133,gi|21593941,gi|21689837,gi|219734261,gi|219765600,gi|22136248,gi|22137034,gi|22655292,gi|22655300,gi|23308389,gi|23397097,gi|257300241,g…	NCBI_Arabidopsis_Thaliana_txid3702_20160205.fasta	49503.4	1	10	10	15	0.00135	0.216	YDEIIK	R	E	0.994	33.1	31.1	23.2	0	1	0	0	2	780.414			11314.5	167	172	Empty	TRUE
Sowmya_20111205_Arabidopsis_Thaliana_C1_C2_C3_as_grouped_replicates_with_DAT_SCAFF3	C1-C2-C3	C1-C2-C3	File Name: LO_20111205_SMI_01_1.RAW (F002836)	elongation factor 1-alpha [Arabidopsis thaliana]	gi|110735978,gi|110740800,gi|110741604,gi|13605682,gi|1369927,gi|1369928,gi|14517496,gi|15239308,gi|1532172,gi|1532173,gi|1532174,gi|16323344,gi|16649069,gi|16930465,gi|16974554,gi|17064954,gi|18390827,gi|18390829,gi|18390831,gi|186532608,gi|19347769,gi|21387133,gi|21593941,gi|21689837,gi|219734261,gi|219765600,gi|22136248,gi|22137034,gi|22655292,gi|22655300,gi|23308389,gi|23397097,gi|257300241,g…	NCBI_Arabidopsis_Thaliana_txid3702_20160205.fasta	49503.4	1	10	10	15	0.00135	0.216	YYCTVIDAPGHR	K	D	0.997	33.5	31.3	30.9	0	0	1	0	2	1451.67			3470	85	96	Empty	TRUE
Sowmya_20111205_Arabidopsis_Thaliana_C1_C2_C3_as_grouped_replicates_with_DAT_SCAFF3	C1-C2-C3	C1-C2-C3	File Name: LO_20111205_SMI_01_1.RAW (F002836)	hypothetical protein [Arabidopsis thaliana]	gi|110740956,gi|12484209,gi|15221153,gi|332194156,gi|5733872,gi|73621536	NCBI_Arabidopsis_Thaliana_txid3702_20160205.fasta	18726.5	0.869	1	1	1	9e-05	0.0529	IEALAAAAR	R	E	0.995	40.3	31.8	13.2	0	1	0	0	2	885.515			4848.19	156	164	Empty	TRUE
Sowmya_20111205_Arabidopsis_Thaliana_C1_C2_C3_as_grouped_replicates_with_DAT_SCAFF3	C1-C2-C3	C1-C2-C3	File Name: LO_20111205_SMI_01_1.RAW (F002836)	protoporphyrin-IX Mg-chetalase [Arabidopsis thaliana]	gi|1020100,gi|110742552,gi|117238,gi|15233888,gi|20260586,gi|2832653,gi|330728679,gi|330730393,gi|332617517,gi|332628179,gi|332658651,gi|33589664,gi|4490290,gi|544328993,gi|550554027,gi|7268641	NCBI_Arabidopsis_Thaliana_txid3702_20160205.fasta	46270.8	1	9	10	11	0.000991	0.203	ANLSSVQIDR	R	E	0.996	40.8	33.6	37.5	0	1	0	0	2	1102.59			9468.05	335	344	Empty	TRUE
Sowmya_20111205_Arabidopsis_Thaliana_C1_C2_C3_as_grouped_replicates_with_DAT_SCAFF3	C1-C2-C3	C1-C2-C3	File Name: LO_20111205_SMI_01_1.RAW (F002836)	protoporphyrin-IX Mg-chetalase [Arabidopsis thaliana]	gi|1020100,gi|110742552,gi|117238,gi|15233888,gi|20260586,gi|2832653,gi|330728679,gi|330730393,gi|332617517,gi|332628179,gi|332658651,gi|33589664,gi|4490290,gi|544328993,gi|550554027,gi|7268641	NCBI_Arabidopsis_Thaliana_txid3702_20160205.fasta	46270.8	1	9	10	11	0.000991	0.203	EGISISHPAR	R	F	0.99	35.7	33	29	0	1	0	0	2	1066.56			18376	252	261	Empty	TRUE
Sowmya_20111205_Arabidopsis_Thaliana_C1_C2_C3_as_grouped_replicates_with_DAT_SCAFF3	C1-C2-C3	C1-C2-C3	File Name: LO_20111205_SMI_01_1.RAW (F002836)	protoporphyrin-IX Mg-chetalase [Arabidopsis thaliana]	gi|1020100,gi|110742552,gi|117238,gi|15233888,gi|20260586,gi|2832653,gi|330728679,gi|330730393,gi|332617517,gi|332628179,gi|332658651,gi|33589664,gi|4490290,gi|544328993,gi|550554027,gi|7268641	NCBI_Arabidopsis_Thaliana_txid3702_20160205.fasta	46270.8	1	9	10	11	0.000991	0.203	FGMHAQVGTVR	R	D	0.997	48.6	33.3	41	0	1	1	0	2	1202.61			38542.3	283	293	Empty	TRUE
[truncated: 9,934 more rows]

## Sheet: Opt LCO
Sowmya_20111205_Arabidopsis_Thaliana_L1_L2_L3_as_grouped_replicates_with_DAT_SCAFF3, Peptide report created on 08/08/2016
[truncated: 10,497 more rows]

[truncated: 4 more sheets: Opt Th17, Salt Control, LCO + Salt, Th17 + Salt]
